# Supplementary material for: Diagnostic and commensal Staphylococcus pseudintermedius genomes reveal niche adaptation through parallel selection of defense mechanisms
Source: Nat Commun. 2023 Nov 3;14:7065. doi: 10.1038/s41467-023-42694-5 (PMC10624692; doi:10.1038/s41467-023-42694-5)
Supplement: Supplementary file 4 — Supplementary Data 1 [file 41467_2023_42694_MOESM4_ESM.xlsx]

## Sheet: 01 Demographic
Supplementary Data 1: Demographic metadata for each sample and its source of isolation.
	ID (PubMed)	ID (in-text)	Patient_Number	Sample type	MALDI-TOF MS	Host	Sample	State of Origin	Sex	Zipcode	Age (Years)	Collection Date	Collection_Month	Intervention (SF only)	Household Study (SF only)	Household ID
	WUSp_SIG_AI_0001	AI_0001	Patient_D16-000281	Animal diagnostic	S. int/pseudint	Dog	skin	KS	NA	NA	5	2016-01-07	NA	NA	NA	NA
	WUSp_SIG_AI_0002	AI_0002	Patient_D16-000990	Animal diagnostic	S. int/pseudint	Dog	urine	KS	NA	NA	8	2016-01-12	NA	NA	NA	NA
	WUSp_SIG_AI_0003	AI_0003	Patient_D16-000992	Animal diagnostic	S. int/pseudint	Dog	urine	KS	NA	NA	0.8	2016-01-12	NA	NA	NA	NA
	WUSp_SIG_AI_0004	AI_0004	Patient_D16-001151	Animal diagnostic	S. int/pseudint	Cat	urine	KS	NA	NA	1.25	2016-01-13	NA	NA	NA	NA
	WUSp_SIG_AI_0005	AI_0005	Patient_D16-001459	Animal diagnostic	S. int/pseudint	Dog	urine	KS	NA	NA	3	2016-01-14	NA	NA	NA	NA
	WUSp_SIG_AI_0006	AI_0006	Patient_D16-003203	Animal diagnostic	S. int/pseudint	Dog	pyoderma	MO	NA	NA	9	2016-01-29	NA	NA	NA	NA
	WUSp_SIG_AI_0007	AI_0007	Patient_D16-003476	Animal diagnostic	S. int/pseudint	Dog	skin	KS	NA	NA	12	2016-02-01	NA	NA	NA	NA
	WUSp_SIG_AI_0008	AI_0008	Patient_D16-003629	Animal diagnostic	S. int/pseudint	Dog	draining tract	KS	NA	NA	3	2016-02-02	NA	NA	NA	NA
	WUSp_SIG_AI_0009	AI_0009	Patient_D16-003825	Animal diagnostic	S. int/pseudint	Dog	skin	KS	NA	NA	5	2016-02-02	NA	NA	NA	NA
	WUSp_SIG_AI_0010	AI_0010	Patient_D16-004501	Animal diagnostic	S. int/pseudint	Dog	urine	MO	NA	NA	12	2016-02-08	NA	NA	NA	NA
	WUSp_SIG_AI_0011	AI_0011	Patient_D16-004703	Animal diagnostic	S. int/pseudint	Dog	urine	KS	NA	NA	0.8	2016-02-09	NA	NA	NA	NA
	WUSp_SIG_AI_0012	AI_0012	Patient_D16-005177	Animal diagnostic	S. int/pseudint	Dog	skin	KS	NA	NA	4	2016-02-11	NA	NA	NA	NA
	WUSp_SIG_AI_0013	AI_0013	Patient_D16-007426	Animal diagnostic	S. int/pseudint	Dog	urine	IL	NA	NA	0.35	2016-02-26	NA	NA	NA	NA
	WUSp_SIG_AI_0014	AI_0014	Patient_D16-009390	Animal diagnostic	S. int/pseudint	Dog	nasal	KS	NA	NA	3	2016-03-11	NA	NA	NA	NA
	WUSp_SIG_AI_0015	AI_0015	Patient_D16-009855	Animal diagnostic	S. int/pseudint	Dog	skin	KS	NA	NA	5	2016-03-14	NA	NA	NA	NA
	WUSp_SIG_AI_0016	AI_0016	Patient_D16-009901	Animal diagnostic	S. int/pseudint	Dog	abscess	KS	NA	NA	1	2016-03-15	NA	NA	NA	NA
	WUSp_SIG_AI_0017	AI_0017	Patient_D16-010396	Animal diagnostic	S. int/pseudint	Dog	skin biopsy	KS	NA	NA	4	2016-03-16	NA	NA	NA	NA
	WUSp_SIG_AI_0018	AI_0018	Patient_D16-011462	Animal diagnostic	S. int/pseudint	Dog	urine	KS	NA	NA	0.27	2016-03-22	NA	NA	NA	NA
	WUSp_SIG_AI_0019	AI_0019	Patient_D16-019134	Animal diagnostic	S. int/pseudint	Dog	urine	KS	NA	NA	1	2016-05-02	NA	NA	NA	NA
	WUSp_SIG_AI_0020	AI_0020	Patient_D16-020364	Animal diagnostic	S. int/pseudint	Dog	urine	KS	NA	NA	5	2016-05-09	NA	NA	NA	NA
	WUSp_SIG_AI_0021	AI_0021	Patient_D16-026536	Animal diagnostic	S. int/pseudint	Dog	skin	KS	NA	NA	2	2016-06-13	NA	NA	NA	NA
	WUSp_SIG_AI_0022	AI_0022	Patient_D16-038057	Animal diagnostic	S. int/pseudint	Dog	wound	WEST INDIES	NA	NA	10	2016-08-23	NA	NA	NA	NA
	WUSp_SIG_AI_0023	AI_0023	Patient_D16-049450	Animal diagnostic	S. int/pseudint	Dog	skin	KS	NA	NA	0.35	2016-11-01	NA	NA	NA	NA
	WUSp_SIG_AI_0024	AI_0024	Patient_D16-054228	Animal diagnostic	S. int/pseudint	Dog	urine	ST. MAARTEN	NA	NA	12	2016-12-01	NA	NA	NA	NA
	WUSp_SIG_AI_0025	AI_0025	Patient_D16-056652	Animal diagnostic	S. int/pseudint	Dog	nasal	ND	NA	NA	3	2016-12-16	NA	NA	NA	NA
	WUSp_SIG_AI_0026	AI_0026	Patient_D17-001000	Animal diagnostic	S. int/pseudint	Dog	foot	KS	NA	NA	7	2017-01-11	NA	NA	NA	NA
	WUSp_SIG_AI_0027	AI_0027	Patient_D17-001256	Animal diagnostic	S. int/pseudint	Dog	urine	KS	NA	NA	7.67	2017-01-12	NA	NA	NA	NA
	WUSp_SIG_AI_0028	AI_0028	Patient_D17-002073	Animal diagnostic	S. int/pseudint	Dog	skin tissue	KS	NA	NA	7	2017-01-18	NA	NA	NA	NA
	WUSp_SIG_AI_0029	AI_0029	Patient_D17-002605	Animal diagnostic	S. int/pseudint	Dog	vaginal	KS	NA	NA	2	2017-01-24	NA	NA	NA	NA
	WUSp_SIG_AI_0030	AI_0030	Patient_D17-005544	Animal diagnostic	S. int/pseudint	Dog	skin	KS	NA	NA	13	2017-02-10	NA	NA	NA	NA
	WUSp_SIG_AI_0031	AI_0031	Patient_D17-008098	Animal diagnostic	S. int/pseudint	Dog	urine	NE	NA	NA	1	2017-02-27	NA	NA	NA	NA
	WUSp_SIG_AI_0032	AI_0032	Patient_D17-008299	Animal diagnostic	S. int/pseudint	Dog	skin	KS	NA	NA	6	2017-02-28	NA	NA	NA	NA
	WUSp_SIG_AI_0033	AI_0033	Patient_D17-009338	Animal diagnostic	S. int/pseudint	Cat	nasal	MO	NA	NA	6	2017-03-03	NA	NA	NA	NA
	WUSp_SIG_AI_0034	AI_0034	Patient_D17-012129	Animal diagnostic	S. int/pseudint	Dog	urine	KS	NA	NA	5	2017-03-21	NA	NA	NA	NA
	WUSp_SIG_AI_0035	AI_0035	Patient_D17-013899	Animal diagnostic	S. int/pseudint	Cat	urine	ND	NA	NA	7.92	2017-03-28	NA	NA	NA	NA
	WUSp_SIG_AI_0036	AI_0036	Patient_D17-015840	Animal diagnostic	S. int/pseudint	Dog	skin	KS	NA	NA	0.67	2017-04-07	NA	NA	NA	NA
	WUSp_SIG_AI_0037	AI_0037	Patient_D17-016139	Animal diagnostic	S. int/pseudint	Dog	surgical plate	KS	NA	NA	3	2017-04-10	NA	NA	NA	NA
	WUSp_SIG_AI_0038	AI_0038	Patient_D17-016175	Animal diagnostic	S. int/pseudint	Dog	skin	ND	NA	NA	2	2017-04-10	NA	NA	NA	NA
	WUSp_SIG_AI_0039	AI_0039	Patient_D17-019765	Animal diagnostic	S. int/pseudint	Dog	skin	KS	NA	NA	8.5	2017-04-27	NA	NA	NA	NA
	WUSp_SIG_AI_0040	AI_0040	Patient_D17-022950	Animal diagnostic	S. int/pseudint	Dog	urine	KS	NA	NA	2	2017-05-12	NA	NA	NA	NA
	WUSp_SIG_AI_0041	AI_0041	Patient_D17-023401	Animal diagnostic	S. int/pseudint	Cat	abscess	KS	NA	NA	5	2017-05-17	NA	NA	NA	NA
	WUSp_SIG_AI_0042	AI_0042	Patient_D17-023528	Animal diagnostic	S. int/pseudint	Dog	urine	KS	NA	NA	1	2017-05-16	NA	NA	NA	NA
	WUSp_SIG_AI_0043	AI_0043	Patient_D17-026247	Animal diagnostic	S. int/pseudint	Dog	urine	KS	NA	NA	2	2017-05-31	NA	NA	NA	NA
	WUSp_SIG_AI_0044	AI_0044	Patient_D17-029316	Animal diagnostic	S. int/pseudint	Dog	skin biopsy	NE	NA	NA	4	2017-06-19	NA	NA	NA	NA
	WUSp_SIG_AI_0045	AI_0045	Patient_D17-030555	Animal diagnostic	S. int/pseudint	Dog	wound	ND	NA	NA	8	2017-06-26	NA	NA	NA	NA
	WUSp_SIG_AI_0046	AI_0046	Patient_D17-031198	Animal diagnostic	S. int/pseudint	Dog	urine	KS	NA	NA	13	2017-06-26	NA	NA	NA	NA
	WUSp_SIG_AI_0047	AI_0047	Patient_D17-040564	Animal diagnostic	S. int/pseudint	Dog	skin	KS	NA	NA	3	2017-08-21	NA	NA	NA	NA
	WUSp_SIG_AI_0048	AI_0048	Patient_D17-040580	Animal diagnostic	S. int/pseudint	Dog	draining tract	CO	NA	NA	7	2017-08-21	NA	NA	NA	NA
	WUSp_SIG_AI_0049	AI_0049	Patient_D17-044881	Animal diagnostic	S. int/pseudint	Dog	urine	KS	NA	NA	0.33	2017-09-13	NA	NA	NA	NA
	WUSp_SIG_AI_0050	AI_0050	Patient_D17-051741	Animal diagnostic	S. int/pseudint	Dog	skin	MI	NA	NA	12	2017-10-20	NA	NA	NA	NA
	WUSp_SIG_AI_0051	AI_0051	Patient_D18-000156	Animal diagnostic	S. int/pseudint	Dog	abscess	KS	NA	NA	4	2018-01-04	NA	NA	NA	NA
	WUSp_SIG_AI_0052	AI_0052	Patient_D18-001154	Animal diagnostic	S. int/pseudint	Cat	urine	KS	NA	NA	9	2018-01-11	NA	NA	NA	NA
	WUSp_SIG_AI_0053	AI_0053	Patient_D18-006523	Animal diagnostic	S. int/pseudint	Dog	skin biopsy	KS	NA	NA	4	2018-02-14	NA	NA	NA	NA
	WUSp_SIG_AI_0054	AI_0054	Patient_D18-008517	Animal diagnostic	S. int/pseudint	Cat	wound	KS	NA	NA	6	2018-02-23	NA	NA	NA	NA
	WUSp_SIG_AI_0055	AI_0055	Patient_D18-008784	Animal diagnostic	S. int/pseudint	Dog	urine	KS	NA	NA	11	2018-02-27	NA	NA	NA	NA
	WUSp_SIG_AI_0056	AI_0056	Patient_D18-009584	Animal diagnostic	S. int/pseudint	Dog	skin	ND	NA	NA	1	2018-03-02	NA	NA	NA	NA
	WUSp_SIG_AI_0057	AI_0057	Patient_D18-011273	Animal diagnostic	S. int/pseudint	Dog	skin	KS	NA	NA	10	2018-03-09	NA	NA	NA	NA
	WUSp_SIG_AI_0058	AI_0058	Patient_D18-013057	Animal diagnostic	S. int/pseudint	Dog	abscess	KS	NA	NA	8	2018-03-19	NA	NA	NA	NA
	WUSp_SIG_AI_0059	AI_0059	Patient_D18-013149	Animal diagnostic	S. int/pseudint	Dog	incision	NE	NA	NA	8	2018-03-19	NA	NA	NA	NA
	WUSp_SIG_AI_0060	AI_0060	Patient_D18-013738	Animal diagnostic	S. int/pseudint	Dog	urine	MI	NA	NA	4	2018-03-21	NA	NA	NA	NA
	WUSp_SIG_AI_0061	AI_0061	Patient_D18-015576	Animal diagnostic	S. int/pseudint	Dog	skin biopsy	KS	NA	NA	13	2018-03-30	NA	NA	NA	NA
	WUSp_SIG_AI_0062	AI_0062	Patient_D18-019160	Animal diagnostic	S. int/pseudint	Dog	wound	NE	NA	NA	15	2018-04-16	NA	NA	NA	NA
	WUSp_SIG_AI_0063	AI_0063	Patient_D18-020065	Animal diagnostic	S. int/pseudint	Dog	skin	KS	NA	NA	5	2018-04-18	NA	NA	NA	NA
	WUSp_SIG_AI_0064	AI_0064	Patient_D18-023060	Animal diagnostic	S. int/pseudint	Dog	wound	KS	NA	NA	17	2018-04-30	NA	NA	NA	NA
	WUSp_SIG_AI_0065	AI_0065	Patient_D18-028851	Animal diagnostic	S. int/pseudint	Cat	incision	NE	NA	NA	10	2018-05-25	NA	NA	NA	NA
	WUSp_SIG_AI_0066	AI_0066	Patient_D18-029329	Animal diagnostic	S. int/pseudint	Dog	skin	KS	NA	NA	3.5	2018-05-29	NA	NA	NA	NA
	WUSp_SIG_AI_0067	AI_0067	Patient_D18-034045	Animal diagnostic	S. int/pseudint	Dog	urine	MO	NA	NA	2	2018-06-19	NA	NA	NA	NA
	WUSp_SIG_AI_0068	AI_0068	Patient_D18-034254	Animal diagnostic	S. int/pseudint	Dog	skin	KS	NA	NA	1.16	2018-06-21	NA	NA	NA	NA
	WUSp_SIG_AI_0069	AI_0069	Patient_D18-035060	Animal diagnostic	S. int/pseudint	Dog	urine	PR	NA	NA	3	2018-06-26	NA	NA	NA	NA
	WUSp_SIG_AI_0070	AI_0070	Patient_D18-044266	Animal diagnostic	S. int/pseudint	Dog	skin	KS	NA	NA	10	2018-08-09	NA	NA	NA	NA
	WUSp_SIG_AI_0071	AI_0071	Patient_D18-047234	Animal diagnostic	S. int/pseudint	Dog	skin	KS	NA	NA	1	2018-08-24	NA	NA	NA	NA
	WUSp_SIG_AI_0072	AI_0072	Patient_D18-051475	Animal diagnostic	S. int/pseudint	Dog	skin	MO	NA	NA	0.33	2018-09-17	NA	NA	NA	NA
	WUSp_SIG_AI_0073	AI_0073	Patient_D18-055689	Animal diagnostic	S. int/pseudint	Dog	urine	CO	NA	NA	6	2018-10-10	NA	NA	NA	NA
	WUSp_SIG_AI_0074	AI_0074	Patient_D18-069767	Animal diagnostic	S. int/pseudint	Dog	urine	KS	NA	NA	5	2018-12-19	NA	NA	NA	NA
	WUSp_SIG_AI_0075	AI_0075	Patient_D18-069985	Animal diagnostic	S. int/pseudint	Dog	urine	KS	NA	NA	9	2018-12-21	NA	NA	NA	NA
	WUSp_SIG_AI_0076	AI_0076	Patient_D19-001135	Animal diagnostic	S. int/pseudint	Dog	skin biopsy	CO	NA	NA	9	2019-01-10	NA	NA	NA	NA
	WUSp_SIG_AI_0077	AI_0077	Patient_D19-002790	Animal diagnostic	S. int/pseudint	Dog	urine	ND	NA	NA	0.33	2019-01-18	NA	NA	NA	NA
	WUSp_SIG_AI_0078	AI_0078	Patient_D19-003664	Animal diagnostic	S. int/pseudint	Cat	urine	MO	NA	NA	7	2019-01-24	NA	NA	NA	NA
	WUSp_SIG_AI_0079	AI_0079	Patient_D19-004804	Animal diagnostic	S. int/pseudint	Dog	foot	KS	NA	NA	8.5	2019-01-30	NA	NA	NA	NA
	WUSp_SIG_AI_0080	AI_0080	Patient_D19-005460	Animal diagnostic	S. int/pseudint	Dog	urine	KS	NA	NA	6	2019-02-04	NA	NA	NA	NA
	WUSp_SIG_AI_0081	AI_0081	Patient_D19-006409	Animal diagnostic	S. int/pseudint	Dog	urine	KS	NA	NA	2	2019-02-08	NA	NA	NA	NA
	WUSp_SIG_AI_0082	AI_0082	Patient_D19-006461	Animal diagnostic	S. int/pseudint	Dog	urine	NE	NA	NA	10	2019-02-08	NA	NA	NA	NA
	WUSp_SIG_AI_0083	AI_0083	Patient_D19-009636	Animal diagnostic	S. int/pseudint	Dog	urine	KS	NA	NA	5	2019-02-25	NA	NA	NA	NA
	WUSp_SIG_AI_0084	AI_0084	Patient_D19-009709	Animal diagnostic	S. int/pseudint	Dog	draining	KS	NA	NA	6	2019-02-26	NA	NA	NA	NA
	WUSp_SIG_AI_0085	AI_0085	Patient_D19-010312	Animal diagnostic	S. int/pseudint	Dog	skin biopsy	KS	NA	NA	11	2019-02-28	NA	NA	NA	NA
	WUSp_SIG_AI_0086	AI_0086	Patient_D19-010684	Animal diagnostic	S. int/pseudint	Dog	wound	KS	NA	NA	14	2019-03-05	NA	NA	NA	NA
	WUSp_SIG_AI_0087	AI_0087	Patient_D19-010873	Animal diagnostic	S. int/pseudint	Cat	wound	KS	NA	NA	9	2019-03-01	NA	NA	NA	NA
	WUSp_SIG_AI_0088	AI_0088	Patient_D19-011605	Animal diagnostic	S. int/pseudint	Dog	urine	NE	NA	NA	11	2019-03-06	NA	NA	NA	NA
	WUSp_SIG_AI_0089	AI_0089	Patient_D19-012540	Animal diagnostic	S. int/pseudint	Dog	urine	KS	NA	NA	7	2019-03-11	NA	NA	NA	NA
	WUSp_SIG_AI_0090	AI_0090	Patient_D19-014579	Animal diagnostic	S. int/pseudint	Dog	skin	KS	NA	NA	13	2019-03-18	NA	NA	NA	NA
	WUSp_SIG_AI_0091	AI_0091	Patient_D19-014934	Animal diagnostic	S. int/pseudint	Dog	wouns	KS	NA	NA	6	2019-03-20	NA	NA	NA	NA
	WUSp_SIG_AI_0092	AI_0092	Patient_D19-015674	Animal diagnostic	S. int/pseudint	Dog	wound	KS	NA	NA	3.58	2019-03-25	NA	NA	NA	NA
	WUSp_SIG_AI_0093	AI_0093	Patient_D19-017129	Animal diagnostic	S. int/pseudint	Dog	urine	KS	NA	NA	7	2019-04-01	NA	NA	NA	NA
	WUSp_SIG_AI_0094	AI_0094	Patient_D19-017214	Animal diagnostic	S. int/pseudint	Dog	urine	KS	NA	NA	8	2019-03-29	NA	NA	NA	NA
	WUSp_SIG_AI_0095	AI_0095	Patient_D19-017816	Animal diagnostic	S. int/pseudint	Dog	wound	KS	NA	NA	12	2019-04-02	NA	NA	NA	NA
	WUSp_SIG_AI_0096	AI_0096	Patient_D19-023469	Animal diagnostic	S. int/pseudint	Dog	urine	KS	NA	NA	8	2019-04-24	NA	NA	NA	NA
	WUSp_SIG_AI_0097	AI_0097	Patient_D19-026499	Animal diagnostic	S. int/pseudint	Dog	abscess	KS	NA	NA	1.5	2019-05-10	NA	NA	NA	NA
	WUSp_SIG_AI_0098	AI_0098	Patient_D19-027494	Animal diagnostic	S. int/pseudint	Dog	urine	KS	NA	NA	14	2019-05-10	NA	NA	NA	NA
	WUSp_SIG_AI_0099	AI_0099	Patient_D19-028688	Animal diagnostic	S. int/pseudint	Dog	urine	NE	NA	NA	5	2019-05-15	NA	NA	NA	NA
	WUSp_SIG_AI_0100	AI_0100	Patient_D19-030518	Animal diagnostic	S. int/pseudint	Dog	wound	KS	NA	NA	0.83	2019-05-23	NA	NA	NA	NA
	WUSp_SIG_HI_0001	HI_0001	Patient_A	Human diagnostic	S. int/pseudoint. 99.9%	Human	deidentified	NA	deidentified	deidentified	deidentified	2011-12-29	NA	NA	NA	NA
	WUSp_SIG_HI_0002	HI_0002	Patient_B	Human diagnostic	S. int/pseudoint. 99.9%	Human	deidentified	NA	deidentified	deidentified	deidentified	2012-01-14	NA	NA	NA	NA
	WUSp_SIG_HI_0003	HI_0003	Patient_C	Human diagnostic	S. int/pseudoint. 99.9%	Human	deidentified	NA	deidentified	deidentified	deidentified	2013-04-01	NA	NA	NA	NA
	WUSp_SIG_HI_0004	HI_0004	Patient_D	Human diagnostic	S. int/pseudoint. 99.9%	Human	deidentified	NA	deidentified	deidentified	deidentified	2013-05-03	NA	NA	NA	NA
	WUSp_SIG_HI_0005	HI_0005	Patient_E	Human diagnostic	S. int/pseudoint. 99.9%	Human	deidentified	NA	deidentified	deidentified	deidentified	2014-01-24	NA	NA	NA	NA
	WUSp_SIG_HI_0006	HI_0006	Patient_F	Human diagnostic	S. int/pseudoint. 99.9%	Human	NA	NA	NA	NA	NA	NA	NA	NA	NA	NA
	WUSp_SIG_HI_0007	HI_0007	Patient_G	Human diagnostic	S. int/pseudoint. 99.9%	Human	deidentified	NA	deidentified	deidentified	deidentified	2014-02-03	NA	NA	NA	NA
	WUSp_SIG_HI_0008	HI_0008	Patient_H	Human diagnostic	S. int/pseudoint. 99.9%	Human	deidentified	NA	deidentified	deidentified	deidentified	2014-04-03	NA	NA	NA	NA
	WUSp_SIG_HI_0009	HI_0009	Patient_I	Human diagnostic	S. int/pseudoint. 99.9%	Human	deidentified	NA	deidentified	deidentified	deidentified	2014-09-04	NA	NA	NA	NA
	WUSp_SIG_HI_0010	HI_0010	Patient_J	Human diagnostic	S. int/pseudoint. 99.9%	Human	deidentified	NA	deidentified	deidentified	deidentified	2014-08-22	NA	NA	NA	NA
	WUSp_SIG_HI_0011	HI_0011	Patient_K	Human diagnostic	S. int/pseudoint. 99.9%	Human	deidentified	NA	deidentified	deidentified	deidentified	2015-04-09	NA	NA	NA	NA
	WUSp_SIG_HI_0012	HI_0012	Patient_L	Human diagnostic	S. int/pseudoint. 99.9%	Human	deidentified	NA	deidentified	deidentified	deidentified	2015-04-23	NA	NA	NA	NA
	WUSp_SIG_HI_0013	HI_0013	Patient_M	Human diagnostic	S. int/pseudoint. 99.9%	Human	deidentified	NA	deidentified	deidentified	deidentified	2015-04-30	NA	NA	NA	NA
	WUSp_SIG_HI_0014	HI_0014	Patient_N	Human diagnostic	S. int/pseudoint. 99.9%	Human	deidentified	NA	deidentified	deidentified	deidentified	2015-05-07	NA	NA	NA	NA
	WUSp_SIG_HI_0015	HI_0015	Patient_O	Human diagnostic	S. int/pseudoint. 99.9%	Human	deidentified	NA	deidentified	deidentified	deidentified	2015-05-15	NA	NA	NA	NA
	WUSp_SIG_HI_0016	HI_0016	Patient_P	Human diagnostic	S. int/pseudoint. 99.9%	Human	deidentified	NA	deidentified	deidentified	deidentified	2015-06-08	NA	NA	NA	NA
	WUSp_SIG_HI_0017	HI_0017	Patient_Q	Human diagnostic	S. int/pseudoint. 99.9%	Human	deidentified	NA	deidentified	deidentified	deidentified	2015-06-17	NA	NA	NA	NA
	WUSp_SIG_HI_0018	HI_0018	Patient_R	Human diagnostic	S. int/pseudoint. 99.9%	Human	deidentified	NA	deidentified	deidentified	deidentified	2015-04-19	NA	NA	NA	NA
	WUSp_SIG_HI_0019	HI_0019	Patient_O	Human diagnostic	S. int/pseudoint. 99.9%	Human	deidentified	NA	deidentified	deidentified	deidentified	2015-08-07	NA	NA	NA	NA
	WUSp_SIG_HI_0020	HI_0020	Patient_A	Human diagnostic	S. int/pseudoint. 99.9%	Human	deidentified	NA	deidentified	deidentified	deidentified	2015-08-14	NA	NA	NA	NA
	WUSp_SIG_HI_0021	HI_0021	Patient_T	Human diagnostic	S. int/pseudoint. 99.9%	Human	deidentified	NA	deidentified	deidentified	deidentified	2015-08-24	NA	NA	NA	NA
	WUSp_SIG_HI_0022	HI_0022	Patient_T	Human diagnostic	S. int/pseudoint. 99.9%	Human	deidentified	NA	deidentified	deidentified	deidentified	2015-08-24	NA	NA	NA	NA
	WUSp_SIG_HI_0023	HI_0023	Patient_U	Human diagnostic	S. int/pseudoint. 99.9%	Human	deidentified	NA	deidentified	deidentified	deidentified	2015-08-25	NA	NA	NA	NA
	WUSp_SIG_HI_0024	HI_0024	Patient_V	Human diagnostic	S. int/pseudoint. 99.9%	Human	deidentified	NA	deidentified	deidentified	deidentified	2015-09-10	NA	NA	NA	NA
	WUSp_SIG_HI_0025	HI_0025	Patient_W	Human diagnostic	S. int/pseudoint. 99.9%	Human	deidentified	NA	deidentified	deidentified	deidentified	2015-10-25	NA	NA	NA	NA
	WUSp_SIG_HI_0026	HI_0026	Patient_X	Human diagnostic	S. int/pseudoint. 99.9%	Human	deidentified	NA	deidentified	deidentified	deidentified	2015-11-03	NA	NA	NA	NA
	WUSp_SIG_HI_0027	HI_0027	Patient_Y	Human diagnostic	S. int/pseudoint. 99.9%	Human	deidentified	NA	deidentified	deidentified	deidentified	2016-01-14	NA	NA	NA	NA
	WUSp_SIG_HI_0028	HI_0028	Patient_Z	Human diagnostic	S. int/pseudoint. 99.9%	Human	deidentified	NA	deidentified	deidentified	deidentified	2016-02-02	NA	NA	NA	NA
	WUSp_SIG_HI_0030	HI_0030	Patient_AA	Human diagnostic	S. int/pseudoint. 99.9%	Human	deidentified	NA	deidentified	deidentified	deidentified	2016-08-08	NA	NA	NA	NA
	WUSp_SIG_HI_0031	HI_0031	Patient_AB	Human diagnostic	S. int/pseudoint. 99.9%	Human	deidentified	NA	deidentified	deidentified	deidentified	2016-08-09	NA	NA	NA	NA
	WUSp_SIG_HI_0032	HI_0032	Patient_AC	Human diagnostic	S. int/pseudoint. 99.9%	Human	deidentified	NA	deidentified	deidentified	deidentified	2016-08-10	NA	NA	NA	NA
	WUSp_SIG_HI_0033	HI_0033	Patient_AD	Human diagnostic	S. int/pseudoint. 99.9%	Human	deidentified	NA	deidentified	deidentified	deidentified	2016-08-31	NA	NA	NA	NA
	WUSp_SIG_HI_0034	HI_0034	Patient_AE	Human diagnostic	S. int/pseudoint. 99.9%	Human	deidentified	NA	deidentified	deidentified	deidentified	2016-09-06	NA	NA	NA	NA
	WUSp_SIG_HI_0035	HI_0035	Patient_O	Human diagnostic	S. int/pseudoint. 99.9%	Human	deidentified	NA	deidentified	deidentified	deidentified	2016-09-08	NA	NA	NA	NA
	WUSp_SIG_HI_0036	HI_0036	Patient_AF	Human diagnostic	S. int/pseudoint. 99.9%	Human	deidentified	NA	deidentified	deidentified	deidentified	2016-09-13	NA	NA	NA	NA
	WUSp_SIG_HI_0037	HI_0037	Patient_AG	Human diagnostic	S. int/pseudoint. 99.9%	Human	deidentified	NA	NA	NA	NA	NA	NA	NA	NA	NA
	WUSp_SIG_HI_0038	HI_0038	Patient_AH	Human diagnostic	S. int/pseudoint. 99.9%	Human	deidentified	NA	deidentified	deidentified	deidentified	2016-09-21	NA	NA	NA	NA
	WUSp_SIG_HI_0039	HI_0039	Patient_AI	Human diagnostic	S. int/pseudoint. 99.9%	Human	deidentified	NA	deidentified	deidentified	deidentified	2016-09-21	NA	NA	NA	NA
	WUSp_SIG_HI_0040	HI_0040	Patient_AJ	Human diagnostic	S. int/pseudoint. 99.9%	Human	deidentified	NA	deidentified	deidentified	deidentified	2016-09-30	NA	NA	NA	NA
	WUSp_SIG_HI_0041	HI_0041	Patient_AK	Human diagnostic	S. int/pseudoint. 99.9%	Human	deidentified	NA	deidentified	deidentified	deidentified	2016-10-01	NA	NA	NA	NA
	WUSp_SIG_HI_0042	HI_0042	Patient_AL	Human diagnostic	S. int/pseudoint. 99.9%	Human	deidentified	NA	deidentified	deidentified	deidentified	2016-10-03	NA	NA	NA	NA
	WUSp_SIG_HI_0043	HI_0043	Patient_AM	Human diagnostic	S. int/pseudoint. 99.9%	Human	deidentified	NA	deidentified	deidentified	deidentified	2016-10-11	NA	NA	NA	NA
	WUSp_SIG_HI_0044	HI_0044	Patient_AN	Human diagnostic	S. int/pseudoint. 99.9%	Human	deidentified	NA	deidentified	deidentified	deidentified	2016-11-01	NA	NA	NA	NA
	WUSp_SIG_HI_0045	HI_0045	Patient_AO	Human diagnostic	S. int/pseudoint. 99.9%	Human	deidentified	NA	deidentified	deidentified	deidentified	2016-11-11	NA	NA	NA	NA
	WUSp_SIG_HI_0046	HI_0046	Patient_AP	Human diagnostic	S. int/pseudoint. 99.9%	Human	deidentified	NA	deidentified	deidentified	deidentified	2016-12-02	NA	NA	NA	NA
	WUSp_SIG_HI_0048	HI_0048	Patient_AQ	Human diagnostic	S. int/pseudoint. 99.9%	Human	deidentified	NA	deidentified	deidentified	deidentified	2016-12-16	NA	NA	NA	NA
	WUSp_SIG_HI_0049	HI_0049	Patient_AR	Human diagnostic	S. int/pseudoint. 99.9%	Human	deidentified	NA	deidentified	deidentified	deidentified	2016-12-25	NA	NA	NA	NA
	WUSp_SIG_HI_0050	HI_0050	Patient_AS	Human diagnostic	S. int/pseudoint. 99.9%	Human	deidentified	NA	deidentified	deidentified	deidentified	2017-01-24	NA	NA	NA	NA
	WUSp_SIG_HI_0051	HI_0051	Patient_AT	Human diagnostic	S. int/pseudoint. 99.9%	Human	deidentified	NA	deidentified	deidentified	deidentified	2017-02-10	NA	NA	NA	NA
	WUSp_SIG_HI_0052	HI_0052	Patient_AU	Human diagnostic	S. int/pseudoint. 99.9%	Human	deidentified	NA	deidentified	deidentified	deidentified	2017-02-10	NA	NA	NA	NA
	WUSp_SIG_HI_0053	HI_0053	Patient_AV	Human diagnostic	S. int/pseudoint. 99.9%	Human	deidentified	NA	deidentified	deidentified	deidentified	2017-03-01	NA	NA	NA	NA
	WUSp_SIG_HI_0054	HI_0054	Patient_AS	Human diagnostic	S. int/pseudoint. 99.9%	Human	deidentified	NA	deidentified	deidentified	deidentified	2017-03-13	NA	NA	NA	NA
	WUSp_SIG_HI_0055	HI_0055	Patient_AW	Human diagnostic	S. int/pseudoint. 99.9%	Human	deidentified	NA	deidentified	deidentified	deidentified	2017-05-05	NA	NA	NA	NA
	WUSp_SIG_HI_0056	HI_0056	Patient_AX	Human diagnostic	S. int/pseudoint. 99.9%	Human	deidentified	NA	deidentified	deidentified	deidentified	2017-05-12	NA	NA	NA	NA
	WUSp_SIG_HI_0058	HI_0058	Patient_AY	Human diagnostic	S. int/pseudoint. 99.9%	Human	deidentified	NA	deidentified	deidentified	deidentified	2017-06-06	NA	NA	NA	NA
	WUSp_SIG_HI_0059	HI_0059	Patient_AY	Human diagnostic	S. int/pseudoint. 99.9%	Human	deidentified	NA	deidentified	deidentified	deidentified	2017-06-06	NA	NA	NA	NA
	WUSp_SIG_HI_0060	HI_0060	Patient_AZ	Human diagnostic	S. int/pseudoint. 99.9%	Human	deidentified	NA	deidentified	deidentified	deidentified	2017-06-08	NA	NA	NA	NA
	WUSp_SIG_HI_0061	HI_0061	Patient_BA	Human diagnostic	S. int/pseudoint. 99.9%	Human	deidentified	NA	deidentified	deidentified	deidentified	2017-06-19	NA	NA	NA	NA
	WUSp_SIG_HI_0062	HI_0062	Patient_BB	Human diagnostic	S. int/pseudoint. 99.9%	Human	deidentified	NA	deidentified	deidentified	deidentified	2017-06-27	NA	NA	NA	NA
	WUSp_SIG_HI_0063	HI_0063	Patient_BC	Human diagnostic	S. int/pseudoint. 99.9%	Human	deidentified	NA	deidentified	deidentified	deidentified	2017-07-03	NA	NA	NA	NA
	WUSp_SIG_HI_0064	HI_0064	Patient_BD	Human diagnostic	S. int/pseudoint. 99.9%	Human	deidentified	NA	deidentified	deidentified	deidentified	2017-07-10	NA	NA	NA	NA
	WUSp_SIG_HI_0065	HI_0065	Patient_BE	Human diagnostic	S. int/pseudoint. 99.9%	Human	deidentified	NA	deidentified	deidentified	deidentified	2017-07-13	NA	NA	NA	NA
	WUSp_SIG_HI_0066	HI_0066	Patient_BF	Human diagnostic	S. int/pseudoint. 99.9%	Human	deidentified	NA	deidentified	deidentified	deidentified	2017-07-13	NA	NA	NA	NA
	WUSp_SIG_HI_0067	HI_0067	Patient_BG	Human diagnostic	S. int/pseudoint. 99.9%	Human	deidentified	NA	deidentified	deidentified	deidentified	2017-07-20	NA	NA	NA	NA
	WUSp_SIG_HI_0068	HI_0068	Patient_BH	Human diagnostic	S. int/pseudoint. 99.9%	Human	deidentified	NA	deidentified	deidentified	deidentified	2017-07-24	NA	NA	NA	NA
	WUSp_SIG_HI_0069	HI_0069	Patient_BI	Human diagnostic	S. int/pseudoint. 99.9%	Human	deidentified	NA	deidentified	deidentified	deidentified	2017-07-24	NA	NA	NA	NA
	WUSp_SIG_HI_0070	HI_0070	Patient_BJ	Human diagnostic	S. int/pseudoint. 99.9%	Human	deidentified	NA	deidentified	deidentified	deidentified	2017-08-02	NA	NA	NA	NA
	WUSp_SIG_HI_0071	HI_0071	Patient_BK	Human diagnostic	S. int/pseudoint. 99.9%	Human	deidentified	NA	deidentified	deidentified	deidentified	2017-08-23	NA	NA	NA	NA
	WUSp_SIG_HI_0072	HI_0072	Patient_BL	Human diagnostic	S. int/pseudoint. 99.9%	Human	deidentified	NA	deidentified	deidentified	deidentified	2017-09-01	NA	NA	NA	NA
	WUSp_SIG_HI_0073	HI_0073	Patient_B,	Human diagnostic	S. int/pseudoint. 99.9%	Human	deidentified	NA	deidentified	deidentified	deidentified	2017-09-05	NA	NA	NA	NA
	WUSp_SIG_HI_0074	HI_0074	Patient_BN	Human diagnostic	S. int/pseudoint. 99.9%	Human	deidentified	NA	deidentified	deidentified	deidentified	2017-09-13	NA	NA	NA	NA
	WUSp_SIG_HI_0075	HI_0075	Patient_BO	Human diagnostic	S. int/pseudoint. 99.9%	Human	deidentified	NA	deidentified	deidentified	deidentified	2017-09-29	NA	NA	NA	NA
	WUSp_SIG_HI_0076	HI_0076	Patient_BP	Human diagnostic	S. int/pseudoint. 99.9%	Human	deidentified	NA	deidentified	deidentified	deidentified	2017-10-04	NA	NA	NA	NA
	WUSp_SIG_HI_0077	HI_0077	Patient_BQ	Human diagnostic	S. int/pseudoint. 99.9%	Human	deidentified	NA	deidentified	deidentified	deidentified	2017-10-04	NA	NA	NA	NA
	WUSp_SIG_HI_0078	HI_0078	Patient_BQ	Human diagnostic	S. int/pseudoint. 99.9%	Human	deidentified	NA	deidentified	deidentified	deidentified	2017-10-05	NA	NA	NA	NA
	WUSp_SIG_HI_0079	HI_0079	Patient_BR	Human diagnostic	S. int/pseudoint. 99.9%	Human	deidentified	NA	deidentified	deidentified	deidentified	2017-10-12	NA	NA	NA	NA
	WUSp_SIG_HI_0080	HI_0080	Patient_BS	Human diagnostic	S. int/pseudoint. 99.9%	Human	deidentified	NA	deidentified	deidentified	deidentified	2017-10-13	NA	NA	NA	NA
	WUSp_SIG_HI_0081	HI_0081	Patient_BT	Human diagnostic	S. int/pseudoint. 99.9%	Human	deidentified	NA	deidentified	deidentified	deidentified	2017-10-20	NA	NA	NA	NA
	WUSp_SIG_HI_0082	HI_0082	Patient_BU	Human diagnostic	S. int/pseudoint. 99.9%	Human	deidentified	NA	deidentified	deidentified	deidentified	2017-10-30	NA	NA	NA	NA
	WUSp_SIG_HI_0083	HI_0083	Patient_BV	Human diagnostic	S. int/pseudoint. 99.9%	Human	deidentified	NA	deidentified	deidentified	deidentified	2017-11-07	NA	NA	NA	NA
	WUSp_SIG_HI_0084	HI_0084	Patient_BW	Human diagnostic	S. int/pseudoint. 99.9%	Human	deidentified	NA	deidentified	deidentified	deidentified	2017-11-27	NA	NA	NA	NA
	WUSp_SIG_HI_0085	HI_0085	Patient_BX	Human diagnostic	S. int/pseudoint. 99.9%	Human	deidentified	NA	deidentified	deidentified	deidentified	2017-12-04	NA	NA	NA	NA
	WUSp_SIG_HI_0086	HI_0086	Patient_BY	Human diagnostic	S. int/pseudoint. 99.9%	Human	deidentified	NA	deidentified	deidentified	deidentified	2017-12-07	NA	NA	NA	NA
	WUSp_SIG_HI_0087	HI_0087	Patient_BZ	Human diagnostic	S. int/pseudoint. 99.9%	Human	deidentified	NA	deidentified	deidentified	deidentified	2017-12-11	NA	NA	NA	NA
	WUSp_SIG_HI_0088	HI_0088	Patient_CA	Human diagnostic	S. int/pseudoint. 99.9%	Human	deidentified	NA	deidentified	deidentified	deidentified	2017-12-22	NA	NA	NA	NA
	WUSp_SIG_HI_0089	HI_0089	Patient_CB	Human diagnostic	S. int/pseudoint. 99.9%	Human	deidentified	NA	deidentified	deidentified	deidentified	2017-12-25	NA	NA	NA	NA
	WUSp_SIG_HI_0090	HI_0090	Patient_CC	Human diagnostic	S. int/pseudoint. 99.9%	Human	deidentified	NA	deidentified	deidentified	deidentified	2017-12-21	NA	NA	NA	NA
	WUSp_SIG_HI_0091	HI_0091	Patient_CD	Human diagnostic	S. int/pseudoint. 99.9%	Human	deidentified	NA	deidentified	deidentified	deidentified	2017-12-27	NA	NA	NA	NA
	WUSp_SIG_HI_0092	HI_0092	Patient_CE	Human diagnostic	S. int/pseudoint. 99.9%	Human	deidentified	NA	deidentified	deidentified	deidentified	2017-12-31	NA	NA	NA	NA
	WUSp_SIG_HI_0093	HI_0093	Patient_CF	Human diagnostic	S. int/pseudoint. 99.9%	Human	deidentified	NA	deidentified	deidentified	deidentified	2018-01-10	NA	NA	NA	NA
	WUSp_SIG_HI_0094	HI_0094	Patient_CG	Human diagnostic	S. int/pseudoint. 99.9%	Human	deidentified	NA	deidentified	deidentified	deidentified	2018-01-08	NA	NA	NA	NA
	WUSp_SIG_HI_0096	HI_0096	Patient_CH	Human diagnostic	S. int/pseudoint. 99.9%	Human	deidentified	NA	deidentified	deidentified	deidentified	2018-02-08	NA	NA	NA	NA
	WUSp_SIG_HI_0097	HI_0097	Patient_CG	Human diagnostic	S. int/pseudoint. 99.9%	Human	deidentified	NA	deidentified	deidentified	deidentified	2018-02-09	NA	NA	NA	NA
	WUSp_SIG_HI_0098	HI_0098	Patient_CI	Human diagnostic	S. int/pseudoint. 99.9%	Human	deidentified	NA	deidentified	deidentified	deidentified	2018-03-02	NA	NA	NA	NA
	WUSp_SIG_HI_0100	HI_0100	Patient_CJ	Human diagnostic	S. int/pseudoint. 99.9%	Human	deidentified	NA	deidentified	deidentified	deidentified	2018-03-11	NA	NA	NA	NA
	WUSp_SIG_HI_0101	HI_0101	Patient_CK	Human diagnostic	S. int/pseudoint. 99.9%	Human	deidentified	NA	deidentified	deidentified	deidentified	2018-03-19	NA	NA	NA	NA
	WUSp_SIG_HI_0102	HI_0102	Patient_BD	Human diagnostic	S. int/pseudoint. 99.9%	Human	deidentified	NA	deidentified	deidentified	deidentified	2018-03-22	NA	NA	NA	NA
	WUSp_SIG_HI_0103	HI_0103	Patient_CL	Human diagnostic	S. int/pseudoint. 99.9%	Human	deidentified	NA	deidentified	deidentified	deidentified	2018-03-21	NA	NA	NA	NA
	WUSp_SIG_HI_0104	HI_0104	Patient_CM	Human diagnostic	S. int/pseudoint. 99.9%	Human	deidentified	NA	deidentified	deidentified	deidentified	2018-03-28	NA	NA	NA	NA
	WUSp_SIG_HI_0105	HI_0105	Patient_CN	Human diagnostic	S. int/pseudoint. 99.9%	Human	deidentified	NA	deidentified	deidentified	deidentified	2018-04-12	NA	NA	NA	NA
	WUSp_SIG_HI_0106	HI_0106	Patient_CO	Human diagnostic	S. int/pseudoint. 99.9%	Human	deidentified	NA	deidentified	deidentified	deidentified	2018-04-17	NA	NA	NA	NA
	WUSp_SIG_HI_0107	HI_0107	Patient_CP	Human diagnostic	S. int/pseudoint. 99.9%	Human	deidentified	NA	deidentified	deidentified	deidentified	2018-04-19	NA	NA	NA	NA
	WUSp_SIG_HI_0108	HI_0108	Patient_CQ	Human diagnostic	S. int/pseudoint. 99.9%	Human	deidentified	NA	deidentified	deidentified	deidentified	2018-04-19	NA	NA	NA	NA
	WUSp_SIG_HI_0109	HI_0109	Patient_CR	Human diagnostic	S. int/pseudoint. 99.9%	Human	deidentified	NA	deidentified	deidentified	deidentified	2018-05-09	NA	NA	NA	NA
	WUSp_SIG_HI_0110	HI_0110	Patient_CS	Human diagnostic	S. int/pseudoint. 99.9%	Human	deidentified	NA	deidentified	deidentified	deidentified	2018-06-12	NA	NA	NA	NA
	WUSp_SIG_HI_0111	HI_0111	Patient_CT	Human diagnostic	S. int/pseudoint. 99.9%	Human	deidentified	NA	deidentified	deidentified	deidentified	2018-06-21	NA	NA	NA	NA
	WUSp_SIG_HI_0112	HI_0112	Patient_CU	Human diagnostic	S. int/pseudoint. 99.9%	Human	deidentified	NA	deidentified	deidentified	deidentified	2018-07-01	NA	NA	NA	NA
	WUSp_SIG_HI_0113	HI_0113	Patient_CU	Human diagnostic	S. int/pseudoint. 99.9%	Human	deidentified	NA	deidentified	deidentified	deidentified	2018-07-01	NA	NA	NA	NA
	WUSp_SIG_HI_0114	HI_0114	Patient_CV	Human diagnostic	S. int/pseudoint. 99.9%	Human	deidentified	NA	deidentified	deidentified	deidentified	2018-07-02	NA	NA	NA	NA
	WUSp_SIG_HI_0115	HI_0115	Patient_CW	Human diagnostic	S. int/pseudoint. 99.9%	Human	deidentified	NA	deidentified	deidentified	deidentified	2018-07-04	NA	NA	NA	NA
	WUSp_SIG_HI_0116	HI_0116	Patient_CX	Human diagnostic	S. int/pseudoint. 99.9%	Human	deidentified	NA	deidentified	deidentified	deidentified	2018-07-30	NA	NA	NA	NA
	WUSp_SIG_HI_0117	HI_0117	Patient_CY	Human diagnostic	S. int/pseudoint. 99.9%	Human	deidentified	NA	deidentified	deidentified	deidentified	2018-07-29	NA	NA	NA	NA
	WUSp_SIG_HI_0118	HI_0118	Patient_CZ	Human diagnostic	S. int/pseudoint. 99.9%	Human	deidentified	NA	deidentified	deidentified	deidentified	2018-08-01	NA	NA	NA	NA
	WUSp_SIG_HI_0119	HI_0119	Patient_DA	Human diagnostic	S. int/pseudoint. 99.9%	Human	deidentified	NA	deidentified	deidentified	deidentified	2018-08-02	NA	NA	NA	NA
	WUSp_SIG_HI_0120	HI_0120	Patient_DB	Human diagnostic	S. int/pseudoint. 99.9%	Human	deidentified	NA	deidentified	deidentified	deidentified	2018-08-03	NA	NA	NA	NA
	WUSp_SIG_HI_0121	HI_0121	Patient_DC	Human diagnostic	S. int/pseudoint. 99.9%	Human	deidentified	NA	deidentified	deidentified	deidentified	2018-08-09	NA	NA	NA	NA
	WUSp_SIG_HI_0122	HI_0122	Patient_DD	Human diagnostic	S. int/pseudoint. 99.9%	Human	deidentified	NA	deidentified	deidentified	deidentified	2018-08-09	NA	NA	NA	NA
	WUSp_SIG_HI_0123	HI_0123	Patient_DE	Human diagnostic	S. int/pseudoint. 99.9%	Human	deidentified	NA	deidentified	deidentified	deidentified	2018-08-17	NA	NA	NA	NA
	WUSp_SIG_HI_0124	HI_0124	Patient_DF	Human diagnostic	S. int/pseudoint. 99.9%	Human	deidentified	NA	deidentified	deidentified	deidentified	2018-08-21	NA	NA	NA	NA
	WUSp_SIG_HI_0125	HI_0125	Patient_DE	Human diagnostic	S. int/pseudoint. 99.9%	Human	deidentified	NA	deidentified	deidentified	deidentified	2018-08-30	NA	NA	NA	NA
	WUSp_SIG_HI_0126	HI_0126	Patient_DG	Human diagnostic	S. int/pseudoint. 99.9%	Human	deidentified	NA	deidentified	deidentified	deidentified	2018-08-30	NA	NA	NA	NA
	WUSp_SIG_HI_0127	HI_0127	Patient_DH	Human diagnostic	S. int/pseudoint. 99.9%	Human	deidentified	NA	deidentified	deidentified	deidentified	2018-09-05	NA	NA	NA	NA
	WUSp_SIG_HI_0128	HI_0128	Patient_DF	Human diagnostic	S. int/pseudoint. 99.9%	Human	deidentified	NA	deidentified	deidentified	deidentified	2018-10-08	NA	NA	NA	NA
	WUSp_SIG_HI_0129	HI_0129	Patient_DI	Human diagnostic	S. int/pseudoint. 99.9%	Human	deidentified	NA	deidentified	deidentified	deidentified	2018-10-05	NA	NA	NA	NA
	WUSp_SIG_HI_0130	HI_0130	Patient_DJ	Human diagnostic	S. int/pseudoint. 99.9%	Human	deidentified	NA	deidentified	deidentified	deidentified	2018-10-06	NA	NA	NA	NA
	WUSp_SIG_HI_0131	HI_0131	Patient_DF	Human diagnostic	S. int/pseudoint. 99.9%	Human	deidentified	NA	deidentified	deidentified	deidentified	2018-10-08	NA	NA	NA	NA
	WUSp_SIG_HI_0132	HI_0132	Patient_DK	Human diagnostic	S. int/pseudoint. 99.9%	Human	deidentified	NA	deidentified	deidentified	deidentified	2018-10-30	NA	NA	NA	NA
	WUSp_SIG_HI_0133	HI_0133	Patient_DL	Human diagnostic	S. int/pseudoint. 99.9%	Human	deidentified	NA	deidentified	deidentified	deidentified	2018-10-29	NA	NA	NA	NA
	WUSp_SIG_HI_0134	HI_0134	Patient_AW	Human diagnostic	S. int/pseudoint. 99.9%	Human	deidentified	NA	deidentified	deidentified	deidentified	2018-11-03	NA	NA	NA	NA
	WUSp_SIG_HI_0135	HI_0135	Patient_DM	Human diagnostic	S. int/pseudoint. 99.9%	Human	deidentified	NA	deidentified	deidentified	deidentified	2018-11-10	NA	NA	NA	NA
	WUSp_SIG_HI_0136	HI_0136	Patient_DN	Human diagnostic	S. int/pseudoint. 99.9%	Human	deidentified	NA	deidentified	deidentified	deidentified	2018-11-14	NA	NA	NA	NA
	WUSp_SIG_HI_0137	HI_0137	Patient_DO	Human diagnostic	S. int/pseudoint. 99.9%	Human	deidentified	NA	deidentified	deidentified	deidentified	2018-11-14	NA	NA	NA	NA
	WUSp_SIG_HI_0138	HI_0138	Patient_DP	Human diagnostic	S. int/pseudoint. 99.9%	Human	deidentified	NA	deidentified	deidentified	deidentified	2018-11-18	NA	NA	NA	NA
	WUSp_SIG_HI_0139	HI_0139	Patient_DQ	Human diagnostic	S. int/pseudoint. 99.9%	Human	deidentified	NA	deidentified	deidentified	deidentified	2018-11-19	NA	NA	NA	NA
	WUSp_SIG_HI_0140	HI_0140	Patient_DR	Human diagnostic	S. int/pseudoint. 99.9%	Human	deidentified	NA	deidentified	deidentified	deidentified	2018-12-01	NA	NA	NA	NA
	WUSp_SIG_HI_0141	HI_0141	Patient_DS	Human diagnostic	S. int/pseudoint. 99.9%	Human	deidentified	NA	deidentified	deidentified	deidentified	2018-12-10	NA	NA	NA	NA
	WUSp_SIG_HI_0142	HI_0142	Patient_DT	Human diagnostic	S. int/pseudoint. 99.9%	Human	deidentified	NA	deidentified	deidentified	deidentified	2018-12-11	NA	NA	NA	NA
	WUSp_SIG_HI_0143	HI_0143	Patient_DU	Human diagnostic	S. int/pseudoint. 99.9%	Human	deidentified	NA	deidentified	deidentified	deidentified	2018-12-14	NA	NA	NA	NA
	WUSp_SIG_HI_0144	HI_0144	Patient_DV	Human diagnostic	S. int/pseudoint. 99.9%	Human	deidentified	NA	deidentified	deidentified	deidentified	2019-01-04	NA	NA	NA	NA
	WUSp_SIG_HI_0145	HI_0145	Patient_DQ	Human diagnostic	S. int/pseudoint. 99.9%	Human	deidentified	NA	deidentified	deidentified	deidentified	2019-01-03	NA	NA	NA	NA
	WUSp_SIG_HI_0146	HI_0146	Patient_DW	Human diagnostic	S. int/pseudoint. 99.9%	Human	deidentified	NA	deidentified	deidentified	deidentified	2019-01-04	NA	NA	NA	NA
	WUSp_SIG_HI_0147	HI_0147	Patient_DX	Human diagnostic	S. int/pseudoint. 99.9%	Human	deidentified	NA	deidentified	deidentified	deidentified	2019-01-07	NA	NA	NA	NA
	WUSp_SIG_HI_0148	HI_0148	Patient_DY	Human diagnostic	S. int/pseudoint. 99.9%	Human	deidentified	NA	deidentified	deidentified	deidentified	2019-01-07	NA	NA	NA	NA
	WUSp_SIG_HI_0149	HI_0149	Patient_DZ	Human diagnostic	S. int/pseudoint. 99.9%	Human	deidentified	NA	deidentified	deidentified	deidentified	2019-01-14	NA	NA	NA	NA
	WUSp_SIG_HI_0151	HI_0151	Patient_EA	Human diagnostic	S. int/pseudoint. 99.9%	Human	deidentified	NA	deidentified	deidentified	deidentified	2019-01-25	NA	NA	NA	NA
	WUSp_SIG_HI_0152	HI_0152	Patient_DS	Human diagnostic	S. int/pseudoint. 99.9%	Human	deidentified	NA	deidentified	deidentified	deidentified	2019-01-25	NA	NA	NA	NA
	WUSp_SIG_HI_0153	HI_0153	Patient_EB	Human diagnostic	S. int/pseudoint. 99.9%	Human	deidentified	NA	deidentified	deidentified	deidentified	2019-02-02	NA	NA	NA	NA
	WUSp_SIG_HI_0154	HI_0154	Patient_EC	Human diagnostic	S. int/pseudoint. 99.9%	Human	deidentified	NA	deidentified	deidentified	deidentified	2019-02-01	NA	NA	NA	NA
	WUSp_SIG_HI_0155	HI_0155	Patient_ED	Human diagnostic	S. int/pseudoint. 99.9%	Human	deidentified	NA	deidentified	deidentified	deidentified	2019-02-07	NA	NA	NA	NA
	WUSp_SIG_HI_0156	HI_0156	Patient_EE	Human diagnostic	S. int/pseudoint. 99.9%	Human	deidentified	NA	deidentified	deidentified	deidentified	2019-02-04	NA	NA	NA	NA
	WUSp_SIG_HI_0157	HI_0157	Patient_EF	Human diagnostic	S. int/pseudoint. 99.9%	Human	deidentified	NA	deidentified	deidentified	deidentified	2019-02-12	NA	NA	NA	NA
	WUSp_SIG_HI_0158	HI_0158	Patient_EG	Human diagnostic	S. int/pseudoint. 99.9%	Human	deidentified	NA	deidentified	deidentified	deidentified	2019-02-18	NA	NA	NA	NA
	WUSp_SIG_HI_0159	HI_0159	Patient_EH	Human diagnostic	S. int/pseudoint. 99.9%	Human	deidentified	NA	deidentified	deidentified	deidentified	2019-02-16	NA	NA	NA	NA
	WUSp_SIG_HI_0160	HI_0160	Patient_EI	Human diagnostic	S. int/pseudoint. 99.9%	Human	deidentified	NA	deidentified	deidentified	deidentified	2019-02-18	NA	NA	NA	NA
	WUSp_SIG_HI_0161	HI_0161	Patient_EJ	Human diagnostic	S. int/pseudoint. 99.9%	Human	deidentified	NA	deidentified	deidentified	deidentified	2019-02-20	NA	NA	NA	NA
	WUSp_SIG_HI_0162	HI_0162	Patient_EK	Human diagnostic	S. int/pseudoint. 99.9%	Human	deidentified	NA	deidentified	deidentified	deidentified	2019-03-08	NA	NA	NA	NA
	WUSp_SIG_HI_0163	HI_0163	Patient_EL	Human diagnostic	S. int/pseudoint. 99.9%	Human	deidentified	NA	deidentified	deidentified	deidentified	2019-03-26	NA	NA	NA	NA
	WUSp_SIG_HI_0164	HI_0164	Patient_EM	Human diagnostic	S. int/pseudoint. 99.9%	Human	deidentified	NA	deidentified	deidentified	deidentified	2019-04-02	NA	NA	NA	NA
	WUSp_SIG_HI_0165	HI_0165	Patient_EM	Human diagnostic	S. int/pseudoint. 99.9%	Human	deidentified	NA	deidentified	deidentified	deidentified	2019-04-02	NA	NA	NA	NA
	WUSp_SIG_HI_0166	HI_0166	Patient_EM	Human diagnostic	S. int/pseudoint. 99.9%	Human	deidentified	NA	deidentified	deidentified	deidentified	2019-04-02	NA	NA	NA	NA
	WUSp_SIG_HI_0167	HI_0167	Patient_EN	Human diagnostic	S. int/pseudoint. 99.9%	Human	deidentified	NA	deidentified	deidentified	deidentified	2019-04-17	NA	NA	NA	NA
	WUSp_SIG_HI_0168	HI_0168	Patient_EO	Human diagnostic	S. int/pseudoint. 99.9%	Human	deidentified	NA	deidentified	deidentified	deidentified	2019-04-16	NA	NA	NA	NA
	WUSp_SIG_HI_0169	HI_0169	Patient_EP	Human diagnostic	S. int/pseudoint. 99.9%	Human	deidentified	NA	deidentified	deidentified	deidentified	2019-04-24	NA	NA	NA	NA
	WUSp_SIG_HI_0170	HI_0170	Patient_EQ	Human diagnostic	S. int/pseudoint. 99.9%	Human	deidentified	NA	deidentified	deidentified	deidentified	2019-04-26	NA	NA	NA	NA
	WUSp_SIG_HI_0171	HI_0171	Patient_ER	Human diagnostic	S. int/pseudoint. 99.9%	Human	deidentified	NA	deidentified	deidentified	deidentified	2019-05-01	NA	NA	NA	NA
	WUSp_SIG_HI_0172	HI_0172	Patient_ES	Human diagnostic	S. int/pseudoint. 99.9%	Human	deidentified	NA	deidentified	deidentified	deidentified	2019-05-06	NA	NA	NA	NA
	WUSp_SIG_HI_0173	HI_0173	Patient_ET	Human diagnostic	S. int/pseudoint. 99.9%	Human	deidentified	NA	deidentified	deidentified	deidentified	2019-05-07	NA	NA	NA	NA
	WUSp_SIG_HI_0174	HI_0174	Patient_EU	Human diagnostic	S. int/pseudoint. 99.9%	Human	deidentified	NA	deidentified	deidentified	deidentified	2019-05-08	NA	NA	NA	NA
	WUSp_SIG_HI_0175	HI_0175	Patient_EV	Human diagnostic	S. int/pseudoint. 99.9%	Human	deidentified	NA	deidentified	deidentified	deidentified	2019-05-10	NA	NA	NA	NA
	WUSp_SIG_HI_0176	HI_0176	Patient_EW	Human diagnostic	S. int/pseudoint. 99.9%	Human	deidentified	NA	deidentified	deidentified	deidentified	2019-05-21	NA	NA	NA	NA
	WUSp_SIG_HI_0177	HI_0177	Patient_EX	Human diagnostic	S. int/pseudoint. 99.9%	Human	deidentified	NA	deidentified	deidentified	deidentified	2019-05-20	NA	NA	NA	NA
	WUSp_SIG_HI_0178	HI_0178	Patient_EY	Human diagnostic	S. int/pseudoint. 99.9%	Human	deidentified	NA	deidentified	deidentified	deidentified	2019-05-22	NA	NA	NA	NA
	WUSp_SIG_HI_0179	HI_0179	Patient_EZ	Human diagnostic	S. int/pseudoint. 99.9%	Human	deidentified	NA	deidentified	deidentified	deidentified	2019-05-17	NA	NA	NA	NA
	WUSp_SIG_HI_0180	HI_0180	Patient_ER	Human diagnostic	S. int/pseudoint. 99.9%	Human	deidentified	NA	deidentified	deidentified	deidentified	2019-05-24	NA	NA	NA	NA
	WUSp_SIG_HI_0181	HI_0181	Patient_EX	Human diagnostic	S. int/pseudoint. 99.9%	Human	deidentified	NA	deidentified	deidentified	deidentified	2019-05-31	NA	NA	NA	NA
	WUSp_SIG_HI_0182	HI_0182	Patient_FA	Human diagnostic	S. int/pseudoint. 99.9%	Human	deidentified	NA	deidentified	deidentified	deidentified	2019-06-04	NA	NA	NA	NA
	WUSp_SIG_HI_0183	HI_0183	Patient_FB	Human diagnostic	S. int/pseudoint. 99.9%	Human	deidentified	NA	deidentified	deidentified	deidentified	2019-06-20	NA	NA	NA	NA
	WUSp_SIG_HI_0184	HI_0184	Patient_FC	Human diagnostic	S. int/pseudoint. 99.9%	Human	deidentified	NA	deidentified	deidentified	deidentified	2019-07-01	NA	NA	NA	NA
	WUSp_SIG_HI_0185	HI_0185	Patient_FC	Human diagnostic	S. int/pseudoint. 99.9%	Human	deidentified	NA	deidentified	deidentified	deidentified	2019-06-29	NA	NA	NA	NA
	WUSp_SIG_HI_0186	HI_0186	Patient_FD	Human diagnostic	S. int/pseudoint. 99.9%	Human	deidentified	NA	deidentified	deidentified	deidentified	2019-07-03	NA	NA	NA	NA
	WUSp_SIG_HI_0187	HI_0187	Patient_FE	Human diagnostic	S. int/pseudoint. 99.9%	Human	deidentified	NA	deidentified	deidentified	deidentified	2019-07-14	NA	NA	NA	NA
	WUSp_SIG_HI_0188	HI_0188	Patient_DU	Human diagnostic	S. int/pseudoint. 99.9%	Human	deidentified	NA	deidentified	deidentified	deidentified	2019-07-26	NA	NA	NA	NA
	WUSp_SIG_SF_0001	SF_0001	HOME2_Dog_21_nares	Animal colonizing	S. int/pseudint	Dog	nares	NA	NA	63127	10	2016-03-14	24	Postintervention	HOME2	HOME_A
	WUSp_SIG_SF_0002	SF_0002	HOME2_Environmental_0_tv remote	Environmental	S. int/pseudint	Environmental	tv remote	NA	NA	63131	NA	2016-05-02	24	Postintervention	HOME2	HOME_B
	WUSp_SIG_SF_0003	SF_0003	HOME2_Environmental_0_telephone	Environmental	S. int/pseudint	Environmental	telephone	NA	NA	63131	NA	2016-05-02	24	Postintervention	HOME2	HOME_B
	WUSp_SIG_SF_0004	SF_0004	HOME2_Environmental_0_kitchen sink faucet handle	Environmental	S. int/pseudint	Environmental	kitchen sink faucet handle	NA	NA	63131	NA	2016-05-02	24	Postintervention	HOME2	HOME_B
	WUSp_SIG_SF_0005	SF_0005	HOME2_Environmental_0_bedsheets	Environmental	S. int/pseudint	Environmental	bedsheets	NA	NA	63131	NA	2016-05-02	24	Postintervention	HOME2	HOME_B
	WUSp_SIG_SF_0006	SF_0006	HOME2_Dog_21_nares	Animal colonizing	S. int/pseudint	Dog	nares	NA	NA	63131	4	2016-05-02	24	Postintervention	HOME2	HOME_B
	WUSp_SIG_SF_0007	SF_0007	HOME2_Environmental_0_bedsheets	Environmental	S. int/pseudint	Environmental	bedsheets	NA	NA	62239	NA	2016-04-11	21	Postintervention	HOME2	HOME_C
	WUSp_SIG_SF_0008	SF_0008	HOME2_Dog_21_nares	Animal colonizing	S. int/pseudint	Dog	nares	NA	NA	63074	8	2016-04-14	21	Postintervention	HOME2	HOME_E
	WUSp_SIG_SF_0009	SF_0009	HOME2_Environmental_0_kitchen table	Environmental	S. int/pseudint	Environmental	kitchen table	NA	NA	63110	NA	2016-06-08	18	Postintervention	HOME2	HOME_F
	WUSp_SIG_SF_0010	SF_0010	HOME2_Dog_21_nares	Animal colonizing	S. int/pseudint	Dog	nares	NA	NA	63110	9	2016-06-08	18	Postintervention	HOME2	HOME_F
	WUSp_SIG_SF_0011	SF_0011	HOME2_Dog_22_nares	Animal colonizing	S. int/pseudint	Dog	nares	NA	NA	63110	9	2016-03-09	15	Postintervention	HOME2	HOME_F
	WUSp_SIG_SF_0012	SF_0012	HOME2_Environmental_0_kitchen sink faucet handle	Environmental	S. int/pseudint	Environmental	kitchen sink faucet handle	NA	NA	63376	NA	2016-03-08	12	Preintervention	HOME2	HOME_G
	WUSp_SIG_SF_0013	SF_0013	HOME2_Environmental_0_kitchen table	Environmental	S. int/pseudint	Environmental	kitchen table	NA	NA	63376	NA	2016-03-08	12	Preintervention	HOME2	HOME_G
	WUSp_SIG_SF_0014	SF_0014	HOME2_Environmental_0_tv remote	Environmental	S. int/pseudint	Environmental	tv remote	NA	NA	63376	NA	2016-04-04	13	Intervention	HOME2	HOME_G
	WUSp_SIG_SF_0015	SF_0015	HOME2_Environmental_0_telephone	Environmental	S. int/pseudint	Environmental	telephone	NA	NA	63376	NA	2016-04-04	13	Intervention	HOME2	HOME_G
	WUSp_SIG_SF_0016	SF_0016	HOME2_Environmental_0_bathroom sink faucet handle	Environmental	S. int/pseudint	Environmental	bathroom sink faucet handle	NA	NA	63376	NA	2016-06-13	15	Postintervention	HOME2	HOME_G
	WUSp_SIG_SF_0017	SF_0017	HOME2_Environmental_0_bathroom light switch	Environmental	S. int/pseudint	Environmental	bathroom light switch	NA	NA	63376	NA	2016-06-13	15	Postintervention	HOME2	HOME_G
	WUSp_SIG_SF_0018	SF_0018	HOME2_Environmental_0_bathroom countertop	Environmental	S. int/pseudint	Environmental	bathroom countertop	NA	NA	63376	NA	2016-06-13	15	Postintervention	HOME2	HOME_G
	WUSp_SIG_SF_0019	SF_0019	HOME2_Environmental_0_refrigerator door handle	Environmental	S. int/pseudint	Environmental	refrigerator door handle	NA	NA	63376	NA	2016-09-20	18	Postintervention	HOME2	HOME_G
	WUSp_SIG_SF_0020	SF_0020	HOME2_Environmental_0_bedsheets	Environmental	S. int/pseudint	Environmental	bedsheets	NA	NA	63376	NA	2016-12-12	21	Postintervention	HOME2	HOME_G
	WUSp_SIG_SF_0021	SF_0021	HOME2_Human_1_axillae	Human colonizing	S. int/pseudint	Human	deidentified	NA	NA	deidentified	deidentified	2016-06-13	15	Postintervention	HOME2	HOME_G
	WUSp_SIG_SF_0022	SF_0022	HOME2_Dog_23_nares	Animal colonizing	S. int/pseudint	Dog	nares	NA	NA	63376	4	2016-04-04	13	Intervention	HOME2	HOME_G
	WUSp_SIG_SF_0023	SF_0023	HOME2_Dog_24_nares	Animal colonizing	S. int/pseudint	Dog	nares	NA	NA	63376	4	2016-03-08	12	Preintervention	HOME2	HOME_G
	WUSp_SIG_SF_0024	SF_0024	HOME2_Dog_21_nares	Animal colonizing	S. int/pseudint	Dog	nares	NA	NA	62226	9	2016-03-15	12	Preintervention	HOME2	HOME_H
	WUSp_SIG_SF_0025	SF_0025	HOME2_Environmental_0_tv remote	Environmental	S. int/pseudint	Environmental	tv remote	NA	NA	62034	NA	2016-03-22	12	Preintervention	HOME2	HOME_I
	WUSp_SIG_SF_0026	SF_0026	HOME2_Environmental_0_telephone	Environmental	S. int/pseudint	Environmental	telephone	NA	NA	62034	NA	2016-03-22	12	Preintervention	HOME2	HOME_I
	WUSp_SIG_SF_0027	SF_0027	HOME2_Environmental_0_bedsheets	Environmental	S. int/pseudint	Environmental	bedsheets	NA	NA	62034	NA	2016-03-22	12	Preintervention	HOME2	HOME_I
	WUSp_SIG_SF_0028	SF_0028	HOME2_Environmental_0_toilet seat	Environmental	S. int/pseudint	Environmental	toilet seat	NA	NA	62034	NA	2016-06-23	15	Postintervention	HOME2	HOME_I
	WUSp_SIG_SF_0029	SF_0029	HOME2_Environmental_0_bathroom countertop	Environmental	S. int/pseudint	Environmental	bathroom countertop	NA	NA	62034	NA	2017-01-04	21	Postintervention	HOME2	HOME_I
	WUSp_SIG_SF_0030	SF_0030	HOME2_Environmental_0_kitchen table	Environmental	S. int/pseudint	Environmental	kitchen table	NA	NA	62034	NA	2017-01-04	21	Postintervention	HOME2	HOME_I
	WUSp_SIG_SF_0031	SF_0031	HOME2_Human_3_axillae	Human colonizing	S. int/pseudint	Human	deidentified	NA	NA	deidentified	deidentified	2017-03-30	24	Postintervention	HOME2	HOME_I
	WUSp_SIG_SF_0032	SF_0032	HOME2_Environmental_0_tv remote	Environmental	S. int/pseudint	Environmental	tv remote	NA	NA	63130	NA	2016-02-12	9	Preintervention	HOME2	HOME_J
	WUSp_SIG_SF_0033	SF_0033	HOME2_Environmental_0_computer keyboard/mouse	Environmental	S. int/pseudint	Environmental	computer keyboard/mouse	NA	NA	63130	NA	2016-02-12	9	Preintervention	HOME2	HOME_J
	WUSp_SIG_SF_0034	SF_0034	HOME2_Environmental_0_kitchen sink faucet handle	Environmental	S. int/pseudint	Environmental	kitchen sink faucet handle	NA	NA	63130	NA	2016-02-12	9	Preintervention	HOME2	HOME_J
	WUSp_SIG_SF_0035	SF_0035	HOME2_Environmental_0_bedsheets	Environmental	S. int/pseudint	Environmental	bedsheets	NA	NA	63130	NA	2016-02-12	9	Preintervention	HOME2	HOME_J
	WUSp_SIG_SF_0036	SF_0036	HOME2_Environmental_0_telephone	Environmental	S. int/pseudint	Environmental	telephone	NA	NA	63130	NA	2016-05-06	12	Preintervention	HOME2	HOME_J
	WUSp_SIG_SF_0037	SF_0037	HOME2_Human_1_nares	Human colonizing	S. int/pseudint	Human	deidentified	NA	NA	deidentified	deidentified	2016-06-10	13	Intervention	HOME2	HOME_J
	WUSp_SIG_SF_0038	SF_0038	HOME2_Human_3_inguinal folds	Human colonizing	S. int/pseudint	Human	deidentified	NA	deidentified	deidentified	deidentified	2016-05-06	12	Preintervention	HOME2	HOME_J
	WUSp_SIG_SF_0039	SF_0039	HOME2_Human_10_nares	Human colonizing	S. int/pseudint	Human	deidentified	NA	NA	deidentified	deidentified	2016-06-10	13	Intervention	HOME2	HOME_J
	WUSp_SIG_SF_0040	SF_0040	HOME2_Dog_21_dorsal fur	Animal colonizing	S. int/pseudint	Dog	dorsal fur	NA	NA	63130	12	2016-05-06	12	Preintervention	HOME2	HOME_J
	WUSp_SIG_SF_0041	SF_0041	HOME2_Dog_22_dorsal fur	Animal colonizing	S. int/pseudint	Dog	dorsal fur	NA	NA	63130	2	2016-02-12	9	Preintervention	HOME2	HOME_J
	WUSp_SIG_SF_0042	SF_0042	HOME2_Dog_22_nares	Animal colonizing	S. int/pseudint	Dog	nares	NA	NA	62040	4	2016-04-20	12	Preintervention	HOME2	HOME_K
	WUSp_SIG_SF_0043	SF_0043	HOME2_Dog_25_nares	Animal colonizing	S. int/pseudint	Dog	nares	NA	NA	62040	0.5	2017-04-26	24	Postintervention	HOME2	HOME_K
	WUSp_SIG_SF_0044	SF_0044	HOME2_Dog_26_nares	Animal colonizing	S. int/pseudint	Dog	nares	NA	NA	62040	0.25	2017-04-26	24	Postintervention	HOME2	HOME_K
	WUSp_SIG_SF_0045	SF_0045	HOME2_Human_2_nares	Human colonizing	S. int/pseudint	Human	deidentified	NA	NA	deidentified	deidentified	2017-04-13	21	Postintervention	HOME2	HOME_L
	WUSp_SIG_SF_0046	SF_0046	HOME2_Dog_21_dorsal fur	Animal colonizing	S. int/pseudint	Dog	dorsal fur	NA	NA	63040	8	2016-06-20	12	Preintervention	HOME2	HOME_L
	WUSp_SIG_SF_0047	SF_0047	HOME2_Dog_22_dorsal fur	Animal colonizing	S. int/pseudint	Dog	dorsal fur	NA	NA	63040	8	2016-06-20	12	Preintervention	HOME2	HOME_L
	WUSp_SIG_SF_0048	SF_0048	HOME2_Human_1_inguinal folds	Human colonizing	S. int/pseudint	Human	deidentified	NA	NA	deidentified	deidentified	2017-05-03	21	Postintervention	HOME2	HOME_M
	WUSp_SIG_SF_0049	SF_0049	HOME2_Human_3_nares	Human colonizing	S. int/pseudint	Human	deidentified	NA	NA	deidentified	deidentified	2017-08-07	24	Postintervention	HOME2	HOME_M
	WUSp_SIG_SF_0050	SF_0050	HOME2_Dog_21_nares	Animal colonizing	S. int/pseudint	Dog	nares	NA	NA	63031	1	2016-01-26	6	Preintervention	HOME2	HOME_M
	WUSp_SIG_SF_0051	SF_0051	HOME2_Dog_21_nares	Animal colonizing	S. int/pseudint	Dog	nares	NA	NA	63135	5	2017-02-20	18	Postintervention	HOME2	HOME_N
	WUSp_SIG_SF_0052	SF_0052	HOME2_Dog_21_nares	Animal colonizing	S. int/pseudint	Dog	nares	NA	NA	62052	9	2016-02-25	6	Preintervention	HOME2	HOME_O
	WUSp_SIG_SF_0053	SF_0053	HOME2_Dog_22_nares	Animal colonizing	S. int/pseudint	Dog	nares	NA	NA	62052	8	2016-02-25	6	Preintervention	HOME2	HOME_O
	WUSp_SIG_SF_0054	SF_0054	HOME2_Environmental_0_tv remote	Environmental	S. int/pseudint	Environmental	tv remote	NA	NA	62269	NA	2016-04-12	6	Preintervention	HOME2	HOME_P
	WUSp_SIG_SF_0055	SF_0055	HOME2_Environmental_0_kitchen sink faucet handle	Environmental	S. int/pseudint	Environmental	kitchen sink faucet handle	NA	NA	62269	NA	2016-04-12	6	Preintervention	HOME2	HOME_P
	WUSp_SIG_SF_0056	SF_0056	HOME2_Environmental_0_bedsheets	Environmental	S. int/pseudint	Environmental	bedsheets	NA	NA	62269	NA	2016-04-12	6	Preintervention	HOME2	HOME_P
	WUSp_SIG_SF_0057	SF_0057	HOME2_Environmental_0_bathroom countertop	Environmental	S. int/pseudint	Environmental	bathroom countertop	NA	NA	62269	NA	2016-04-12	6	Preintervention	HOME2	HOME_P
	WUSp_SIG_SF_0058	SF_0058	HOME2_Environmental_0_kitchen table	Environmental	S. int/pseudint	Environmental	kitchen table	NA	NA	62269	NA	2016-04-12	6	Preintervention	HOME2	HOME_P
	WUSp_SIG_SF_0059	SF_0059	HOME2_Human_1_axillae	Human colonizing	S. int/pseudint	Human	deidentified	NA	NA	deidentified	deidentified	2016-06-23	9	Preintervention	HOME2	HOME_P
	WUSp_SIG_SF_0060	SF_0060	HOME2_Dog_21_nares	Animal colonizing	S. int/pseudint	Dog	nares	NA	NA	62269	14	2016-04-12	6	Preintervention	HOME2	HOME_P
	WUSp_SIG_SF_0061	SF_0061	SHINE_Environmental_0_toilet seat	Environmental	S. int/pseudint	Environmental	toilet seat	NA	NA	62221	NA	2016-08-11	9	Preintervention	SHINE	SHINE_A
	WUSp_SIG_SF_0062	SF_0062	HOME2_Environmental_0_refrigerator door handle	Environmental	S. int/pseudint	Environmental	refrigerator door handle	NA	NA	63130	NA	2016-05-06	12	Preintervention	HOME2	HOME_J
	WUSp_SIG_SF_0063	SF_0063	HOME2_Environmental_0_kitchen table	Environmental	S. int/pseudint	Environmental	kitchen table	NA	NA	63130	NA	2016-05-06	12	Preintervention	HOME2	HOME_J
	WUSp_SIG_SF_0064	SF_0064	HOME2_Environmental_0_bathroom countertop	Environmental	S. int/pseudint	Environmental	bathroom countertop	NA	NA	63130	NA	2016-06-10	13	Intervention	HOME2	HOME_J
	WUSp_SIG_SF_0065	SF_0065	HOME2_Environmental_0_bathtub	Environmental	S. int/pseudint	Environmental	bathtub	NA	NA	63130	NA	2016-08-05	15	Postintervention	HOME2	HOME_J
	WUSp_SIG_SF_0066	SF_0066	HOME2_Environmental_0_tv remote	Environmental	S. int/pseudint	Environmental	tv remote	NA	NA	62040	NA	2016-04-20	12	Preintervention	HOME2	HOME_K
	WUSp_SIG_SF_0067	SF_0067	HOME2_Environmental_0_computer keyboard/mouse	Environmental	S. int/pseudint	Environmental	computer keyboard/mouse	NA	NA	62040	NA	2016-04-20	12	Preintervention	HOME2	HOME_K
	WUSp_SIG_SF_0068	SF_0068	HOME2_Environmental_0_bathroom countertop	Environmental	S. int/pseudint	Environmental	bathroom countertop	NA	NA	63040	NA	2016-09-29	15	Postintervention	HOME2	HOME_L
	WUSp_SIG_SF_0069	SF_0069	HOME2_Environmental_0_tv remote	Environmental	S. int/pseudint	Environmental	tv remote	NA	NA	63040	NA	2017-04-13	21	Postintervention	HOME2	HOME_L
	WUSd_SIG_SF_0070	SF_0070	HOME2_Dog_22_dorsal fur	Animal colonizing	S. delphini	Dog	dorsal fur	NA	NA	63040	8	2016-09-29	15	Postintervention	HOME2	HOME_L
	WUSp_SIG_SF_0071	SF_0071	HOME2_Environmental_0_telephone	Environmental	S. int/pseudint	Environmental	telephone	NA	NA	63031	NA	2016-07-28	12	Preintervention	HOME2	HOME_M
	WUSp_SIG_SF_0072	SF_0072	HOME2_Environmental_0_tv remote	Environmental	S. int/pseudint	Environmental	tv remote	NA	NA	63031	NA	2016-11-03	15	Postintervention	HOME2	HOME_M
	WUSp_SIG_SF_0073	SF_0073	HOME2_Environmental_0_bedsheets	Environmental	S. int/pseudint	Environmental	bedsheets	NA	NA	63031	NA	2016-11-03	15	Postintervention	HOME2	HOME_M
	WUSp_SIG_SF_0074	SF_0074	HOME2_Environmental_0_computer keyboard/mouse	Environmental	S. int/pseudint	Environmental	computer keyboard/mouse	NA	NA	63031	NA	2017-08-07	24	Postintervention	HOME2	HOME_M
	WUSp_SIG_SF_0075	SF_0075	HOME2_Environmental_0_kitchen sink faucet handle	Environmental	S. int/pseudint	Environmental	kitchen sink faucet handle	NA	NA	63031	NA	2017-08-07	24	Postintervention	HOME2	HOME_M
	WUSp_SIG_SF_0076	SF_0076	SHINE_Environmental_0_bathroom light switch	Environmental	S. int/pseudint	Environmental	bathroom light switch	NA	NA	63366	NA	2016-02-15	3	Intervention	SHINE	SHINE_B
	WUSp_SIG_SF_0077	SF_0077	SHINE_Environmental_0_bathroom countertop	Environmental	S. int/pseudint	Environmental	bathroom countertop	NA	NA	63366	NA	2016-02-15	3	Intervention	SHINE	SHINE_B
	WUSp_SIG_SF_0078	SF_0078	SHINE_Environmental_0_kitchen table	Environmental	S. int/pseudint	Environmental	kitchen table	NA	NA	63366	NA	2016-02-15	3	Intervention	SHINE	SHINE_B
	WUSp_SIG_SF_0079	SF_0079	SHINE_Environmental_0_telephone	Environmental	S. int/pseudint	Environmental	telephone	NA	NA	63366	NA	2016-05-12	6	Postintervention	SHINE	SHINE_B
	WUSp_SIG_SF_0080	SF_0080	SHINE_Environmental_0_computer keyboard/mouse	Environmental	S. int/pseudint	Environmental	computer keyboard/mouse	NA	NA	63366	NA	2016-05-12	6	Postintervention	SHINE	SHINE_B
	WUSp_SIG_SF_0081	SF_0081	SHINE_Environmental_0_kitchen sink faucet handle	Environmental	S. int/pseudint	Environmental	kitchen sink faucet handle	NA	NA	63366	NA	2016-08-25	9	Postintervention	SHINE	SHINE_B
	WUSp_SIG_SF_0082	SF_0082	SHINE_Environmental_0_refrigerator door handle	Environmental	S. int/pseudint	Environmental	refrigerator door handle	NA	NA	63366	NA	2016-08-25	9	Postintervention	SHINE	SHINE_B
	WUSp_SIG_SF_0083	SF_0083	SHINE_Human_1_nares	Human colonizing	S. int/pseudint	Human	deidentified	NA	deidentified	deidentified	deidentified	2016-02-15	3	Intervention	SHINE	SHINE_B
	WUSp_SIG_SF_0084	SF_0084	SHINE_Human_1_bedsheets	Human colonizing	S. int/pseudint	Human	deidentified	NA	deidentified	deidentified	deidentified	2016-02-15	3	Intervention	SHINE	SHINE_B
	WUSp_SIG_SF_0085	SF_0085	SHINE_Dog_21_mouth	Animal colonizing	S. int/pseudint	Dog	mouth	NA	NA	63366	3	2016-02-15	3	Intervention	SHINE	SHINE_B
	WUSp_SIG_SF_0086	SF_0086	SHINE_Dog_22_mouth	Animal colonizing	S. int/pseudint	Dog	mouth	NA	NA	63366	2	2016-02-15	3	Intervention	SHINE	SHINE_B
	WUSp_SIG_SF_0087	SF_0087	SHINE_Environmental_0_tv remote	Environmental	S. int/pseudint	Environmental	tv remote	NA	NA	63301	NA	2016-02-08	1	Intervention	SHINE	SHINE_C
	WUSp_SIG_SF_0088	SF_0088	SHINE_Dog_22_mouth	Animal colonizing	S. int/pseudint	Dog	mouth	NA	NA	63301	7	2016-02-08	1	Intervention	SHINE	SHINE_C
	WUSp_SIG_SF_0089	SF_0089	SHINE_Dog_21_mouth	Animal colonizing	S. int/pseudint	Dog	mouth	NA	NA	62294	13	2016-09-19	9	Postintervention	SHINE	SHINE_E
	WUSp_SIG_SF_0090	SF_0090	SHINE_Dog_22_mouth	Animal colonizing	S. int/pseudint	Dog	mouth	NA	NA	62294	0.3	2016-06-16	6	Postintervention	SHINE	SHINE_E
	WUSp_SIG_SF_0091	SF_0091	SHINE_Environmental_0_computer keyboard/mouse	Environmental	S. int/pseudint	Environmental	computer keyboard/mouse	NA	NA	63126	NA	2016-03-04	1	Intervention	SHINE	SHINE_F
	WUSp_SIG_SF_0092	SF_0092	SHINE_Dog_21_mouth	Animal colonizing	S. int/pseudint	Dog	mouth	NA	NA	63126	8	2016-01-25	0	Preintervention	SHINE	SHINE_F
	WUSp_SIG_SF_0093	SF_0093	SHINE_Dog_21_mouth	Animal colonizing	S. int/pseudint	Dog	mouth	NA	NA	62025	8	2016-09-06	6	Postintervention	SHINE	SHINE_G
	WUSp_SIG_SF_0094	SF_0094	SHINE_Dog_22_mouth	Animal colonizing	S. int/pseudint	Dog	mouth	NA	NA	62025	5	2016-05-10	3	Intervention	SHINE	SHINE_G
	WUSp_SIG_SF_0095	SF_0095	SHINE_Dog_21_mouth	Animal colonizing	S. int/pseudint	Dog	mouth	NA	NA	62226	8	2016-03-15	0	Preintervention	SHINE	SHINE_H
	WUSp_SIG_SF_0096	SF_0096	SHINE_Dog_21_mouth	Animal colonizing	S. int/pseudint	Dog	mouth	NA	NA	63116	10	2016-05-03	3	Intervention	SHINE	SHINE_I
	WUSp_SIG_SF_0097	SF_0097	SHINE_Human_1_nares	Human colonizing	S. int/pseudint	Human	deidentified	NA	deidentified	deidentified	deidentified	2016-03-23	0	Preintervention	SHINE	SHINE_K
	WUSp_SIG_SF_0098	SF_0098	SHINE_Dog_21_mouth	Animal colonizing	S. int/pseudint	Dog	mouth	NA	NA	63134	2	2016-03-23	0	Preintervention	SHINE	SHINE_K
	WUSp_SIG_SF_0099	SF_0099	SHINE_Dog_22_mouth	Animal colonizing	S. int/pseudint	Dog	mouth	NA	NA	63134	9	2016-06-22	3	Intervention	SHINE	SHINE_K
	WUSp_SIG_SF_0100	SF_0100	SHINE_Dog_23_mouth	Animal colonizing	S. int/pseudint	Dog	mouth	NA	NA	63134	3	2016-06-22	3	Intervention	SHINE	SHINE_K
	WUSp_SIG_SF_0101	SF_0101	SHINE_Environmental_0_tv remote	Environmental	S. int/pseudint	Environmental	tv remote	NA	NA	63116	NA	2016-08-16	6	Postintervention	SHINE	SHINE_I
	WUSp_SIG_SF_0102	SF_0102	SHINE_Environmental_0_telephone	Environmental	S. int/pseudint	Environmental	telephone	NA	NA	63122	NA	2016-02-16	0	Preintervention	SHINE	SHINE_J
	WUSp_SIG_SF_0103	SF_0103	SHINE_Environmental_0_bathroom light switch	Environmental	S. int/pseudint	Environmental	bathroom light switch	NA	NA	63122	NA	2016-02-16	0	Preintervention	SHINE	SHINE_J
	WUSp_SIG_SF_0104	SF_0104	SHINE_Environmental_0_bathroom sink faucet handle	Environmental	S. int/pseudint	Environmental	bathroom sink faucet handle	NA	NA	63122	NA	2016-02-16	0	Preintervention	SHINE	SHINE_J
	WUSp_SIG_SF_0105	SF_0105	SHINE_Environmental_0_toilet handle	Environmental	S. int/pseudint	Environmental	toilet handle	NA	NA	63122	NA	2016-02-16	0	Preintervention	SHINE	SHINE_J
	WUSp_SIG_SF_0106	SF_0106	SHINE_Environmental_0_kitchen sink faucet handle	Environmental	S. int/pseudint	Environmental	kitchen sink faucet handle	NA	NA	63122	NA	2016-02-16	0	Preintervention	SHINE	SHINE_J
	WUSp_SIG_SF_0107	SF_0107	SHINE_Environmental_0_bathroom countertop	Environmental	S. int/pseudint	Environmental	bathroom countertop	NA	NA	63122	NA	2016-12-01	9	Postintervention	SHINE	SHINE_J
	WUSp_SIG_SF_0108	SF_0108	SHINE_Environmental_0_kitchen table	Environmental	S. int/pseudint	Environmental	kitchen table	NA	NA	63122	NA	2016-12-01	9	Postintervention	SHINE	SHINE_J
	WUSp_SIG_SF_0109	SF_0109	SHINE_Environmental_0_tv remote	Environmental	S. int/pseudint	Environmental	tv remote	NA	NA	63134	NA	2016-04-27	1	Intervention	SHINE	SHINE_K
	WUSp_SIG_SF_0110	SF_0110	SHINE_Environmental_0_refrigerator door handle	Environmental	S. int/pseudint	Environmental	refrigerator door handle	NA	NA	63134	NA	2016-04-27	1	Intervention	SHINE	SHINE_K
	WUSp_SIG_SF_0111	SF_0111	SHINE_Environmental_0_kitchen sink faucet handle	Environmental	S. int/pseudint	Environmental	kitchen sink faucet handle	NA	NA	63134	NA	2016-06-22	3	Intervention	SHINE	SHINE_K
	WUSp_SIG_SF_0112	SF_0112	SHINE_Environmental_0_toilet seat	Environmental	S. int/pseudint	Environmental	toilet seat	NA	NA	63134	NA	2016-06-22	3	Intervention	SHINE	SHINE_K
	WUSp_SIG_SF_0113	SF_0113	SHINE_Environmental_0_kitchen table	Environmental	S. int/pseudint	Environmental	kitchen table	NA	NA	63134	NA	2016-06-22	3	Intervention	SHINE	SHINE_K
	WUSp_SIG_SF_0114	SF_0114	SHINE_Environmental_0_bathroom countertop	Environmental	S. int/pseudint	Environmental	bathroom countertop	NA	NA	63134	NA	2017-01-05	9	Postintervention	SHINE	SHINE_K
	WUSp_SIG_SF_0115	SF_0115	SHINE_Human_1_bedsheets	Human colonizing	S. int/pseudint	Human	deidentified	NA	deidentified	deidentified	deidentified	2016-04-27	1	Intervention	SHINE	SHINE_K
	WUSp_SIG_SF_0116	SF_0116	SHINE_Environmental_0_bathroom light switch	Environmental	S. int/pseudint	Environmental	bathroom light switch	NA	NA	63049	NA	2016-04-21	0	Preintervention	SHINE	SHINE_L
	WUSp_SIG_SF_0117	SF_0117	SHINE_Environmental_0_tv remote	Environmental	S. int/pseudint	Environmental	tv remote	NA	NA	63049	NA	2016-11-09	6	Postintervention	SHINE	SHINE_L
	WUSp_SIG_SF_0118	SF_0118	SHINE_Environmental_0_computer keyboard/mouse	Environmental	S. int/pseudint	Environmental	computer keyboard/mouse	NA	NA	63049	NA	2016-11-09	6	Postintervention	SHINE	SHINE_L
	WUSp_SIG_SF_0119	SF_0119	SHINE_Human_2_inguinal folds	Human colonizing	S. int/pseudint	Human	deidentified	NA	deidentified	deidentified	deidentified	2016-04-21	0	Preintervention	SHINE	SHINE_L
	WUSp_SIG_SF_0120	SF_0120	SHINE_Human_3_nares	Human colonizing	S. int/pseudint	Human	deidentified	NA	deidentified	deidentified	deidentified	2016-04-21	0	Preintervention	SHINE	SHINE_L
	WUSp_SIG_SF_0121	SF_0121	SHINE_Human_10_nares	Human colonizing	S. int/pseudint	Human	deidentified	NA	deidentified	deidentified	deidentified	2016-04-21	0	Preintervention	SHINE	SHINE_L
	WUSp_SIG_SF_0122	SF_0122	SHINE_Environmental_10_bedsheets	Environmental	S. int/pseudint	Environmental	bedsheets	NA	NA	63049	NA	2016-05-26	1	Intervention	SHINE	SHINE_L
	WUSp_SIG_SF_0123	SF_0123	SHINE_Human_11_nares	Human colonizing	S. int/pseudint	Human	deidentified	NA	deidentified	deidentified	deidentified	2016-04-21	0	Preintervention	SHINE	SHINE_L
	WUSp_SIG_SF_0124	SF_0124	SHINE_Dog_21_mouth	Animal colonizing	S. int/pseudint	Dog	mouth	NA	NA	63049	6	2016-04-21	0	Preintervention	SHINE	SHINE_L
	WUSp_SIG_SF_0125	SF_0125	SHINE_Dog_22_mouth	Animal colonizing	S. int/pseudint	Dog	mouth	NA	NA	63049	2	2016-04-21	0	Preintervention	SHINE	SHINE_L
	WUSd_SIG_SF_0126	SF_0126	SHINE_Dog_22_mouth	Animal colonizing	S. delphini	Dog	mouth	NA	NA	63049	0.2	2016-11-09	6	Postintervention	SHINE	SHINE_L
	WUSp_SIG_SF_0127	SF_0127	SHINE_Cat_31_mouth	Animal colonizing	S. int/pseudint	Cat	mouth	NA	NA	63049	4	2016-04-21	0	Preintervention	SHINE	SHINE_L
	WUSp_SIG_SF_0128	SF_0128	SHINE_Cat_32_mouth	Animal colonizing	S. int/pseudint	Cat	mouth	NA	NA	63049	2	2016-07-20	3	Intervention	SHINE	SHINE_L
	WUSp_SIG_SF_0129	SF_0129	SHINE_Environmental_2_bedsheets	Environmental	S. int/pseudint	Environmental	bedsheets	NA	NA	63379	NA	2017-02-13	9	Postintervention	SHINE	SHINE_M
	WUSp_SIG_SF_0130	SF_0130	SHINE_Dog_21_mouth	Animal colonizing	S. int/pseudint	Dog	mouth	NA	NA	63379	9	2017-02-13	9	Postintervention	SHINE	SHINE_M
	WUSp_SIG_SF_0131	SF_0131	SHINE_Dog_21_mouth	Animal colonizing	S. int/pseudint	Dog	mouth	NA	NA	63138	0.5	2016-06-02	0	Preintervention	SHINE	SHINE_N
	WUSp_SIG_SF_0132	SF_0132	SHINE_Environmental_3_bedsheets	Environmental	S. int/pseudint	Environmental	bedsheets	NA	NA	62801	NA	2016-06-29	0	Preintervention	SHINE	SHINE_O
	WUSp_SIG_SF_0133	SF_0133	SHINE_Dog_22_mouth	Animal colonizing	S. int/pseudint	Dog	mouth	NA	NA	62801	5	2016-10-11	3	Intervention	SHINE	SHINE_O
	WUSp_SIG_SF_0134	SF_0134	SHINE_Dog_23_dorsal fur	Animal colonizing	S. int/pseudint	Dog	dorsal fur	NA	NA	62801	3	2016-06-29	0	Preintervention	SHINE	SHINE_O
	WUSp_SIG_SF_0135	SF_0135	SHINE_Dog_24_mouth	Animal colonizing	S. int/pseudint	Dog	mouth	NA	NA	62801	2	2016-06-29	0	Preintervention	SHINE	SHINE_O
	WUSp_SIG_SF_0136	SF_0136	SHINE_Environmental_0_bathtub	Environmental	S. int/pseudint	Environmental	bathtub	NA	NA	63368	NA	2016-06-21	0	Preintervention	SHINE	SHINE_P
	WUSp_SIG_SF_0137	SF_0137	SHINE_Environmental_0_bathroom countertop	Environmental	S. int/pseudint	Environmental	bathroom countertop	NA	NA	63368	NA	2016-07-27	1	Intervention	SHINE	SHINE_P
	WUSp_SIG_SF_0138	SF_0138	SHINE_Environmental_0_refrigerator door handle	Environmental	S. int/pseudint	Environmental	refrigerator door handle	NA	NA	63368	NA	2016-09-21	3	Intervention	SHINE	SHINE_P
	WUSp_SIG_SF_0139	SF_0139	SHINE_Environmental_0_kitchen table	Environmental	S. int/pseudint	Environmental	kitchen table	NA	NA	63368	NA	2016-09-21	3	Intervention	SHINE	SHINE_P
	WUSp_SIG_SF_0140	SF_0140	SHINE_Environmental_0_telephone	Environmental	S. int/pseudint	Environmental	telephone	NA	NA	63368	NA	2017-01-25	6	Postintervention	SHINE	SHINE_P
	WUSp_SIG_SF_0141	SF_0141	SHINE_Environmental_0_computer keyboard/mouse	Environmental	S. int/pseudint	Environmental	computer keyboard/mouse	NA	NA	63368	NA	2017-01-25	6	Postintervention	SHINE	SHINE_P
	WUSp_SIG_SF_0142	SF_0142	SHINE_Environmental_2_bedsheets	Environmental	S. int/pseudint	Environmental	bedsheets	NA	NA	63368	NA	2016-09-21	3	Intervention	SHINE	SHINE_P
	WUSp_SIG_SF_0143	SF_0143	SHINE_Human_3_nares	Human colonizing	S. int/pseudint	Human	deidentified	NA	deidentified	deidentified	deidentified	2017-03-29	9	Postintervention	SHINE	SHINE_P
	WUSp_SIG_SF_0144	SF_0144	SHINE_Dog_21_dorsal fur	Animal colonizing	S. int/pseudint	Dog	dorsal fur	NA	NA	63368	11	2016-09-21	3	Intervention	SHINE	SHINE_P
	WUSp_SIG_SF_0145	SF_0145	SHINE_Dog_22_dorsal fur	Animal colonizing	S. int/pseudint	Dog	dorsal fur	NA	NA	63368	1	2017-03-29	9	Postintervention	SHINE	SHINE_P
	WUSp_SIG_SF_0146	SF_0146	SHINE_Dog_21_mouth	Animal colonizing	S. int/pseudint	Dog	mouth	NA	NA	63301	13	2016-12-08	3	Intervention	SHINE	SHINE_Q
	WUSp_SIG_SF_0147	SF_0147	SHINE_Dog_21_mouth	Animal colonizing	S. int/pseudint	Dog	mouth	NA	NA	63119	1	2016-09-26	1	Intervention	SHINE	SHINE_R
	WUSp_SIG_SF_0148	SF_0148	SHINE_Dog_21_mouth	Animal colonizing	S. int/pseudint	Dog	mouth	NA	NA	63049	9	2016-10-12	0	Preintervention	SHINE	SHINE_T
	WUSp_SIG_SF_0149	SF_0149	SHINE_Environmental_0_bathroom countertop	Environmental	S. int/pseudint	Environmental	bathroom countertop	NA	NA	63301	NA	2016-12-08	3	Intervention	SHINE	SHINE_Q
	WUSp_SIG_SF_0150	SF_0150	SHINE_Human_1_inguinal folds	Human colonizing	S. int/pseudint	Human	deidentified	NA	deidentified	deidentified	deidentified	2017-06-26	9	Postintervention	SHINE	SHINE_S
	WUSp_SIG_SF_0151	SF_0151	SHINE_Human_2_axillae	Human colonizing	S. int/pseudint	Human	deidentified	NA	deidentified	deidentified	deidentified	2017-06-26	9	Postintervention	SHINE	SHINE_S
	WUSp_SIG_SF_0152	SF_0152	SHINE_Environmental_0_bathroom countertop	Environmental	S. int/pseudint	Environmental	bathroom countertop	NA	NA	63049	NA	2016-11-16	1	Intervention	SHINE	SHINE_T
	WUSp_SIG_SF_0153	SF_0153	SHINE_Environmental_0_bathtub	Environmental	S. int/pseudint	Environmental	bathtub	NA	NA	63049	NA	2016-11-16	1	Intervention	SHINE	SHINE_T
	WUSp_SIG_SF_0154	SF_0154	SHINE_Environmental_0_refrigerator door handle	Environmental	S. int/pseudint	Environmental	refrigerator door handle	NA	NA	63049	NA	2017-01-18	3	Intervention	SHINE	SHINE_T
	WUSp_SIG_SF_0155	SF_0155	SHINE_Environmental_0_kitchen table	Environmental	S. int/pseudint	Environmental	kitchen table	NA	NA	63049	NA	2017-01-18	3	Intervention	SHINE	SHINE_T
	WUSp_SIG_SF_0156	SF_0156	SHINE_Human_1_nares	Human colonizing	S. int/pseudint	Human	deidentified	NA	deidentified	deidentified	deidentified	2017-01-18	3	Intervention	SHINE	SHINE_T
	WUSp_SIG_SF_0157	SF_0157	SHINE_Environmental_10_bedsheets	Environmental	S. int/pseudint	Environmental	bedsheets	NA	NA	63049	NA	2016-11-16	1	Intervention	SHINE	SHINE_T
	WUSp_SIG_SF_0158	SF_0158	SHINE_Human_11_nares	Human colonizing	S. int/pseudint	Human	deidentified	NA	deidentified	deidentified	deidentified	2017-01-18	3	Intervention	SHINE	SHINE_T
	WUSp_SIG_SF_0159	SF_0159	SHINE_Dog_22_dorsal fur	Animal colonizing	S. int/pseudint	Dog	dorsal fur	NA	NA	63049	8	2016-10-12	0	Preintervention	SHINE	SHINE_T
	WUSp_SIG_SF_0160	SF_0160	SHINE_Dog_23_mouth	Animal colonizing	S. int/pseudint	Dog	mouth	NA	NA	63049	1	2016-11-16	1	Intervention	SHINE	SHINE_T
	WUSp_SIG_SF_0161	SF_0161	SHINE_Cat_31_dorsal fur	Animal colonizing	S. int/pseudint	Cat	dorsal fur	NA	NA	63049	13	2016-11-16	1	Intervention	SHINE	SHINE_T
	WUSp_SIG_SF_0162	SF_0162	SHINE_Environmental_0_bathtub	Environmental	S. int/pseudint	Environmental	bathtub	NA	NA	63348	NA	2016-12-08	1	Intervention	SHINE	SHINE_U
	WUSp_SIG_SF_0163	SF_0163	SHINE_Environmental_0_telephone	Environmental	S. int/pseudint	Environmental	telephone	NA	NA	63348	NA	2017-07-27	9	Postintervention	SHINE	SHINE_U
	WUSp_SIG_SF_0164	SF_0164	SHINE_Environmental_2_bedsheets	Environmental	S. int/pseudint	Environmental	bedsheets	NA	NA	63348	NA	2016-12-08	1	Intervention	SHINE	SHINE_U
	WUSp_SIG_SF_0165	SF_0165	SHINE_Dog_21_mouth	Animal colonizing	S. int/pseudint	Dog	mouth	NA	NA	63348	10	2016-12-08	1	Intervention	SHINE	SHINE_U
	WUSp_SIG_SF_0166	SF_0166	SHINE_Dog_22_dorsal fur	Animal colonizing	S. int/pseudint	Dog	dorsal fur	NA	NA	63348	6	2016-12-08	1	Intervention	SHINE	SHINE_U
	WUSp_SIG_SF_0167	SF_0167	SHINE_Dog_21_mouth	Animal colonizing	S. int/pseudint	Dog	mouth	NA	NA	63033	3	2016-11-03	0	Preintervention	SHINE	SHINE_V
	WUSp_SIG_SF_0168	SF_0168	SHINE_Dog_22_mouth	Animal colonizing	S. int/pseudint	Dog	mouth	NA	NA	63033	1	2016-11-03	0	Preintervention	SHINE	SHINE_V
	WUSp_SIG_SF_0169	SF_0169	SHINE_Environmental_0_refrigerator door handle	Environmental	S. int/pseudint	Environmental	refrigerator door handle	NA	NA	62236	NA	2016-10-27	0	Preintervention	SHINE	SHINE_W
	WUSp_SIG_SF_0170	SF_0170	SHINE_Environmental_0_tv remote	Environmental	S. int/pseudint	Environmental	tv remote	NA	NA	62236	NA	2017-01-25	3	Intervention	SHINE	SHINE_W
	WUSp_SIG_SF_0171	SF_0171	SHINE_Environmental_0_bathroom sink faucet handle	Environmental	S. int/pseudint	Environmental	bathroom sink faucet handle	NA	NA	62236	NA	2017-05-03	6	Postintervention	SHINE	SHINE_W
	WUSp_SIG_SF_0172	SF_0172	SHINE_Environmental_0_kitchen sink faucet handle	Environmental	S. int/pseudint	Environmental	kitchen sink faucet handle	NA	NA	62236	NA	2017-05-03	6	Postintervention	SHINE	SHINE_W
	WUSp_SIG_SF_0173	SF_0173	SHINE_Environmental_0_telephone	Environmental	S. int/pseudint	Environmental	telephone	NA	NA	62236	NA	2017-08-09	9	Postintervention	SHINE	SHINE_W
	WUSp_SIG_SF_0174	SF_0174	SHINE_Environmental_2_bedsheets	Environmental	S. int/pseudint	Environmental	bedsheets	NA	NA	62236	NA	2017-08-09	9	Postintervention	SHINE	SHINE_W
	WUSp_SIG_SF_0175	SF_0175	SHINE_Human_3_nares	Human colonizing	S. int/pseudint	Human	deidentified	NA	deidentified	deidentified	deidentified	2017-01-25	3	Intervention	SHINE	SHINE_W
	WUSp_SIG_SF_0176	SF_0176	SHINE_Dog_21_mouth	Animal colonizing	S. int/pseudint	Dog	mouth	NA	NA	62236	11	2016-10-27	0	Preintervention	SHINE	SHINE_W
	WUSp_SIG_SF_0177	SF_0177	SHINE_Environmental_0_tv remote	Environmental	S. int/pseudint	Environmental	tv remote	NA	NA	62002	NA	2017-01-09	0	Preintervention	SHINE	SHINE_X
	WUSp_SIG_SF_0178	SF_0178	SHINE_Human_1_nares	Human colonizing	S. int/pseudint	Human	deidentified	NA	deidentified	deidentified	deidentified	2017-01-09	0	Preintervention	SHINE	SHINE_X
	WUSp_SIG_SF_0179	SF_0179	SHINE_Human_3_axillae	Human colonizing	S. int/pseudint	Human	deidentified	NA	deidentified	deidentified	deidentified	2017-01-09	0	Preintervention	SHINE	SHINE_X
	WUSp_SIG_SF_0180	SF_0180	SHINE_Human_4_nares	Human colonizing	S. int/pseudint	Human	deidentified	NA	deidentified	deidentified	deidentified	2017-01-09	0	Preintervention	SHINE	SHINE_X
	WUSp_SIG_SF_0181	SF_0181	SHINE_Dog_21_mouth	Animal colonizing	S. int/pseudint	Dog	mouth	NA	NA	62002	0.3	2017-01-09	0	Preintervention	SHINE	SHINE_X
	WUSp_SIG_SF_0182	SF_0182	SHINE_Dog_22_mouth	Animal colonizing	S. int/pseudint	Dog	mouth	NA	NA	62002	0.2	2017-01-09	0	Preintervention	SHINE	SHINE_X
	WUSp_SIG_SF_0183	SF_0183	SHINE_Human_3_nares	Human colonizing	S. int/pseudint	Human	deidentified	NA	deidentified	deidentified	deidentified	2017-09-14	6	Postintervention	SHINE	SHINE_Y
	WUSp_SIG_SF_0184	SF_0184	SHINE_Dog_21_mouth	Animal colonizing	S. int/pseudint	Dog	mouth	NA	NA	63051	13	2017-05-24	3	Intervention	SHINE	SHINE_Y
	WUSp_SIG_SF_0185	SF_0185	SHINE_Dog_21_mouth	Animal colonizing	S. int/pseudint	Dog	mouth	NA	NA	62002	5	2017-04-06	1	Intervention	SHINE	SHINE_Z
	WUSp_SIG_SF_0186	SF_0186	SHINE_Dog_21_mouth	Animal colonizing	S. int/pseudint	Dog	mouth	NA	NA	62035	12	2017-05-22	1	Intervention	SHINE	SHINE_AA
	WUSp_SIG_SF_0187	SF_0187	SHINE_Dog_22_mouth	Animal colonizing	S. int/pseudint	Dog	mouth	NA	NA	62035	7	2017-04-17	0	Preintervention	SHINE	SHINE_AA
	WUSp_SIG_SF_0188	SF_0188	SHINE_Dog_23_mouth	Animal colonizing	S. int/pseudint	Dog	mouth	NA	NA	62035	6	2017-04-17	0	Preintervention	SHINE	SHINE_AA
	WUSp_SIG_SF_0189	SF_0189	SHINE_Dog_23_mouth	Animal colonizing	S. int/pseudint	Dog	mouth	NA	NA	62040	13	2017-05-31	0	Preintervention	SHINE	SHINE_AB
	WUSp_SIG_SF_0190	SF_0190	SHINE_Dog_21_dorsal fur	Animal colonizing	S. int/pseudint	Dog	dorsal fur	NA	NA	62234	7	2017-11-02	3	Intervention	SHINE	SHINE_AC
	WUSp_SIG_SF_0191	SF_0191	SHINE_Human_3_axillae	Human colonizing	S. int/pseudint	Human	deidentified	NA	deidentified	deidentified	deidentified	2018-02-28	6	Postintervention	SHINE	SHINE_AD
	WUSp_SIG_SF_0192	SF_0192	SHINE_Dog_21_dorsal fur	Animal colonizing	S. int/pseudint	Dog	dorsal fur	NA	NA	63368	0.58	2018-02-28	6	Postintervention	SHINE	SHINE_AD
	WUSp_SIG_SF_0193	SF_0193	SHINE_Dog_21_mouth	Animal colonizing	S. int/pseudint	Dog	mouth	NA	NA	63383	2	2017-08-16	0	Preintervention	SHINE	SHINE_AE
	WUSp_SIG_SF_0194	SF_0194	SHINE_Human_10_inguinal folds	Human colonizing	S. int/pseudint	Human	deidentified	NA	deidentified	deidentified	deidentified	2018-06-19	9	Postintervention	SHINE	SHINE_AF
	WUSp_SIG_SF_0195	SF_0195	SHINE_Dog_21_mouth	Animal colonizing	S. int/pseudint	Dog	mouth	NA	NA	63069	5	2017-12-13	3	Intervention	SHINE	SHINE_AF
	WUSp_SIG_SF_0196	SF_0196	SHINE_Dog_21_mouth	Animal colonizing	S. int/pseudint	Dog	mouth	NA	NA	62225	11	2017-10-04	1	Intervention	SHINE	SHINE_AG
	WUSp_SIG_SF_0244	SF_0244	SHINE_Environmental_0_telephone	Environmental	S. int/pseudint	Environmental	telephone	NA	NA	62002	NA	2017-01-09	0	Preintervention	SHINE	SHINE_X
	WUSp_SIG_SF_0245	SF_0245	SHINE_Environmental_0_bathroom sink faucet handle	Environmental	S. int/pseudint	Environmental	bathroom sink faucet handle	NA	NA	62002	NA	2017-01-09	0	Preintervention	SHINE	SHINE_X
	WUSp_SIG_SF_0246	SF_0246	SHINE_Environmental_0_kitchen sink faucet handle	Environmental	S. int/pseudint	Environmental	kitchen sink faucet handle	NA	NA	62002	NA	2017-01-09	0	Preintervention	SHINE	SHINE_X
	WUSp_SIG_SF_0247	SF_0247	SHINE_Environmental_0_refrigerator door handle	Environmental	S. int/pseudint	Environmental	refrigerator door handle	NA	NA	62002	NA	2017-01-09	0	Preintervention	SHINE	SHINE_X
	WUSp_SIG_SF_0248	SF_0248	SHINE_Environmental_0_kitchen table	Environmental	S. int/pseudint	Environmental	kitchen table	NA	NA	62002	NA	2017-04-10	3	Intervention	SHINE	SHINE_X
	WUSp_SIG_SF_0249	SF_0249	SHINE_Human_1_bedsheets	Human colonizing	S. int/pseudint	Human	deidentified	NA	deidentified	deidentified	deidentified	2017-01-09	0	Preintervention	SHINE	SHINE_X
	WUSp_SIG_SF_0250	SF_0250	SHINE_Environmental_0_kitchen table	Environmental	S. int/pseudint	Environmental	kitchen table	NA	NA	63051	NA	2017-09-14	6	Postintervention	SHINE	SHINE_Y
	WUSp_SIG_SF_0251	SF_0251	SHINE_Environmental_0_tv remote	Environmental	S. int/pseudint	Environmental	tv remote	NA	NA	62035	NA	2017-07-17	3	Intervention	SHINE	SHINE_AA
	WUSp_SIG_SF_0252	SF_0252	SHINE_Environmental_0_computer keyboard/mouse	Environmental	S. int/pseudint	Environmental	computer keyboard/mouse	NA	NA	63069	NA	2017-12-13	3	Intervention	SHINE	SHINE_AF
	WUSp_SIG_SF_0253	SF_0253	SHINE_Environmental_0_toilet handle	Environmental	S. int/pseudint	Environmental	toilet handle	NA	NA	63069	NA	2017-12-13	3	Intervention	SHINE	SHINE_AF
	WUSp_SIG_SF_0254	SF_0254	SHINE_Environmental_0_bathroom countertop	Environmental	S. int/pseudint	Environmental	bathroom countertop	NA	NA	63069	NA	2017-12-13	3	Intervention	SHINE	SHINE_AF
	WUSd_SIG_SF_0255	SF_0255	SHINE_Environmental_0_computer keyboard/mouse	Environmental	S. delphini	Environmental	computer keyboard/mouse	NA	NA	63069	NA	2018-03-22	6	Postintervention	SHINE	SHINE_AF
	WUSd_SIG_SF_0256	SF_0256	SHINE_Environmental_0_toilet seat	Environmental	S. delphini	Environmental	toilet seat	NA	NA	63069	NA	2018-06-19	9	Postintervention	SHINE	SHINE_AF
	WUSd_SIG_SF_0257	SF_0257	SHINE_Environmental_0_bathroom countertop	Environmental	S. delphini	Environmental	bathroom countertop	NA	NA	63069	NA	2018-06-19	9	Postintervention	SHINE	SHINE_AF
	WUSd_SIG_SF_0258	SF_0258	SHINE_Environmental_0_kitchen countertop	Environmental	S. delphini	Environmental	kitchen countertop	NA	NA	63069	NA	2018-06-19	9	Postintervention	SHINE	SHINE_AF
	WUSp_SIG_SF_0259	SF_0259	SHINE_Human_1_bedsheets	Human colonizing	S. int/pseudint	Human	deidentified	NA	deidentified	deidentified	deidentified	2017-12-13	3	Intervention	SHINE	SHINE_AF
	WUSd_SIG_SF_0260	SF_0260	SHINE_Dog_21_mouth	Animal colonizing	S. delphini	Dog	mouth	NA	NA	63069	5	2018-06-19	9	Postintervention	SHINE	SHINE_AF
	WUSp_SIG_SF_0261	SF_0261	SHINE_Environmental_11_bedsheets	Environmental	S. int/pseudint	Environmental	bedsheets	NA	NA	62225	NA	2017-11-09	0	Preintervention	SHINE	SHINE_AH
	WUSp_SIG_SF_0262	SF_0262	SHINE_Dog_21_dorsal fur	Animal colonizing	S. int/pseudint	Dog	dorsal fur	NA	NA	62225	2	2018-08-28	9	Postintervention	SHINE	SHINE_AH
	WUSp_SIG_SF_0263	SF_0263	SHINE_Environmental_0_tv remote	Environmental	S. int/pseudint	Environmental	tv remote	NA	NA	63122	NA	2018-10-08	9	Postintervention	SHINE	SHINE_AI
	WUSp_SIG_SF_0264	SF_0264	SHINE_Environmental_10_bedsheets	Environmental	S. int/pseudint	Environmental	bedsheets	NA	NA	63122	NA	2018-10-08	9	Postintervention	SHINE	SHINE_AI
	WUSp_SIG_SF_0265	SF_0265	SHINE_Environmental_11_bedsheets	Environmental	S. int/pseudint	Environmental	bedsheets	NA	NA	63368	NA	2018-07-26	6	Postintervention	SHINE	SHINE_AJ
	WUSp_SIG_SF_0266	SF_0266	SHINE_Environmental_0_computer keyboard/mouse	Environmental	S. int/pseudint	Environmental	computer keyboard/mouse	NA	NA	63124	NA	2018-03-14	1	Intervention	SHINE	SHINE_AK
	WUSp_SIG_SF_0267	SF_0267	SHINE_Environmental_2_bedsheets	Environmental	S. int/pseudint	Environmental	bedsheets	NA	NA	63124	NA	2018-03-14	1	Intervention	SHINE	SHINE_AK
	WUSp_SIG_SF_0268	SF_0268	SHINE_Dog_21_mouth	Animal colonizing	S. int/pseudint	Dog	mouth	NA	NA	63124	11	2018-02-07	0	Preintervention	SHINE	SHINE_AK
	WUSp_SIG_SF_0269	SF_0269	SHINE_Dog_22_dorsal fur	Animal colonizing	S. int/pseudint	Dog	dorsal fur	NA	NA	63124	0.67	2018-03-14	1	Intervention	SHINE	SHINE_AK
	WUSp_SIG_SF_0270	SF_0270	SHINE_Environmental_0_telephone	Environmental	S. int/pseudint	Environmental	telephone	NA	NA	63122	NA	2018-03-14	0	Preintervention	SHINE	SHINE_AL
	WUSp_SIG_SF_0271	SF_0271	SHINE_Environmental_0_tv remote	Environmental	S. int/pseudint	Environmental	tv remote	NA	NA	63122	NA	2018-04-19	1	Intervention	SHINE	SHINE_AL
	WUSp_SIG_SF_0272	SF_0272	SHINE_Environmental_4_bedsheets	Environmental	S. int/pseudint	Environmental	bedsheets	NA	NA	63122	NA	2018-04-19	1	Intervention	SHINE	SHINE_AL
	WUSp_SIG_SF_0273	SF_0273	SHINE_Dog_21_mouth	Animal colonizing	S. int/pseudint	Dog	mouth	NA	NA	63122	5	2018-03-14	0	Preintervention	SHINE	SHINE_AL
	WUSp_SIG_SF_0274	SF_0274	SHINE_Dog_21_mouth	Animal colonizing	S. int/pseudint	Dog	mouth	NA	NA	62040	8	2018-05-15	0	Preintervention	SHINE	SHINE_AM
	WUSp_SIG_SF_0275	SF_0275	SHINE_Dog_22_mouth	Animal colonizing	S. int/pseudint	Dog	mouth	NA	NA	62040	7	2018-05-15	0	Preintervention	SHINE	SHINE_AM
	WUSp_SIG_SF_0276	SF_0276	SHINE_Dog_21_mouth	Animal colonizing	S. int/pseudint	Dog	mouth	NA	NA	63129	0.7	2018-12-03	6	Postintervention	SHINE	SHINE_AN
	WUSp_SIG_SF_0277	SF_0277	SHINE_Dog_21_mouth	Animal colonizing	S. int/pseudint	Dog	mouth	NA	NA	63129	5	2018-07-02	0	Preintervention	SHINE	SHINE_AO
	WUSp_SIG_SF_0278	SF_0278	SHINE_Environmental_0_tv remote	Environmental	S. int/pseudint	Environmental	tv remote	NA	NA	62001	NA	2018-07-25	0	Preintervention	SHINE	SHINE_AP
	WUSp_SIG_SF_0279	SF_0279	SHINE_Environmental_0_bathtub	Environmental	S. int/pseudint	Environmental	bathtub	NA	NA	62001	NA	2018-07-25	0	Preintervention	SHINE	SHINE_AP
	WUSp_SIG_SF_0280	SF_0280	SHINE_Human_2_nares	Human colonizing	S. int/pseudint	Human	deidentified	NA	deidentified	deidentified	deidentified	2018-07-25	0	Preintervention	SHINE	SHINE_AP
	WUSp_SIG_SF_0281	SF_0281	SHINE_Environmental_2_bedsheets	Environmental	S. int/pseudint	Environmental	bedsheets	NA	NA	62001	NA	2018-07-25	0	Preintervention	SHINE	SHINE_AP
	WUSp_SIG_SF_0282	SF_0282	SHINE_Dog_21_mouth	Animal colonizing	S. int/pseudint	Dog	mouth	NA	NA	62001	7	2018-07-25	0	Preintervention	SHINE	SHINE_AP
	WUSp_SIG_SF_0283	SF_0283	SHINE_Dog_22_mouth	Animal colonizing	S. int/pseudint	Dog	mouth	NA	NA	62001	5	2018-07-25	0	Preintervention	SHINE	SHINE_AP
	WUSp_SIG_SF_0284	SF_0284	SHINE_Dog_21_mouth	Animal colonizing	S. int/pseudint	Dog	mouth	NA	NA	62052	0.5	2018-09-12	1	Intervention	SHINE	SHINE_AQ
	WUSp_SIG_SF_0285	SF_0285	SHINE_Dog_21_dorsal fur	Animal colonizing	S. int/pseudint	Dog	dorsal fur	NA	NA	63074	5	2018-08-29	0	Preintervention	SHINE	SHINE_AR
	WUSp_SIG_SF_0286	SF_0286	SHINE_Dog_22_mouth	Animal colonizing	S. int/pseudint	Dog	mouth	NA	NA	63074	1.5	2018-08-29	0	Preintervention	SHINE	SHINE_AR
	WUSp_SIG_SF_0287	SF_0287	SHINE_Dog_21_mouth	Animal colonizing	S. int/pseudint	Dog	mouth	NA	NA	63122	4	2018-08-08	0	Preintervention	SHINE	SHINE_AS
	WUSp_SIG_SF_0288	SF_0288	SHINE_Dog_21_mouth	Animal colonizing	S. int/pseudint	Dog	mouth	NA	NA	63051	1.5	2018-08-30	0	Preintervention	SHINE	SHINE_AT
	WUSp_SIG_SF_0289	SF_0289	SHINE_Cat_31_dorsal fur	Animal colonizing	S. int/pseudint	Cat	dorsal fur	NA	NA	63051	12	2018-10-04	1	Intervention	SHINE	SHINE_AT
	WUSp_SIG_SF_0290	SF_0290	SHINE_Dog_21_mouth	Animal colonizing	S. int/pseudint	Dog	mouth	NA	NA	63385	0.42	2018-09-05	0	Preintervention	SHINE	SHINE_AU
	WUSp_SIG_SF_0291	SF_0291	SHINE_Dog_21_mouth	Animal colonizing	S. int/pseudint	Dog	mouth	NA	NA	63385	5	2018-11-08	1	Intervention	SHINE	SHINE_AV
	WUSp_SIG_SF_0292	SF_0292	SHINE_Human_1_bedsheets	Human colonizing	S. int/pseudint	Human	deidentified	NA	NA	deidentified	NA	2018-08-29	0	Preintervention	SHINE	SHINE_AR
	WUSp_SIG_SF_0293	SF_0293	SHINE_Environmental_0_refrigerator door handle	Environmental	S. int/pseudint	Environmental	refrigerator door handle	NA	NA	63122	NA	2018-08-08	0	Preintervention	SHINE	SHINE_AS
	WUSp_SIG_SF_0294	SF_0294	SHINE_Human_1_bedsheets	Human colonizing	S. int/pseudint	Human	deidentified	NA	NA	deidentified	NA	2018-08-08	0	Preintervention	SHINE	SHINE_AS
	WUSp_SIG_SF_0295	SF_0295	SHINE_Environmental_0_tv remote	Environmental	S. int/pseudint	Environmental	tv remote	NA	NA	63051	NA	2018-08-30	0	Preintervention	SHINE	SHINE_AT
	WUSp_SIG_SF_0296	SF_0296	SHINE_Environmental_0_refrigerator door handle	Environmental	S. int/pseudint	Environmental	refrigerator door handle	NA	NA	63051	NA	2018-10-04	1	Intervention	SHINE	SHINE_AT
	WUSp_SIG_SF_0297	SF_0297	SHINE_Environmental_0_kitchen table	Environmental	S. int/pseudint	Environmental	kitchen table	NA	NA	63051	NA	2018-10-04	1	Intervention	SHINE	SHINE_AT
	WUSp_SIG_SF_0298	SF_0298	SHINE_Environmental_0_bathroom light switch	Environmental	S. int/pseudint	Environmental	bathroom light switch	NA	NA	63051	NA	2019-06-13	9	Postintervention	SHINE	SHINE_AT
	WUSp_SIG_SF_0299	SF_0299	SHINE_Environmental_0_toilet handle	Environmental	S. int/pseudint	Environmental	toilet handle	NA	NA	63051	NA	2019-06-13	9	Postintervention	SHINE	SHINE_AT
	WUSp_SIG_SF_0300	SF_0300	SHINE_Human_1_nares	Human colonizing	S. int/pseudint	Human	deidentified	NA	deidentified	deidentified	deidentified	2018-08-30	0	Preintervention	SHINE	SHINE_AT
	WUSp_SIG_SF_0301	SF_0301	SHINE_Human_3_nares	Human colonizing	S. int/pseudint	Human	deidentified	NA	deidentified	deidentified	deidentified	2018-10-04	1	Intervention	SHINE	SHINE_AT
	WUSp_SIG_SF_0302	SF_0302	SHINE_Environmental_10_bedsheets	Environmental	S. int/pseudint	Environmental	bedsheets	NA	NA	63051	NA	2019-03-05	6	Postintervention	SHINE	SHINE_AT
	WUSp_SIG_SF_0303	SF_0303	SHINE_Environmental_4_bedsheets	Environmental	S. int/pseudint	Environmental	bedsheets	NA	NA	63385	NA	2018-10-02	0	Preintervention	SHINE	SHINE_AV
	WUSp_SIG_SF_0304	SF_0304	SHINE_Dog_22_mouth	Animal colonizing	S. int/pseudint	Dog	mouth	NA	NA	63385	3	2018-10-02	0	Preintervention	SHINE	SHINE_AV
	WUSp_SIG_SF_0305	SF_0305	SHINE_Dog_21_mouth	Animal colonizing	S. int/pseudint	Dog	mouth	NA	NA	63385	7	2018-10-09	0	Preintervention	SHINE	SHINE_AW
	WUSp_SIG_SF_0306	SF_0306	SHINE_Dog_22_dorsal fur	Animal colonizing	S. int/pseudint	Dog	dorsal fur	NA	NA	63385	4	2018-10-09	0	Preintervention	SHINE	SHINE_AW
	WUSp_SIG_SF_0307	SF_0307	SHINE_Environmental_0_telephone	Environmental	S. int/pseudint	Environmental	telephone	NA	NA	63128	NA	2018-11-28	0	Preintervention	SHINE	SHINE_AX
	WUSp_SIG_SF_0308	SF_0308	SHINE_Environmental_0_toilet handle	Environmental	S. int/pseudint	Environmental	toilet handle	NA	NA	63128	NA	2018-11-28	0	Preintervention	SHINE	SHINE_AX
	WUSp_SIG_SF_0309	SF_0309	SHINE_Environmental_0_bathroom countertop	Environmental	S. int/pseudint	Environmental	bathroom countertop	NA	NA	63128	NA	2018-11-28	0	Preintervention	SHINE	SHINE_AX
	WUSp_SIG_SF_0310	SF_0310	SHINE_Environmental_0_kitchen table	Environmental	S. int/pseudint	Environmental	kitchen table	NA	NA	63128	NA	2018-11-28	0	Preintervention	SHINE	SHINE_AX
	WUSp_SIG_SF_0311	SF_0311	SHINE_Environmental_0_refrigerator door handle	Environmental	S. int/pseudint	Environmental	refrigerator door handle	NA	NA	63128	NA	2019-02-27	3	Intervention	SHINE	SHINE_AX
	WUSp_SIG_SF_0312	SF_0312	SHINE_Dog_21_mouth	Animal colonizing	S. int/pseudint	Dog	mouth	NA	NA	63128	3	2018-11-28	0	Preintervention	SHINE	SHINE_AX
	WUSp_SIG_SF_0313	SF_0313	SHINE_Dog_21_mouth	Animal colonizing	S. int/pseudint	Dog	mouth	NA	NA	63020	10	NA	0	Preintervention	SHINE	SHINE_AY
	WUSp_SIG_SF_0314	SF_0314	SHINE_Environmental_0_toilet seat	Environmental	S. int/pseudint	Environmental	toilet seat	NA	NA	62012	NA	2019-04-24	3	Intervention	SHINE	SHINE_AZ
	WUSp_SIG_SF_0315	SF_0315	SHINE_Human_1_bedsheets	Human colonizing	S. int/pseudint	Human	deidentified	NA	deidentified	deidentified	deidentified	2019-01-24	0	Preintervention	SHINE	SHINE_AZ
	WUSp_SIG_SF_0316	SF_0316	SHINE_Human_11_axillae	Human colonizing	S. int/pseudint	Human	deidentified	NA	deidentified	deidentified	deidentified	2019-01-24	0	Preintervention	SHINE	SHINE_AZ
	WUSp_SIG_SF_0317	SF_0317	SHINE_Dog_21_mouth	Animal colonizing	S. int/pseudint	Dog	mouth	NA	NA	62012	6	2019-01-24	0	Preintervention	SHINE	SHINE_AZ
	WUSp_SIG_SF_0318	SF_0318	SHINE_Dog_22_mouth	Animal colonizing	S. int/pseudint	Dog	mouth	NA	NA	62012	2	2019-01-24	0	Preintervention	SHINE	SHINE_AZ
	WUSp_SIG_SF_0319	SF_0319	SHINE_Dog_23_dorsal fur	Animal colonizing	S. int/pseudint	Dog	dorsal fur	NA	NA	62012	1	2019-01-24	0	Preintervention	SHINE	SHINE_AZ
	WUSp_SIG_SF_0320	SF_0320	SHINE_Cat_31_dorsal fur	Animal colonizing	S. int/pseudint	Cat	dorsal fur	NA	NA	62012	1	2019-01-24	0	Preintervention	SHINE	SHINE_AZ
	WUSp_SIG_SF_0321	SF_0321	SHINE_Cat_32_dorsal fur	Animal colonizing	S. int/pseudint	Cat	dorsal fur	NA	NA	62012	1	2019-01-24	0	Preintervention	SHINE	SHINE_AZ
	WUSp_SIG_SF_0322	SF_0322	SHINE_Environmental_0_computer keyboard/mouse	Environmental	S. int/pseudint	Environmental	computer keyboard/mouse	NA	NA	63031	NA	2019-06-11	3	Intervention	SHINE	SHINE_BA
	WUSp_SIG_SF_0323	SF_0323	SHINE_Environmental_0_bathroom light switch	Environmental	S. int/pseudint	Environmental	bathroom light switch	NA	NA	63031	NA	2019-06-11	3	Intervention	SHINE	SHINE_BA
	WUSp_SIG_SF_0324	SF_0324	SHINE_Environmental_10_bedsheets	Environmental	S. int/pseudint	Environmental	bedsheets	NA	NA	63031	NA	2019-06-11	3	Intervention	SHINE	SHINE_BA
	WUSp_SIG_SF_0325	SF_0325	SHINE_Dog_21_mouth	Animal colonizing	S. int/pseudint	Dog	mouth	NA	NA	63031	4	2019-03-05	0	Preintervention	SHINE	SHINE_BA
	WUSp_SIG_SF_0326	SF_0326	SHINE_Dog_21_mouth	Animal colonizing	S. int/pseudint	Dog	mouth	NA	NA	62294	12	2019-05-23	3	Intervention	SHINE	SHINE_BB
	WUSp_SIG_SF_0327	SF_0327	SHINE_Dog_22_mouth	Animal colonizing	S. int/pseudint	Dog	mouth	NA	NA	62294	11	2019-03-28	1	Intervention	SHINE	SHINE_BB
	WUSp_SIG_SF_0328	SF_0328	SHINE_Dog_23_mouth	Animal colonizing	S. int/pseudint	Dog	mouth	NA	NA	62294	5	2019-03-28	1	Intervention	SHINE	SHINE_BB
	WUSp_SIG_SF_0329	SF_0329	SHINE_Environmental_0_bathroom light switch	Environmental	S. int/pseudint	Environmental	bathroom light switch	NA	NA	63106	NA	2019-03-06	0	Preintervention	SHINE	SHINE_BC
	WUSp_SIG_SF_0330	SF_0330	SHINE_Environmental_0_refrigerator door handle	Environmental	S. int/pseudint	Environmental	refrigerator door handle	NA	NA	63106	NA	2019-03-06	0	Preintervention	SHINE	SHINE_BC
	WUSp_SIG_SF_0331	SF_0331	SHINE_Environmental_0_tv remote	Environmental	S. int/pseudint	Environmental	tv remote	NA	NA	63021	NA	2019-05-29	0	Preintervention	SHINE	SHINE_BD
	WUSp_SIG_SF_0332	SF_0332	SHINE_Environmental_0_computer keyboard/mouse	Environmental	S. int/pseudint	Environmental	computer keyboard/mouse	NA	NA	63021	NA	2019-05-29	0	Preintervention	SHINE	SHINE_BD
	WUSp_SIG_SF_0333	SF_0333	SHINE_Dog_21_mouth	Animal colonizing	S. int/pseudint	Dog	mouth	NA	NA	63021	12	2019-05-29	0	Preintervention	SHINE	SHINE_BD
	WUSp_SIG_SF_0334	SF_0334	SHINE_Dog_22_mouth	Animal colonizing	S. int/pseudint	Dog	mouth	NA	NA	63021	10	2019-05-29	0	Preintervention	SHINE	SHINE_BD
	WUSp_SIG_SF_0335	SF_0335	SHINE_Dog_23_mouth	Animal colonizing	S. int/pseudint	Dog	mouth	NA	NA	63021	8	2019-05-29	0	Preintervention	SHINE	SHINE_BD
	WUSp_SIG_SF_0336	SF_0336	SHINE_Dog_24_dorsal fur	Animal colonizing	S. int/pseudint	Dog	dorsal fur	NA	NA	63021	6	2019-05-29	0	Preintervention	SHINE	SHINE_BD
	WUSp_SIG_SF_0337	SF_0337	SHINE_Cat_31_dorsal fur	Animal colonizing	S. int/pseudint	Cat	dorsal fur	NA	NA	63021	9	2019-05-29	0	Preintervention	SHINE	SHINE_BD
