# Supplementary material for: Diagnostic and commensal Staphylococcus pseudintermedius genomes reveal niche adaptation through parallel selection of defense mechanisms
Source: Nat Commun. 2023 Nov 3;14:7065. doi: 10.1038/s41467-023-42694-5 (PMC10624692; doi:10.1038/s41467-023-42694-5)
Supplement: Supplementary file 5 — Supplementary Data 2 [file 41467_2023_42694_MOESM5_ESM.xlsx]

## Sheet: 02 Aggregated Demographic
	Supplementary Data 2: Aggregated demographic metadata for hosts of human colonizing and human diagnostic isolates.
	Sex & Age	Human Colonizing	Human Diagnostic
	Sex: Male	0.5	0.466667
	Sex: Female	0.5	0.533333
	Age: Average	17.9444	56.6394
	Age: Median	10.5	60.7
	Age: SD	16.1315	19.1323
	Body site	Human Colonizing	Human Diagnostic
	axillae	7	0
	nares	19	0
	inguinal folds	5	0
	bedsheets	7	0
	wound	0	96
	respiratory	0	24
	NA	0	1
	tissue	0	26
	other	0	12
	blood	0	2
	drainage or drn	0	12
	abscess	0	7
	body fluid	0	2
	Zipcode	Human Colonizing	Human Diagnostic
	42003	0	1
	47403	0	1
	62001	1	0
	62002	4	7
	62010	0	5
	62012	2	3
	62016	0	2
	62021	0	1
	62024	0	2
	62025	0	1
	62034	1	3
	62035	0	4
	62037	0	1
	62052	0	1
	62067	0	1
	62087	0	3
	62088	0	2
	62095	0	1
	62208	0	2
	62220	0	1
	62232	0	1
	62234	0	2
	62236	1	0
	62243	0	2
	62250	0	1
	62269	1	3
	62271	0	2
	62278	0	1
	62298	2	1
	62363	0	1
	62471	0	1
	62691	0	1
	62711	0	3
	62828	0	1
	62830	0	1
	62863	0	1
	62876	0	1
	62888	0	1
	62902	0	1
	62948	0	1
	63010	0	2
	63017	0	4
	63026	0	2
	63031	2	2
	63033	0	3
	63037	0	1
	63040	1	0
	63042	0	1
	63043	0	2
	63049	6	0
	63050	0	1
	63051	3	0
	63052	0	1
	63069	2	0
	63070	0	2
	63074	1	0
	63104	0	1
	63109	0	1
	63110	0	2
	63111	0	1
	63112	0	1
	63115	0	2
	63119	0	2
	63120	0	1
	63121	0	2
	63122	1	3
	63123	0	4
	63124	0	2
	63126	0	1
	63127	0	3
	63128	0	1
	63129	0	5
	63130	3	1
	63131	0	1
	63132	0	1
	63134	2	0
	63135	0	4
	63136	0	2
	63137	0	1
	63138	0	3
	63139	0	1
	63301	0	2
	63303	0	4
	63304	0	4
	63362	0	2
	63366	2	1
	63368	2	1
	63376	1	1
	63385	0	1
	63601	0	5
	63620	0	2
	63628	0	2
	63631	0	2
	63640	0	4
	63645	0	2
	63650	0	1
	63660	0	1
	63664	0	1
	65265	0	1
	65401	0	1
	65441	0	1
	65583	0	1
	65770	0	1
	65807	0	2
	85718	0	1
