# Supplementary material for: Diagnostic and commensal Staphylococcus pseudintermedius genomes reveal niche adaptation through parallel selection of defense mechanisms
Source: Nat Commun. 2023 Nov 3;14:7065. doi: 10.1038/s41467-023-42694-5 (PMC10624692; doi:10.1038/s41467-023-42694-5)
Supplement: Supplementary file 6 — Supplementary Data 3 [file 41467_2023_42694_MOESM6_ESM.xlsx]

## Sheet: 03 Resistance
Supplementary Data 3: ARG and Antibiotic susceptibility testing results.
	ID (PubMed)	ID (in-text)	Sample type	mecA presence	ARG count	Oxacillin result (mm)	Oxacillin interpretation	Doxycycline result (mm)	Doxycycline interpretation	Trimeth-sulfameth result (mm)	Trimeth-sulfameth interpretation	Ciprofloxacin result (mm)	Ciprofloxacin interpretation	Linezolid result (mm)	Linezolid interpretation	Cefoxitin result (mm)	Cefoxitin interpretation	Eravacycline result (mm)	Eravacycline interpretation	Enrofloxacin result (mm)	Enrofloxacin interpretation	Rifampin result (mm)	Rifampin interpretation	*Delafloxacin result (mm)	*Delafloxacin interpretation	Erythromycin result (mm)	Erythromycin interpretation	Clindamycin result (mm)	Clindamycin interpretation	D-Test result	D-Test interpretation	Vancomycin result (mm)	Vancomycin interpretation	Daptomycin result (mm)	Daptomycin interpretation	Nitrofurantoin result (mm)	Nitrofurantoin interpretation	Notes	aac(6')-Ie/aph(2'')-Ia	aadD1	ant(6)-Ia	ant(9)-Ia	aph(3')-IIIa	spd	mecA	blaZ-blaPC1	lnu(A)	erm(A)	erm(B)
	WUSp_SIG_AI_0001	AI_0001	Animal diagnostic	No	1	24	Susceptible	34	Susceptible	34	Susceptible	34	Susceptible	34	Susceptible	37	No Interpretation	31	No Interpretation	36	Susceptible	38	Susceptible	NA	NA	31	Susceptible	28	Susceptible	NA	NA	NA	NA	NA	NA	NA	NA	*S. aureus Breakpoints	0	0	0	0	0	0	0	1	0	0	0
	WUSp_SIG_AI_0002	AI_0002	Animal diagnostic	No	2	28	Susceptible	22	Susceptible	19	Susceptible	35	Susceptible	36	Susceptible	39	No Interpretation	32	No Interpretation	34	Susceptible	40	Susceptible	NA	NA	32	Susceptible	31	Susceptible	NA	NA	NA	NA	NA	NA	NA	NA		0	0	0	0	0	0	0	0	0	0	0
	WUSp_SIG_AI_0003	AI_0003	Animal diagnostic	No	2	24	Susceptible	37	Susceptible	6	Resistant	6	Resistant	33	Susceptible	38	No Interpretation	32	No Interpretation	6	Resistant	37	Susceptible	NA	NA	30	Susceptible	27	Susceptible	NA	NA	NA	NA	NA	NA	NA	NA		0	0	0	0	0	0	0	1	0	0	0
	WUSp_SIG_AI_0004	AI_0004	Animal diagnostic	Yes	9	6	Resistant	19	Susceptible	6	Resistant	6	Resistant	37	Susceptible	19	No Interpretation	32	No Interpretation	6	Resistant	38	Susceptible	NA	NA	6	Resistant	6	Resistant	NA	NA	NA	NA	NA	NA	NA	NA		1	0	1	0	1	0	1	1	0	0	1
	WUSp_SIG_AI_0005	AI_0005	Animal diagnostic	No	8	20	Susceptible	19	Susceptible	23	Susceptible	32	Susceptible	34	Susceptible	37	No Interpretation	30	No Interpretation	32	Susceptible	37	Susceptible	NA	NA	6	Resistant	13	Resistant	NA	NA	NA	NA	NA	NA	NA	NA		1	0	1	0	1	1	0	1	0	0	1
	WUSp_SIG_AI_0006	AI_0006	Animal diagnostic	Yes	10	16	Resistant	19	Susceptible	6	Resistant	6	Resistant	38	Susceptible	27	No Interpretation	33	No Interpretation	6	Resistant	39	Susceptible	NA	NA	6	Resistant	6	Resistant	NA	NA	NA	NA	NA	NA	NA	NA		1	0	1	0	1	0	1	1	0	0	1
	WUSp_SIG_AI_0007	AI_0007	Animal diagnostic	No	8	26	Susceptible	18	Susceptible	18	Susceptible	29	Susceptible	35	Susceptible	32	No Interpretation	27	No Interpretation	30	Susceptible	30	Susceptible	NA	NA	6	Resistant	16	Intermediate	NA	NA	NA	NA	NA	NA	NA	NA	*MH w/ Blood	1	0	1	0	1	0	0	1	0	0	1
	WUSp_SIG_AI_0008	AI_0008	Animal diagnostic	No	1	27	Susceptible	41	Susceptible	36	Susceptible	35	Susceptible	39	Susceptible	41	No Interpretation	34	No Interpretation	37	Susceptible	41	Susceptible	NA	NA	34	Susceptible	31	Susceptible	NA	NA	NA	NA	NA	NA	NA	NA		0	0	0	0	0	0	0	1	0	0	0
	WUSp_SIG_AI_0009	AI_0009	Animal diagnostic	No	2	24	Susceptible	18	Susceptible	22	Susceptible	32	Susceptible	33	Susceptible	38	No Interpretation	32	No Interpretation	34	Susceptible	37	Susceptible	NA	NA	27	Susceptible	25	Susceptible	NA	NA	NA	NA	NA	NA	NA	NA		0	0	0	0	0	0	0	1	0	0	0
	WUSp_SIG_AI_0010	AI_0010	Animal diagnostic	Yes	11	17	Resistant	20	Susceptible	6	Resistant	29	Susceptible	36	Susceptible	32	No Interpretation	31	No Interpretation	29	Susceptible	39	Susceptible	NA	NA	6	Resistant	6	Resistant	NA	NA	NA	NA	NA	NA	NA	NA		1	0	1	0	1	0	1	1	0	0	1
	WUSp_SIG_AI_0011	AI_0011	Animal diagnostic	No	1	23	Susceptible	35	Susceptible	23	Susceptible	37	Susceptible	34	Susceptible	37	No Interpretation	30	No Interpretation	33	Susceptible	35	Susceptible	NA	NA	29	Susceptible	28	Susceptible	NA	NA	NA	NA	NA	NA	NA	NA		0	0	0	0	0	0	0	1	0	0	0
	WUSp_SIG_AI_0012	AI_0012	Animal diagnostic	No	2	25	Susceptible	19	Susceptible	6	Resistant	33	Susceptible	36	Susceptible	39	No Interpretation	31	No Interpretation	34	Susceptible	37	Susceptible	NA	NA	31	Susceptible	28	Susceptible	NA	NA	NA	NA	NA	NA	NA	NA		0	0	0	0	0	0	0	0	0	0	0
	WUSp_SIG_AI_0013	AI_0013	Animal diagnostic	Yes	10	15	Resistant	19	Susceptible	6	Resistant	6	Resistant	35	Susceptible	31	No Interpretation	31	No Interpretation	6	Resistant	37	Susceptible	NA	NA	6	Resistant	6	Resistant	NA	NA	NA	NA	NA	NA	NA	NA		1	0	1	0	1	0	1	1	0	0	1
	WUSp_SIG_AI_0014	AI_0014	Animal diagnostic	not sequenced	not sequenced	16	Resistant	37	Susceptible	6	Resistant	28	Susceptible	36	Susceptible	32	No Interpretation	31	No Interpretation	28	Susceptible	37	Susceptible	NA	NA	6	Resistant	6	Resistant	NA	NA	NA	NA	NA	NA	NA	NA		NA	NA	NA	NA	NA	NA	NA	NA	NA	NA	NA
	WUSp_SIG_AI_0015	AI_0015	Animal diagnostic	No	7	24	Susceptible	35	Susceptible	6	Resistant	33	Susceptible	33	Susceptible	37	No Interpretation	31	No Interpretation	34	Susceptible	37	Susceptible	NA	NA	6	Resistant	16	Intermediate	NA	NA	NA	NA	NA	NA	NA	NA		1	0	1	0	1	0	0	1	0	0	1
	WUSp_SIG_AI_0016	AI_0016	Animal diagnostic	No	2	24	Susceptible	35	Susceptible	25	Susceptible	34	Susceptible	33	Susceptible	38	No Interpretation	31	No Interpretation	35	Susceptible	36	Susceptible	NA	NA	30	Susceptible	28	Susceptible	NA	NA	NA	NA	NA	NA	NA	NA		0	0	0	0	0	0	0	1	0	0	0
	WUSp_SIG_AI_0017	AI_0017	Animal diagnostic	No	1	25	Susceptible	34	Susceptible	22	Susceptible	33	Susceptible	34	Susceptible	37	No Interpretation	30	No Interpretation	33	Susceptible	36	Susceptible	NA	NA	29	Susceptible	26	Susceptible	NA	NA	NA	NA	NA	NA	NA	NA		0	0	0	0	0	0	0	1	0	0	0
	WUSp_SIG_AI_0018	AI_0018	Animal diagnostic	No	0	25	Susceptible	37	Susceptible	34	Susceptible	38	Susceptible	35	Susceptible	38	No Interpretation	32	No Interpretation	38	Susceptible	38	Susceptible	NA	NA	31	Susceptible	27	Susceptible	NA	NA	NA	NA	NA	NA	NA	NA		0	0	0	0	0	0	0	0	0	0	0
	WUSp_SIG_AI_0019	AI_0019	Animal diagnostic	No	2	23	Susceptible	35	Susceptible	6	Resistant	35	Susceptible	34	Susceptible	38	No Interpretation	31	No Interpretation	35	Susceptible	37	Susceptible	NA	NA	28	Susceptible	26	Susceptible	NA	NA	NA	NA	NA	NA	NA	NA		0	0	0	0	0	0	0	1	0	0	0
	WUSp_SIG_AI_0020	AI_0020	Animal diagnostic	No	1	25	Susceptible	36	Susceptible	33	Susceptible	26	Susceptible	35	Susceptible	39	No Interpretation	32	No Interpretation	27	Susceptible	37	Susceptible	NA	NA	30	Susceptible	29	Susceptible	NA	NA	NA	NA	NA	NA	NA	NA		0	0	0	0	0	0	0	1	0	0	0
	WUSp_SIG_AI_0021	AI_0021	Animal diagnostic	No	1	26	Susceptible	37	Susceptible	32	Susceptible	30	Susceptible	35	Susceptible	38	No Interpretation	31	No Interpretation	31	Susceptible	43	Susceptible	NA	NA	31	Susceptible	27	Susceptible	NA	NA	NA	NA	NA	NA	NA	NA		0	0	0	0	0	0	0	1	0	0	0
	WUSp_SIG_AI_0022	AI_0022	Animal diagnostic	not sequenced	not sequenced	22	Susceptible	17	Susceptible	21	Susceptible	34	Susceptible	33	Susceptible	36	No Interpretation	29	No Interpretation	33	Susceptible	35	Susceptible	NA	NA	6	Resistant	6	Resistant	NA	NA	NA	NA	NA	NA	NA	NA		NA	NA	NA	NA	NA	NA	NA	NA	NA	NA	NA
	WUSp_SIG_AI_0023	AI_0023	Animal diagnostic	No	1	22	Susceptible	34	Susceptible	22	Susceptible	35	Susceptible	34	Susceptible	36	No Interpretation	30	No Interpretation	37	Susceptible	37	Susceptible	NA	NA	28	Susceptible	25	Susceptible	NA	NA	NA	NA	NA	NA	NA	NA		0	0	0	0	0	0	0	1	0	0	0
	WUSp_SIG_AI_0024	AI_0024	Animal diagnostic	No	4	22	Susceptible	18	Susceptible	6	Resistant	6	Resistant	32	Susceptible	35	No Interpretation	29	No Interpretation	10	Resistant	35	Susceptible	NA	NA	28	Susceptible	27	Susceptible	NA	NA	NA	NA	NA	NA	NA	NA		0	0	0	0	0	0	0	1	0	0	0
	WUSp_SIG_AI_0025	AI_0025	Animal diagnostic	No	1	27	Susceptible	33	Susceptible	33	Susceptible	33	Susceptible	33	Susceptible	37	No Interpretation	30	No Interpretation	34	Susceptible	35	Susceptible	NA	NA	29	Susceptible	26	Susceptible	NA	NA	NA	NA	NA	NA	NA	NA		0	0	0	0	0	0	0	1	0	0	0
	WUSp_SIG_AI_0026	AI_0026	Animal diagnostic	Yes	10	19	Susceptible	16	Susceptible	6	Resistant	6	Resistant	35	Susceptible	37	No Interpretation	37	No Interpretation	6	Resistant	38	Susceptible	NA	NA	6	Resistant	6	Resistant	NA	NA	NA	NA	NA	NA	NA	NA		1	0	1	0	1	0	1	1	0	0	1
	WUSp_SIG_AI_0027	AI_0027	Animal diagnostic	No	2	26	Susceptible	20	Susceptible	23	Susceptible	34	Susceptible	35	Susceptible	38	No Interpretation	30	No Interpretation	35	Susceptible	35	Susceptible	NA	NA	30	Susceptible	26	Susceptible	NA	NA	NA	NA	NA	NA	NA	NA		0	0	0	0	0	0	0	1	0	0	0
	WUSp_SIG_AI_0028	AI_0028	Animal diagnostic	No	1	23	Susceptible	34	Susceptible	23	Susceptible	34	Susceptible	33	Susceptible	37	No Interpretation	29	No Interpretation	34	Susceptible	35	Susceptible	NA	NA	28	Susceptible	25	Susceptible	NA	NA	NA	NA	NA	NA	NA	NA		0	0	0	0	0	0	0	1	0	0	0
	WUSp_SIG_AI_0029	AI_0029	Animal diagnostic	No	2	26	Susceptible	20	Susceptible	26	Susceptible	38	Susceptible	35	Susceptible	29	No Interpretation	32	No Interpretation	39	Susceptible	40	Susceptible	NA	NA	31	Susceptible	28	Susceptible	NA	NA	NA	NA	NA	NA	NA	NA		0	0	0	0	0	0	0	1	0	0	0
	WUSp_SIG_AI_0030	AI_0030	Animal diagnostic	No	0	28	Susceptible	34	Susceptible	33	Susceptible	36	Susceptible	33	Susceptible	39	No Interpretation	30	No Interpretation	37	Susceptible	36	Susceptible	NA	NA	29	Susceptible	26	Susceptible	NA	NA	NA	NA	NA	NA	NA	NA		0	0	0	0	0	0	0	0	0	0	0
	WUSp_SIG_AI_0031	AI_0031	Animal diagnostic	No	2	25	Susceptible	35	Susceptible	33	Susceptible	32	Susceptible	32	Susceptible	38	No Interpretation	30	No Interpretation	33	Susceptible	36	Susceptible	42	Susceptible	28	Susceptible	26	Susceptible	NA	NA	NA	NA	NA	NA	NA	NA		0	0	0	0	0	0	0	1	0	0	0
	WUSp_SIG_AI_0032	AI_0032	Animal diagnostic	No	1	31	Susceptible	18	Susceptible	34	Susceptible	36	Susceptible	35	Susceptible	41	No Interpretation	31	No Interpretation	36	Susceptible	38	Susceptible	50	Susceptible	31	Susceptible	30	Susceptible	NA	NA	NA	NA	NA	NA	NA	NA		0	0	0	0	0	0	0	0	0	0	0
	WUSp_SIG_AI_0033	AI_0033	Animal diagnostic	No	1	25	Susceptible	34	Susceptible	32	Susceptible	33	Susceptible	33	Susceptible	37	No Interpretation	30	No Interpretation	33	Susceptible	36	Susceptible	42	Susceptible	28	Susceptible	25	Susceptible	NA	NA	NA	NA	NA	NA	NA	NA		0	0	0	0	0	0	0	1	0	0	0
	WUSp_SIG_AI_0034	AI_0034	Animal diagnostic	No	2	22	Susceptible	34	Susceptible	20	Susceptible	35	Susceptible	33	Susceptible	35	No Interpretation	29	No Interpretation	35	Susceptible	35	Susceptible	47	Susceptible	28	Susceptible	27	Susceptible	NA	NA	NA	NA	NA	NA	NA	NA		1	0	0	0	0	0	0	1	0	0	0
	WUSp_SIG_AI_0035	AI_0035	Animal diagnostic	Yes	10	21	Susceptible	19	Susceptible	6	Resistant	6	Resistant	37	Susceptible	35	No Interpretation	32	No Interpretation	6	Resistant	37	Susceptible	27	Susceptible	6	Resistant	6	Resistant	NA	NA	NA	NA	NA	NA	NA	NA		1	0	1	0	1	0	1	1	0	0	1
	WUSp_SIG_AI_0036	AI_0036	Animal diagnostic	No	0	27	Susceptible	35	Susceptible	31	Susceptible	36	Susceptible	32	Susceptible	37	No Interpretation	31	No Interpretation	37	Susceptible	36	Susceptible	48	Susceptible	28	Susceptible	26	Susceptible	NA	NA	NA	NA	NA	NA	NA	NA		0	0	0	0	0	0	0	0	0	0	0
	WUSp_SIG_AI_0037	AI_0037	Animal diagnostic	No	0	27	Susceptible	35	Susceptible	31	Susceptible	32	Susceptible	34	Susceptible	37	No Interpretation	30	No Interpretation	33	Susceptible	36	Susceptible	44	Susceptible	30	Susceptible	27	Susceptible	NA	NA	NA	NA	NA	NA	NA	NA		0	0	0	0	0	0	0	0	0	0	0
	WUSp_SIG_AI_0038	AI_0038	Animal diagnostic	No	1	25	Susceptible	36	Susceptible	32	Susceptible	34	Susceptible	34	Susceptible	37	No Interpretation	31	No Interpretation	33	Susceptible	36	Susceptible	43	Susceptible	27	Susceptible	27	Susceptible	NA	NA	NA	NA	NA	NA	NA	NA		0	0	0	0	0	0	0	1	0	0	0
	WUSp_SIG_AI_0039	AI_0039	Animal diagnostic	Yes	9	17	Resistant	35	Susceptible	6	Resistant	6	Resistant	35	Susceptible	27	No Interpretation	31	No Interpretation	6	Resistant	37	Susceptible	27	Susceptible	6	Resistant	6	Resistant	NA	NA	NA	NA	NA	NA	NA	NA		1	0	1	0	1	0	1	1	0	0	1
	WUSp_SIG_AI_0040	AI_0040	Animal diagnostic	No	2	23	Susceptible	19	Susceptible	24	Susceptible	35	Susceptible	35	Susceptible	38	No Interpretation	32	No Interpretation	37	Susceptible	39	Susceptible	50	Susceptible	30	Susceptible	28	Susceptible	NA	NA	NA	NA	NA	NA	NA	NA		0	0	0	0	0	0	0	1	0	0	0
	WUSp_SIG_AI_0041	AI_0041	Animal diagnostic	No	1	25	Susceptible	35	Susceptible	23	Susceptible	36	Susceptible	32	Susceptible	38	No Interpretation	30	No Interpretation	36	Susceptible	37	Susceptible	49	Susceptible	30	Susceptible	27	Susceptible	NA	NA	NA	NA	NA	NA	NA	NA		0	0	0	0	0	0	0	1	0	0	0
	WUSp_SIG_AI_0042	AI_0042	Animal diagnostic	No	3	23	Susceptible	37	Susceptible	22	Susceptible	28	Susceptible	35	Susceptible	37	No Interpretation	31	No Interpretation	28	Susceptible	37	Susceptible	47	Susceptible	30	Susceptible	27	Susceptible	NA	NA	NA	NA	NA	NA	NA	NA		1	0	0	0	0	0	0	1	0	0	0
	WUSp_SIG_AI_0043	AI_0043	Animal diagnostic	No	0	26	Susceptible	37	Susceptible	23	Susceptible	35	Susceptible	35	Susceptible	37	No Interpretation	30	No Interpretation	35	Susceptible	36	Susceptible	42	Susceptible	30	Susceptible	27	Susceptible	NA	NA	NA	NA	NA	NA	NA	NA		0	0	0	0	0	0	0	0	0	0	0
	WUSp_SIG_AI_0044	AI_0044	Animal diagnostic	No	0	27	Susceptible	36	Susceptible	32	Susceptible	34	Susceptible	33	Susceptible	36	No Interpretation	29	No Interpretation	34	Susceptible	37	Susceptible	44	Susceptible	30	Susceptible	27	Susceptible	NA	NA	NA	NA	NA	NA	NA	NA		0	0	0	0	0	0	0	0	0	0	0
	WUSp_SIG_AI_0045	AI_0045	Animal diagnostic	No	2	24	Susceptible	19	Susceptible	33	Susceptible	33	Susceptible	33	Susceptible	36	No Interpretation	30	No Interpretation	34	Susceptible	35	Susceptible	42	Susceptible	28	Susceptible	25	Susceptible	NA	NA	NA	NA	NA	NA	NA	NA		0	0	0	0	0	0	0	1	0	0	0
	WUSp_SIG_AI_0046	AI_0046	Animal diagnostic	No	1	24	Susceptible	33	Susceptible	32	Susceptible	33	Susceptible	29	Susceptible	36	No Interpretation	28	No Interpretation	34	Susceptible	33	Susceptible	46	Susceptible	30	Susceptible	26	Susceptible	NA	NA	NA	NA	NA	NA	NA	NA	*MH w/ Blood	0	0	0	0	0	0	0	1	0	0	0
	WUSp_SIG_AI_0047	AI_0047	Animal diagnostic	not sequenced	not sequenced	17	Resistant	17	Susceptible	20	Susceptible	6	Resistant	31	Susceptible	30	No Interpretation	28	No Interpretation	6	Resistant	32	Susceptible	25	Susceptible	26	Susceptible	27	Susceptible	NA	NA	NA	NA	NA	NA	NA	NA		NA	NA	NA	NA	NA	NA	NA	NA	NA	NA	NA
	WUSp_SIG_AI_0048	AI_0048	Animal diagnostic	No	2	25	Susceptible	21	Susceptible	22	Susceptible	32	Susceptible	34	Susceptible	37	No Interpretation	30	No Interpretation	33	Susceptible	36	Susceptible	42	Susceptible	28	Susceptible	26	Susceptible	NA	NA	NA	NA	NA	NA	NA	NA		0	0	0	0	0	0	0	1	0	0	0
	WUSp_SIG_AI_0049	AI_0049	Animal diagnostic	No	8	28	Susceptible	18	Susceptible	6	Resistant	26	Susceptible	35	Susceptible	39	No Interpretation	32	No Interpretation	27	Susceptible	40	Susceptible	45	Susceptible	6	Resistant	6	Resistant	NA	NA	NA	NA	NA	NA	NA	NA		1	0	1	0	1	0	0	1	0	0	1
	WUSp_SIG_AI_0050	AI_0050	Animal diagnostic	No	1	24	Susceptible	37	Susceptible	31	Susceptible	31	Susceptible	34	Susceptible	37	No Interpretation	32	No Interpretation	32	Susceptible	35	Susceptible	42	Susceptible	29	Susceptible	25	Susceptible	NA	NA	NA	NA	NA	NA	NA	NA		0	0	0	0	0	0	0	1	0	0	0
	WUSp_SIG_AI_0051	AI_0051	Animal diagnostic	Yes	10	14	Resistant	18	Susceptible	6	Resistant	6	Resistant	35	Susceptible	33	No Interpretation	31	No Interpretation	11	Resistant	37	Susceptible	30	Susceptible	6	Resistant	6	Resistant	NA	NA	NA	NA	NA	NA	NA	NA		1	0	1	0	1	0	1	1	0	0	1
	WUSp_SIG_AI_0052	AI_0052	Animal diagnostic	No	1	24	Susceptible	37	Susceptible	23	Susceptible	32	Susceptible	33	Susceptible	39	No Interpretation	31	No Interpretation	34	Susceptible	38	Susceptible	42	Susceptible	29	Susceptible	28	Susceptible	NA	NA	NA	NA	NA	NA	NA	NA		0	0	0	0	0	0	0	1	0	0	0
	WUSp_SIG_AI_0053	AI_0053	Animal diagnostic	Yes	10	18	Susceptible	18	Susceptible	6	Resistant	6	Resistant	33	Susceptible	32	No Interpretation	30	No Interpretation	6	Resistant	34	Susceptible	28	Susceptible	6	Resistant	6	Resistant	NA	NA	NA	NA	NA	NA	NA	NA		1	0	1	0	1	0	1	1	0	0	1
	WUSp_SIG_AI_0054	AI_0054	Animal diagnostic	No	1	23	Susceptible	32	Susceptible	28	Susceptible	30	Susceptible	30	Susceptible	38	No Interpretation	28	No Interpretation	33	Susceptible	33	Susceptible	40	Susceptible	29	Susceptible	26	Susceptible	NA	NA	NA	NA	NA	NA	NA	NA		0	0	0	0	0	0	0	1	0	0	0
	WUSp_SIG_AI_0055	AI_0055	Animal diagnostic	No	1	23	Susceptible	34	Susceptible	32	Susceptible	31	Susceptible	32	Susceptible	35	No Interpretation	30	No Interpretation	32	Susceptible	36	Susceptible	42	Susceptible	30	Susceptible	26	Susceptible	NA	NA	NA	NA	NA	NA	NA	NA		0	0	0	0	0	0	0	1	0	0	0
	WUSp_SIG_AI_0056	AI_0056	Animal diagnostic	No	2	25	Susceptible	20	Susceptible	22	Susceptible	33	Susceptible	32	Susceptible	37	No Interpretation	29	No Interpretation	34	Susceptible	37	Susceptible	44	Susceptible	29	Susceptible	27	Susceptible	NA	NA	NA	NA	NA	NA	NA	NA		0	0	0	0	0	0	0	1	0	0	0
	WUSp_SIG_AI_0057	AI_0057	Animal diagnostic	No	2	24	Susceptible	19	Susceptible	24	Susceptible	26	Susceptible	35	Susceptible	36	No Interpretation	31	No Interpretation	27	Susceptible	37	Susceptible	42	Susceptible	29	Susceptible	27	Susceptible	NA	NA	NA	NA	NA	NA	NA	NA		0	0	0	0	0	0	0	1	0	0	0
	WUSp_SIG_AI_0058	AI_0058	Animal diagnostic	No	1	25	Susceptible	37	Susceptible	30	Susceptible	31	Susceptible	34	Susceptible	35	No Interpretation	31	No Interpretation	32	Susceptible	37	Susceptible	40	Susceptible	28	Susceptible	27	Susceptible	NA	NA	NA	NA	NA	NA	NA	NA		0	0	0	0	0	0	0	1	0	0	0
	WUSp_SIG_AI_0059	AI_0059	Animal diagnostic	No	2	23	Susceptible	17	Susceptible	22	Susceptible	32	Susceptible	33	Susceptible	36	No Interpretation	30	No Interpretation	32	Susceptible	36	Susceptible	42	Susceptible	29	Susceptible	28	Susceptible	NA	NA	NA	NA	NA	NA	NA	NA		0	0	0	0	0	0	0	1	0	0	0
	WUSp_SIG_AI_0060	AI_0060	Animal diagnostic	No	1	25	Susceptible	34	Susceptible	24	Susceptible	37	Susceptible	31	Susceptible	37	No Interpretation	29	No Interpretation	36	Susceptible	38	Susceptible	49	Susceptible	28	Susceptible	26	Susceptible	NA	NA	NA	NA	NA	NA	NA	NA		0	0	0	0	0	0	0	1	0	0	0
	WUSp_SIG_AI_0061	AI_0061	Animal diagnostic	No	5	26	Susceptible	35	Susceptible	20	Susceptible	35	Susceptible	34	Susceptible	38	No Interpretation	30	No Interpretation	37	Susceptible	35	Susceptible	46	Susceptible	6	Resistant	6	Resistant	NA	NA	NA	NA	NA	NA	NA	NA	*MH w/ Blood	0	0	1	0	1	0	0	1	0	0	1
	WUSp_SIG_AI_0062	AI_0062	Animal diagnostic	No	2	24	Susceptible	19	Susceptible	22	Susceptible	32	Susceptible	31	Susceptible	37	No Interpretation	29	No Interpretation	34	Susceptible	35	Susceptible	42	Susceptible	27	Susceptible	26	Susceptible	NA	NA	NA	NA	NA	NA	NA	NA		0	0	0	0	0	0	0	1	0	0	0
	WUSp_SIG_AI_0063	AI_0063	Animal diagnostic	No	0	27	Susceptible	35	Susceptible	33	Susceptible	35	Susceptible	34	Susceptible	36	No Interpretation	30	No Interpretation	36	Susceptible	36	Susceptible	47	Susceptible	28	Susceptible	26	Susceptible	NA	NA	NA	NA	NA	NA	NA	NA		0	0	0	0	0	0	0	0	0	0	0
	WUSp_SIG_AI_0064	AI_0064	Animal diagnostic	No	1	35	Susceptible	38	Susceptible	36	Susceptible	35	Susceptible	36	Susceptible	38	No Interpretation	33	No Interpretation	34	Susceptible	41	Susceptible	45	Susceptible	32	Susceptible	28	Susceptible	NA	NA	NA	NA	NA	NA	NA	NA		0	0	0	0	0	0	0	1	0	0	0
	WUSp_SIG_AI_0065	AI_0065	Animal diagnostic	No	1	23	Susceptible	35	Susceptible	32	Susceptible	35	Susceptible	34	Susceptible	37	No Interpretation	31	No Interpretation	35	Susceptible	37	Susceptible	47	Susceptible	28	Susceptible	25	Susceptible	NA	NA	NA	NA	NA	NA	NA	NA		0	0	0	0	0	0	0	1	0	0	0
	WUSp_SIG_AI_0066	AI_0066	Animal diagnostic	No	0	23	Susceptible	35	Susceptible	23	Susceptible	36	Susceptible	32	Susceptible	37	No Interpretation	29	No Interpretation	35	Susceptible	38	Susceptible	48	Susceptible	29	Susceptible	28	Susceptible	NA	NA	NA	NA	NA	NA	NA	NA		0	0	0	0	0	0	0	0	0	0	0
	WUSp_SIG_AI_0067	AI_0067	Animal diagnostic	No	2	24	Susceptible	18	Susceptible	23	Susceptible	33	Susceptible	33	Susceptible	38	No Interpretation	30	No Interpretation	34	Susceptible	37	Susceptible	41	Susceptible	28	Susceptible	25	Susceptible	NA	NA	NA	NA	NA	NA	NA	NA		0	0	0	0	0	0	0	1	0	0	0
	WUSp_SIG_AI_0068	AI_0068	Animal diagnostic	Yes	3	18	Susceptible	19	Susceptible	22	Susceptible	32	Susceptible	33	Susceptible	33	No Interpretation	30	No Interpretation	33	Susceptible	36	Susceptible	44	Susceptible	30	Susceptible	28	Susceptible	NA	NA	NA	NA	NA	NA	NA	NA		0	0	0	0	0	0	1	1	0	0	0
	WUSp_SIG_AI_0069	AI_0069	Animal diagnostic	Yes	6	6	Resistant	17	Susceptible	6	Resistant	24	Susceptible	31	Susceptible	27	No Interpretation	28	No Interpretation	25	Susceptible	37	Susceptible	43	Susceptible	29	Susceptible	27	Susceptible	NA	NA	NA	NA	NA	NA	NA	NA		1	0	0	0	0	0	1	1	0	0	0
	WUSp_SIG_AI_0070	AI_0070	Animal diagnostic	No	1	26	Susceptible	35	Susceptible	33	Susceptible	30	Susceptible	32	Susceptible	35	No Interpretation	29	No Interpretation	30	Susceptible	36	Susceptible	41	Susceptible	29	Susceptible	26	Susceptible	NA	NA	NA	NA	NA	NA	NA	NA		0	0	0	0	0	0	0	1	0	0	0
	WUSp_SIG_AI_0071	AI_0071	Animal diagnostic	No	1	24	Susceptible	34	Susceptible	33	Susceptible	34	Susceptible	31	Susceptible	36	No Interpretation	39	No Interpretation	34	Susceptible	36	Susceptible	45	Susceptible	28	Susceptible	25	Susceptible	NA	NA	NA	NA	NA	NA	NA	NA		0	0	0	0	0	0	0	1	0	0	0
	WUSp_SIG_AI_0072	AI_0072	Animal diagnostic	No	1	23	Susceptible	31	Susceptible	30	Susceptible	34	Susceptible	30	Susceptible	36	No Interpretation	28	No Interpretation	34	Susceptible	33	Susceptible	46	Susceptible	28	Susceptible	26	Susceptible	NA	NA	NA	NA	NA	NA	NA	NA		0	0	0	0	0	0	0	1	0	0	0
	WUSp_SIG_AI_0073	AI_0073	Animal diagnostic	No	1	26	Susceptible	36	Susceptible	34	Susceptible	31	Susceptible	34	Susceptible	38	No Interpretation	31	No Interpretation	34	Susceptible	38	Susceptible	39	Susceptible	29	Susceptible	26	Susceptible	NA	NA	NA	NA	NA	NA	NA	NA		0	0	0	0	0	0	0	1	0	0	0
	WUSp_SIG_AI_0074	AI_0074	Animal diagnostic	No	2	28	Susceptible	19	Susceptible	23	Susceptible	41	Susceptible	36	Susceptible	40	No Interpretation	32	No Interpretation	39	Susceptible	40	Susceptible	53	Susceptible	32	Susceptible	29	Susceptible	NA	NA	NA	NA	NA	NA	NA	NA		0	0	0	0	0	0	0	1	0	0	0
	WUSp_SIG_AI_0075	AI_0075	Animal diagnostic	No	8	22	Susceptible	16	Susceptible	21	Susceptible	31	Susceptible	30	Susceptible	35	No Interpretation	29	No Interpretation	32	Susceptible	33	Susceptible	40	Susceptible	6	Resistant	6	Resistant	NA	NA	NA	NA	NA	NA	NA	NA		1	0	1	0	1	0	0	1	0	0	1
	WUSp_SIG_AI_0076	AI_0076	Animal diagnostic	No	1	25	Susceptible	35	Susceptible	21	Susceptible	33	Susceptible	33	Susceptible	37	No Interpretation	31	No Interpretation	32	Susceptible	37	Susceptible	41	Susceptible	29	Susceptible	26	Susceptible	NA	NA	NA	NA	NA	NA	NA	NA		0	0	0	0	0	0	0	1	0	0	0
	WUSp_SIG_AI_0077	AI_0077	Animal diagnostic	Yes	9	15	Resistant	19	Susceptible	23	Susceptible	6	Resistant	32	Susceptible	29	No Interpretation	29	No Interpretation	6	Resistant	37	Susceptible	28	Susceptible	6	Resistant	14	Resistant	NA	NA	NA	NA	NA	NA	NA	NA		1	0	1	0	1	0	1	1	0	0	1
	WUSp_SIG_AI_0078	AI_0078	Animal diagnostic	No	1	26	Susceptible	36	Susceptible	33	Susceptible	33	Susceptible	33	Susceptible	36	No Interpretation	31	No Interpretation	33	Susceptible	38	Susceptible	42	Susceptible	30	Susceptible	26	Susceptible	NA	NA	NA	NA	NA	NA	NA	NA		0	0	0	0	0	0	0	1	0	0	0
	WUSp_SIG_AI_0079	AI_0079	Animal diagnostic	No	0	28	Susceptible	35	Susceptible	33	Susceptible	33	Susceptible	33	Susceptible	38	No Interpretation	31	No Interpretation	31	Susceptible	37	Susceptible	36	Susceptible	28	Susceptible	26	Susceptible	NA	NA	NA	NA	NA	NA	NA	NA		0	0	0	0	0	0	0	0	0	0	0
	WUSp_SIG_AI_0080	AI_0080	Animal diagnostic	Yes	10	16	Resistant	18	Susceptible	6	Resistant	6	Resistant	33	Susceptible	28	No Interpretation	30	No Interpretation	6	Resistant	37	Susceptible	26	Susceptible	6	Resistant	6	Resistant	NA	NA	NA	NA	NA	NA	NA	NA		1	0	1	0	1	0	1	1	0	0	1
	WUSp_SIG_AI_0081	AI_0081	Animal diagnostic	not sequenced	not sequenced	25	Susceptible	35	Susceptible	32	Susceptible	33	Susceptible	33	Susceptible	37	No Interpretation	31	No Interpretation	33	Susceptible	37	Susceptible	40	Susceptible	30	Susceptible	27	Susceptible	NA	NA	NA	NA	NA	NA	NA	NA		NA	NA	NA	NA	NA	NA	NA	NA	NA	NA	NA
	WUSp_SIG_AI_0082	AI_0082	Animal diagnostic	No	1	24	Susceptible	39	Susceptible	35	Susceptible	32	Susceptible	38	Susceptible	37	No Interpretation	33	No Interpretation	35	Susceptible	40	Susceptible	46	Susceptible	29	Susceptible	28	Susceptible	NA	NA	NA	NA	NA	NA	NA	NA		0	0	0	0	0	0	0	1	0	0	0
	WUSp_SIG_AI_0083	AI_0083	Animal diagnostic	not sequenced	not sequenced	22	Susceptible	34	Susceptible	6	Resistant	35	Susceptible	32	Susceptible	37	No Interpretation	30	No Interpretation	35	Susceptible	36	Susceptible	46	Susceptible	26	Susceptible	25	Susceptible	NA	NA	NA	NA	NA	NA	NA	NA		NA	NA	NA	NA	NA	NA	NA	NA	NA	NA	NA
	WUSp_SIG_AI_0084	AI_0084	Animal diagnostic	not sequenced	not sequenced	24	Susceptible	19	Susceptible	25	Susceptible	37	Susceptible	33	Susceptible	37	No Interpretation	30	No Interpretation	37	Susceptible	37	Susceptible	45	Susceptible	28	Susceptible	26	Susceptible	NA	NA	NA	NA	NA	NA	NA	NA		NA	NA	NA	NA	NA	NA	NA	NA	NA	NA	NA
	WUSp_SIG_AI_0085	AI_0085	Animal diagnostic	No	0	26	Susceptible	35	Susceptible	23	Susceptible	34	Susceptible	32	Susceptible	36	No Interpretation	30	No Interpretation	35	Susceptible	38	Susceptible	46	Susceptible	29	Susceptible	25	Susceptible	NA	NA	NA	NA	NA	NA	NA	NA		0	0	0	0	0	0	0	0	0	0	0
	WUSp_SIG_AI_0086	AI_0086	Animal diagnostic	No	1	25	Susceptible	34	Susceptible	31	Susceptible	33	Susceptible	34	Susceptible	35	No Interpretation	29	No Interpretation	34	Susceptible	36	Susceptible	41	Susceptible	30	Susceptible	26	Susceptible	NA	NA	NA	NA	NA	NA	NA	NA		0	0	0	0	0	0	0	1	0	0	0
	WUSp_SIG_AI_0087	AI_0087	Animal diagnostic	No	2	24	Susceptible	19	Susceptible	32	Susceptible	35	Susceptible	34	Susceptible	37	No Interpretation	30	No Interpretation	35	Susceptible	36	Susceptible	45	Susceptible	28	Susceptible	25	Susceptible	NA	NA	NA	NA	NA	NA	NA	NA		0	0	0	0	0	0	0	1	0	0	0
	WUSp_SIG_AI_0088	AI_0088	Animal diagnostic	No	1	27	Susceptible	35	Susceptible	37	Susceptible	36	Susceptible	35	Susceptible	40	No Interpretation	32	No Interpretation	35	Susceptible	37	Susceptible	46	Susceptible	28	Susceptible	26	Susceptible	NA	NA	NA	NA	NA	NA	NA	NA		0	0	0	0	0	0	0	1	0	0	0
	WUSp_SIG_AI_0089	AI_0089	Animal diagnostic	No	1	23	Susceptible	35	Susceptible	21	Susceptible	34	Susceptible	33	Susceptible	37	No Interpretation	31	No Interpretation	32	Susceptible	35	Susceptible	42	Susceptible	30	Susceptible	26	Susceptible	NA	NA	NA	NA	NA	NA	NA	NA		0	0	0	0	0	0	0	1	0	0	0
	WUSp_SIG_AI_0090	AI_0090	Animal diagnostic	No	1	23	Susceptible	35	Susceptible	31	Susceptible	31	Susceptible	32	Susceptible	35	No Interpretation	29	No Interpretation	32	Susceptible	35	Susceptible	39	Susceptible	29	Susceptible	24	Susceptible	NA	NA	NA	NA	NA	NA	NA	NA		0	0	0	0	0	0	0	1	0	0	0
	WUSp_SIG_AI_0091	AI_0091	Animal diagnostic	No	0	26	Susceptible	35	Susceptible	27	Susceptible	30	Susceptible	32	Susceptible	36	No Interpretation	30	No Interpretation	30	Susceptible	35	Susceptible	40	Susceptible	29	Susceptible	26	Susceptible	NA	NA	NA	NA	NA	NA	NA	NA		0	0	0	0	0	0	0	0	0	0	0
	WUSp_SIG_AI_0092	AI_0092	Animal diagnostic	Yes	10	6	Resistant	16	Susceptible	6	Resistant	25	Susceptible	36	Susceptible	25	No Interpretation	31	No Interpretation	25	Susceptible	38	Susceptible	41	Susceptible	6	Resistant	6	Resistant	NA	NA	NA	NA	NA	NA	NA	NA		1	0	1	0	1	0	1	1	0	0	1
	WUSp_SIG_AI_0093	AI_0093	Animal diagnostic	No	1	25	Susceptible	32	Susceptible	34	Susceptible	34	Susceptible	30	Susceptible	36	No Interpretation	29	No Interpretation	36	Susceptible	36	Susceptible	45	Susceptible	28	Susceptible	25	Susceptible	NA	NA	NA	NA	NA	NA	NA	NA		0	0	0	0	0	0	0	1	0	0	0
	WUSp_SIG_AI_0094	AI_0094	Animal diagnostic	No	2	27	Susceptible	18	Susceptible	31	Susceptible	32	Susceptible	33	Susceptible	36	No Interpretation	30	No Interpretation	33	Susceptible	35	Susceptible	40	Susceptible	30	Susceptible	25	Susceptible	NA	NA	NA	NA	NA	NA	NA	NA		0	0	0	0	0	0	0	0	0	0	0
	WUSp_SIG_AI_0095	AI_0095	Animal diagnostic	Yes	3	16	Resistant	31	Susceptible	22	Susceptible	24	Susceptible	31	Susceptible	29	No Interpretation	29	No Interpretation	23	Susceptible	36	Susceptible	40	Susceptible	26	Susceptible	23	Susceptible	NA	NA	NA	NA	NA	NA	NA	NA		0	0	0	0	0	0	1	1	0	0	0
	WUSp_SIG_AI_0096	AI_0096	Animal diagnostic	No	2	25	Susceptible	19	Susceptible	22	Susceptible	35	Susceptible	33	Susceptible	37	No Interpretation	31	No Interpretation	35	Susceptible	37	Susceptible	48	Susceptible	28	Susceptible	26	Susceptible	NA	NA	NA	NA	NA	NA	NA	NA		0	0	0	0	0	0	0	1	0	0	0
	WUSp_SIG_AI_0097	AI_0097	Animal diagnostic	No	0	27	Susceptible	33	Susceptible	33	Susceptible	35	Susceptible	31	Susceptible	37	No Interpretation	31	No Interpretation	36	Susceptible	36	Susceptible	47	Susceptible	29	Susceptible	27	Susceptible	NA	NA	NA	NA	NA	NA	NA	NA		0	0	0	0	0	0	0	0	0	0	0
	WUSp_SIG_AI_0098	AI_0098	Animal diagnostic	No	2	24	Susceptible	18	Susceptible	23	Susceptible	34	Susceptible	32	Susceptible	36	No Interpretation	30	No Interpretation	34	Susceptible	36	Susceptible	43	Susceptible	28	Susceptible	26	Susceptible	NA	NA	NA	NA	NA	NA	NA	NA		0	0	0	0	0	0	0	1	0	0	0
	WUSp_SIG_AI_0099	AI_0099	Animal diagnostic	No	2	29	Susceptible	18	Susceptible	28	Susceptible	28	Susceptible	31	Susceptible	40	No Interpretation	28	No Interpretation	31	Susceptible	36	Susceptible	39	Susceptible	28	Susceptible	25	Susceptible	NA	NA	NA	NA	NA	NA	NA	NA		0	0	0	0	0	0	0	1	0	0	0
	WUSp_SIG_AI_0100	AI_0100	Animal diagnostic	No	2	23	Susceptible	16	Susceptible	33	Susceptible	33	Susceptible	33	Susceptible	34	No Interpretation	30	No Interpretation	33	Susceptible	34	Susceptible	44	Susceptible	25	Susceptible	25	Susceptible	NA	NA	NA	NA	NA	NA	NA	NA		0	0	0	0	0	0	0	1	0	0	0
	WUSp_SIG_HI_0001	HI_0001	Human diagnostic	No	1	NA	Susceptible	NA	Susceptible	NA	Susceptible	NA	Susceptible	NA	Susceptible	NA	NA	NA	NA	NA	NA	NA	Susceptible	NA	NA	NA	Susceptible	NA	Susceptible	NA	NA	NA	Susceptible	NA	Not Tested	NA	Not Tested		0	0	0	0	0	0	0	1	0	0	0
	WUSp_SIG_HI_0002	HI_0002	Human diagnostic	No	1	NA	Susceptible	NA	Susceptible	NA	Susceptible	NA	Susceptible	NA	Susceptible	NA	NA	NA	NA	NA	NA	NA	Susceptible	NA	NA	NA	Susceptible	NA	Susceptible	NA	NA	NA	Susceptible	NA	Not Tested	NA	Not Tested		0	0	0	0	0	0	0	1	0	0	0
	WUSp_SIG_HI_0003	HI_0003	Human diagnostic	Yes	10	NA	Susceptible	NA	Intermediate	NA	Resistant	NA	Resistant	NA	Susceptible	NA	NA	NA	NA	NA	NA	NA	Susceptible	NA	NA	NA	Resistant	NA	Resistant	NA	NA	NA	Susceptible	NA	Not Tested	NA	Not Tested		1	0	1	0	1	0	1	1	0	0	1
	WUSp_SIG_HI_0004	HI_0004	Human diagnostic	No	1	NA	Susceptible	NA	Susceptible	NA	Susceptible	NA	Susceptible	NA	Susceptible	NA	NA	NA	NA	NA	NA	NA	Susceptible	NA	NA	NA	Susceptible	NA	Susceptible	NA	NA	NA	Susceptible	NA	Not Tested	NA	Not Tested		0	0	0	0	0	0	0	1	0	0	0
	WUSp_SIG_HI_0005	HI_0005	Human diagnostic	No	5	NA	Susceptible	NA	Susceptible	NA	Resistant	NA	Susceptible	NA	Susceptible	NA	NA	NA	NA	NA	NA	NA	Susceptible	NA	NA	NA	Susceptible	NA	Susceptible	NA	NA	NA	Not Tested	NA	Not Tested	NA	Not Tested		1	0	0	0	0	0	0	1	0	0	0
	WUSp_SIG_HI_0006	HI_0006	Human diagnostic	Yes	10	NA	NA	NA	NA	NA	NA	NA	NA	NA	NA	NA	NA	NA	NA	NA	NA	NA	NA	NA	NA	NA	NA	NA	NA	NA	NA	NA	NA	NA	NA	NA	NA		1	0	1	0	1	0	1	1	0	0	1
	WUSp_SIG_HI_0007	HI_0007	Human diagnostic	No	2	NA	Susceptible	NA	Susceptible	NA	Intermediate	NA	Susceptible	NA	Susceptible	NA	NA	NA	NA	NA	NA	NA	Susceptible	NA	NA	NA	Susceptible	NA	Susceptible	NA	NA	NA	Not Tested	NA	Not Tested	NA	Not Tested		0	0	0	0	0	0	0	1	0	0	0
	WUSp_SIG_HI_0008	HI_0008	Human diagnostic	No	6	NA	Susceptible	NA	Intermediate	NA	Susceptible	NA	Susceptible	NA	Susceptible	NA	NA	NA	NA	NA	NA	NA	Susceptible	NA	NA	NA	Resistant	NA	Resistant	NA	NA	NA	Not Tested	NA	Not Tested	NA	Not Tested		0	0	1	0	1	0	0	1	0	0	1
	WUSp_SIG_HI_0009	HI_0009	Human diagnostic	not sequenced	not sequenced	NA	Resistant	NA	Susceptible	NA	Intermediate	NA	Not Tested	NA	Susceptible	NA	NA	NA	NA	NA	NA	NA	Susceptible	NA	NA	NA	Resistant	NA	Susceptible	NA	Pos+	NA	Resistant	NA	Susceptible	NA	Not Tested		NA	NA	NA	NA	NA	NA	NA	NA	NA	NA	NA
	WUSp_SIG_HI_0010	HI_0010	Human diagnostic	No	6	NA	Susceptible	NA	Susceptible	NA	Susceptible	NA	Not Tested	NA	Susceptible	NA	NA	NA	NA	NA	NA	NA	Susceptible	NA	NA	NA	Resistant	NA	Resistant	NA	NA	NA	Susceptible	NA	Susceptible	NA	Not Tested		0	0	1	0	1	0	0	1	0	0	1
	WUSp_SIG_HI_0011	HI_0011	Human diagnostic	No	2	NA	Susceptible	NA	Resistant	NA	Intermediate	NA	Not Tested	NA	Susceptible	NA	NA	NA	NA	NA	NA	NA	Susceptible	NA	NA	NA	Susceptible	NA	Susceptible	NA	NA	NA	Susceptible	NA	Susceptible	NA	Not Tested		0	0	0	0	0	0	0	1	0	0	0
	WUSp_SIG_HI_0012	HI_0012	Human diagnostic	Yes	9	NA	Resistant	NA	Resistant	NA	Resistant	NA	Resistant	NA	Susceptible	NA	NA	NA	NA	NA	NA	NA	Susceptible	NA	NA	NA	Resistant	NA	Resistant	NA	NA	NA	Susceptible	NA	Not Tested	NA	Sus >17		1	0	1	0	1	0	1	1	0	0	1
	WUSp_SIG_HI_0013	HI_0013	Human diagnostic	No	1	NA	Susceptible	NA	Susceptible	NA	Susceptible	NA	Susceptible	NA	Susceptible	NA	NA	NA	NA	NA	NA	NA	Susceptible	NA	NA	NA	Susceptible	NA	Susceptible	NA	NA	NA	Susceptible	NA	Not Tested	NA	Sus >17		0	0	0	0	0	0	0	1	0	0	0
	WUSp_SIG_HI_0014	HI_0014	Human diagnostic	Yes	5	NA	Susceptible	NA	Susceptible	NA	Susceptible	NA	Susceptible	NA	Susceptible	NA	NA	NA	NA	NA	NA	NA	Susceptible	NA	NA	NA	Susceptible	NA	Susceptible	NA	NA	NA	Susceptible	NA	Not Tested	NA	Sus >17		1	0	0	0	0	0	1	1	0	0	0
	WUSp_SIG_HI_0015	HI_0015	Human diagnostic	Yes	10	NA	Resistant	NA	Intermediate	NA	Resistant	NA	Resistant	NA	Susceptible	NA	NA	NA	NA	NA	NA	NA	Susceptible	NA	NA	NA	Resistant	NA	Resistant	NA	NA	NA	Susceptible	NA	Not Tested	NA	Sus >17		1	0	1	0	1	0	1	1	0	0	1
	WUSp_SIG_HI_0016	HI_0016	Human diagnostic	No	7	NA	Susceptible	NA	Intermediate	NA	Susceptible	NA	Susceptible	NA	Susceptible	NA	NA	NA	NA	NA	NA	NA	Susceptible	NA	NA	NA	Resistant	NA	Intermediate	NA	NA	NA	Susceptible	NA	Not Tested	NA	Sus >17		0	0	1	0	1	0	0	1	0	0	1
	WUSp_SIG_HI_0017	HI_0017	Human diagnostic	No	2	NA	Susceptible	NA	Susceptible	NA	Resistant	NA	Susceptible	NA	Susceptible	NA	NA	NA	NA	NA	NA	NA	Susceptible	NA	NA	NA	Susceptible	NA	Susceptible	NA	NA	NA	Susceptible	NA	Not Tested	NA	Sus >17		0	0	0	0	0	0	0	1	0	0	0
	WUSp_SIG_HI_0018	HI_0018	Human diagnostic	Yes	10	NA	Resistant	NA	Intermediate	NA	Susceptible	NA	Susceptible	NA	Susceptible	NA	NA	NA	NA	NA	NA	NA	Susceptible	NA	NA	NA	Resistant	NA	Resistant	NA	Not Tested	NA	Not Tested	NA	Not Tested	NA	Not Tested		1	0	1	0	1	0	1	1	0	0	1
	WUSp_SIG_HI_0019	HI_0019	Human diagnostic	Yes	10	NA	Resistant	NA	Resistant	NA	Resistant	NA	Resistant	NA	Susceptible	NA	NA	NA	NA	NA	NA	NA	Susceptible	NA	NA	NA	Resistant	NA	Resistant	NA	NA	NA	Susceptible	NA	Not Tested	NA	Sus >17		1	0	1	0	1	0	1	1	0	0	1
	WUSp_SIG_HI_0020	HI_0020	Human diagnostic	No	3	NA	Susceptible	NA	Susceptible	NA	Susceptible	NA	Susceptible	NA	Susceptible	NA	NA	NA	NA	NA	NA	NA	Susceptible	NA	NA	NA	Susceptible	NA	Susceptible	NA	NA	NA	Susceptible	NA	Resistant	NA	Sus >17		1	0	0	0	0	0	0	1	0	0	0
	WUSp_SIG_HI_0021	HI_0021	Human diagnostic	No	0	NA	Resistant	NA	Susceptible	NA	Susceptible	NA	Susceptible	NA	Susceptible	NA	NA	NA	NA	NA	NA	NA	Susceptible	NA	NA	NA	Susceptible	NA	Susceptible	NA	NA	NA	Susceptible	NA	Not Tested	NA	Sus >17		0	0	0	0	0	0	0	0	0	0	0
	WUSp_SIG_HI_0022	HI_0022	Human diagnostic	No	0	NA	Not Tested	NA	Not Tested	NA	Not Tested	NA	Not Tested	NA	Not Tested	NA	NA	NA	NA	NA	NA	NA	Not Tested	NA	NA	NA	Not Tested	NA	Not Tested	NA	NA	NA	Not Tested	NA	Not Tested	NA	Not Tested		0	0	0	0	0	0	0	0	0	0	0
	WUSp_SIG_HI_0023	HI_0023	Human diagnostic	No	0	NA	Susceptible	NA	Susceptible	NA	Susceptible	NA	Susceptible	NA	Susceptible	NA	NA	NA	NA	NA	NA	NA	Susceptible	NA	NA	NA	Resistant	NA	Susceptible	NA	Neg-	NA	Susceptible	NA	Not Tested	NA	Sus >17		0	0	0	0	0	0	0	0	0	0	0
	WUSp_SIG_HI_0024	HI_0024	Human diagnostic	No	6	NA	Susceptible	NA	Susceptible	NA	Susceptible	NA	Resistant	NA	Susceptible	NA	NA	NA	NA	NA	NA	NA	Susceptible	NA	NA	NA	Resistant	NA	Resistant	NA	NA	NA	Susceptible	NA	Not Tested	NA	Sus >17		0	0	1	0	1	0	0	1	0	0	1
	WUSp_SIG_HI_0025	HI_0025	Human diagnostic	No	0	NA	Susceptible	NA	Susceptible	NA	Susceptible	NA	Susceptible	NA	Susceptible	NA	NA	NA	NA	NA	NA	NA	Susceptible	NA	NA	NA	Susceptible	NA	Susceptible	NA	NA	NA	Susceptible	NA	Not Tested	NA	Sus >17		0	0	0	0	0	0	0	0	0	0	0
	WUSp_SIG_HI_0026	HI_0026	Human diagnostic	No	0	NA	Susceptible	NA	Susceptible	NA	Susceptible	NA	Susceptible	NA	Susceptible	NA	NA	NA	NA	NA	NA	NA	Susceptible	NA	NA	NA	Susceptible	NA	Susceptible	NA	NA	NA	Susceptible	NA	Not Tested	NA	Sus >17		0	0	0	0	0	0	0	0	0	0	0
	WUSp_SIG_HI_0027	HI_0027	Human diagnostic	No	3	NA	Susceptible	NA	Susceptible	NA	Susceptible	NA	Susceptible	NA	Susceptible	NA	NA	NA	NA	NA	NA	NA	Susceptible	NA	NA	NA	Susceptible	NA	Susceptible	NA	NA	NA	Susceptible	NA	Not Tested	NA	Sus >17		0	0	0	0	0	0	0	1	0	0	0
	WUSp_SIG_HI_0028	HI_0028	Human diagnostic	No	2	NA	Susceptible	NA	Susceptible	NA	Intermediate	NA	Susceptible	NA	Susceptible	NA	NA	NA	NA	NA	NA	NA	Susceptible	NA	NA	NA	Susceptible	NA	Susceptible	NA	NA	NA	Susceptible	NA	Not Tested	NA	Sus >17		1	0	0	0	0	0	0	1	0	0	0
	WUSp_SIG_HI_0030	HI_0030	Human diagnostic	Yes	9	NA	Resistant	NA	Resistant	NA	Susceptible	NA	Not Tested	NA	Susceptible	NA	NA	NA	NA	NA	NA	NA	Susceptible	NA	NA	NA	Resistant	NA	Resistant	NA	NA	NA	Susceptible	NA	Susceptible	NA	Not Tested		1	0	1	0	1	0	1	1	0	0	1
	WUSp_SIG_HI_0031	HI_0031	Human diagnostic	No	1	NA	Resistant	NA	Susceptible	NA	Susceptible	NA	Susceptible	NA	Susceptible	NA	NA	NA	NA	NA	NA	NA	Susceptible	NA	NA	NA	Susceptible	NA	Susceptible	NA	NA	NA	Susceptible	NA	Not Tested	NA	Sus >17		0	0	0	0	0	0	0	1	0	0	0
	WUSp_SIG_HI_0032	HI_0032	Human diagnostic	No	1	NA	Susceptible	NA	Susceptible	NA	Resistant	NA	Susceptible	NA	Susceptible	NA	NA	NA	NA	NA	NA	NA	Susceptible	NA	NA	NA	Susceptible	NA	Susceptible	NA	NA	NA	Susceptible	NA	Not Tested	NA	Sus >17		0	0	0	0	0	0	0	0	0	0	0
	WUSp_SIG_HI_0033	HI_0033	Human diagnostic	No	1	NA	Susceptible	NA	Susceptible	NA	Susceptible	NA	Susceptible	NA	Susceptible	NA	NA	NA	NA	NA	NA	NA	Susceptible	NA	NA	NA	Susceptible	NA	Susceptible	NA	NA	NA	Susceptible	NA	Not Tested	NA	Sus >17		0	0	0	0	0	0	0	1	0	0	0
	WUSp_SIG_HI_0034	HI_0034	Human diagnostic	No	1	NA	Susceptible	NA	Susceptible	NA	Intermediate	NA	Not Tested	NA	Susceptible	NA	NA	NA	NA	NA	NA	NA	Susceptible	NA	NA	NA	Susceptible	NA	Susceptible	NA	NA	NA	Susceptible	NA	Susceptible	NA	Not Tested		0	0	0	0	0	0	0	1	0	0	0
	WUSp_SIG_HI_0035	HI_0035	Human diagnostic	Yes	10	NA	Resistant	NA	Intermediate	NA	Resistant	NA	Resistant	NA	Susceptible	NA	NA	NA	NA	NA	NA	NA	Susceptible	NA	NA	NA	Resistant	NA	Resistant	NA	NA	NA	Not Tested	NA	Not Tested	NA	Not Tested		1	0	1	0	1	0	1	1	0	0	1
	WUSp_SIG_HI_0036	HI_0036	Human diagnostic	No	0	NA	Susceptible	NA	Susceptible	NA	Susceptible	NA	Susceptible	NA	Susceptible	NA	NA	NA	NA	NA	NA	NA	Susceptible	NA	NA	NA	Susceptible	NA	Susceptible	NA	NA	NA	Susceptible	NA	Not Tested	NA	Sus >17		0	0	0	0	0	0	0	0	0	0	0
	WUSp_SIG_HI_0037	HI_0037	Human diagnostic	No	3	NA	Susceptible	NA	Intermediate	NA	Resistant	NA	Susceptible	NA	Susceptible	NA	NA	NA	NA	NA	NA	NA	Susceptible	NA	NA	NA	Susceptible	NA	Susceptible	NA	NA	NA	Not Tested	NA	Not Tested	NA	Not Tested		0	0	0	0	0	0	0	1	0	0	0
	WUSp_SIG_HI_0038	HI_0038	Human diagnostic	No	0	NA	Susceptible	NA	Susceptible	NA	Susceptible	NA	Susceptible	NA	Susceptible	NA	NA	NA	NA	NA	NA	NA	Susceptible	NA	NA	NA	Susceptible	NA	Susceptible	NA	NA	NA	Susceptible	NA	Not Tested	NA	Sus >17		0	0	0	0	0	0	0	0	0	0	0
	WUSp_SIG_HI_0039	HI_0039	Human diagnostic	Yes	9	NA	Resistant	NA	Intermediate	NA	Resistant	NA	Resistant	NA	Susceptible	NA	NA	NA	NA	NA	NA	NA	Susceptible	NA	NA	NA	Resistant	NA	Resistant	NA	NA	NA	Susceptible	NA	Not Tested	NA	Sus >17		1	0	1	0	1	0	1	1	0	0	1
	WUSp_SIG_HI_0040	HI_0040	Human diagnostic	Yes	3	NA	Resistant	NA	Intermediate	NA	Susceptible	NA	Susceptible	NA	Susceptible	NA	NA	NA	NA	NA	NA	NA	Susceptible	NA	NA	NA	Susceptible	NA	Susceptible	NA	NA	NA	Susceptible	NA	Not Tested	NA	Sus >17		0	0	0	0	0	0	1	1	0	0	0
	WUSp_SIG_HI_0041	HI_0041	Human diagnostic	No	1	NA	Susceptible	NA	Susceptible	NA	Susceptible	NA	Susceptible	NA	Susceptible	NA	NA	NA	NA	NA	NA	NA	Susceptible	NA	NA	NA	Susceptible	NA	Susceptible	NA	NA	NA	Susceptible	NA	Not Tested	NA	Sus >17		0	0	0	0	0	0	0	1	0	0	0
	WUSp_SIG_HI_0042	HI_0042	Human diagnostic	No	2	NA	Susceptible	NA	Resistant	NA	Susceptible	NA	Susceptible	NA	Susceptible	NA	NA	NA	NA	NA	NA	NA	Susceptible	NA	NA	NA	Susceptible	NA	Susceptible	NA	NA	NA	Susceptible	NA	Not Tested	NA	Sus >17		0	0	0	0	0	0	0	1	0	0	0
	WUSp_SIG_HI_0043	HI_0043	Human diagnostic	No	0	NA	Susceptible	NA	Susceptible	NA	Susceptible	NA	Not Tested	NA	Susceptible	NA	NA	NA	NA	NA	NA	NA	Susceptible	NA	NA	NA	Susceptible	NA	Susceptible	NA	NA	NA	Susceptible	NA	Susceptible	NA	Not Tested		0	0	0	0	0	0	0	0	0	0	0
	WUSp_SIG_HI_0044	HI_0044	Human diagnostic	No	1	NA	Susceptible	NA	Susceptible	NA	Susceptible	NA	Susceptible	NA	Susceptible	NA	NA	NA	NA	NA	NA	NA	Susceptible	NA	NA	NA	Susceptible	NA	Susceptible	NA	NA	NA	Susceptible	NA	Not Tested	NA	Sus >17		0	0	0	0	0	0	0	1	0	0	0
	WUSp_SIG_HI_0045	HI_0045	Human diagnostic	No	1	NA	Susceptible	NA	Susceptible	NA	Susceptible	NA	Susceptible	NA	Susceptible	NA	NA	NA	NA	NA	NA	NA	Susceptible	NA	NA	NA	Susceptible	NA	Susceptible	NA	NA	NA	Susceptible	NA	Not Tested	NA	Sus >17		0	0	0	0	0	0	0	1	0	0	0
	WUSp_SIG_HI_0046	HI_0046	Human diagnostic	No	6	NA	Susceptible	NA	Susceptible	NA	Susceptible	NA	Susceptible	NA	Susceptible	NA	NA	NA	NA	NA	NA	NA	Susceptible	NA	NA	NA	Resistant	NA	Resistant	NA	NA	NA	Susceptible	NA	Not Tested	NA	Sus >17		0	0	1	0	1	0	0	1	0	0	1
	WUSp_SIG_HI_0048	HI_0048	Human diagnostic	No	0	NA	Susceptible	NA	Susceptible	NA	Susceptible	NA	Susceptible	NA	Susceptible	NA	NA	NA	NA	NA	NA	NA	Susceptible	NA	NA	NA	Susceptible	NA	Susceptible	NA	NA	NA	Susceptible	NA	Not Tested	NA	Sus >17		0	0	0	0	0	0	0	0	0	0	0
	WUSp_SIG_HI_0049	HI_0049	Human diagnostic	No	1	NA	Susceptible	NA	Susceptible	NA	Intermediate	NA	Susceptible	NA	Susceptible	NA	NA	NA	NA	NA	NA	NA	Susceptible	NA	NA	NA	Susceptible	NA	Susceptible	NA	NA	NA	Susceptible	NA	Not Tested	NA	Sus >17		0	0	0	0	0	0	0	1	0	0	0
	WUSp_SIG_HI_0050	HI_0050	Human diagnostic	No	9	NA	Susceptible	NA	Intermediate	NA	Intermediate	NA	Resistant	NA	Susceptible	NA	NA	NA	NA	NA	NA	NA	Susceptible	NA	NA	NA	Resistant	NA	Resistant	NA	NA	NA	Susceptible	NA	Not Tested	NA	Sus >17		1	0	1	0	1	0	0	1	0	0	1
	WUSp_SIG_HI_0051	HI_0051	Human diagnostic	No	6	NA	Susceptible	NA	Susceptible	NA	Susceptible	NA	Susceptible	NA	Susceptible	NA	NA	NA	NA	NA	NA	NA	Susceptible	NA	NA	NA	Resistant	NA	Intermediate	NA	NA	NA	Susceptible	NA	Not Tested	NA	Sus >17		0	0	1	0	1	0	0	1	0	0	1
	WUSp_SIG_HI_0052	HI_0052	Human diagnostic	No	1	NA	Susceptible	NA	Susceptible	NA	Susceptible	NA	Susceptible	NA	Susceptible	NA	NA	NA	NA	NA	NA	NA	Susceptible	NA	NA	NA	Susceptible	NA	Susceptible	NA	NA	NA	Susceptible	NA	Not Tested	NA	Sus >17		0	0	0	0	0	0	0	1	0	0	0
	WUSp_SIG_HI_0053	HI_0053	Human diagnostic	No	0	NA	Susceptible	NA	Susceptible	NA	Susceptible	NA	Susceptible	NA	Susceptible	NA	NA	NA	NA	NA	NA	NA	Susceptible	NA	NA	NA	Susceptible	NA	Susceptible	NA	NA	NA	Susceptible	NA	Not Tested	NA	Sus >17		0	0	0	0	0	0	0	0	0	0	0
	WUSp_SIG_HI_0054	HI_0054	Human diagnostic	No	9	NA	Susceptible	NA	Susceptible	NA	Intermediate	NA	Not Tested	NA	Susceptible	NA	NA	NA	NA	NA	NA	NA	Susceptible	NA	NA	NA	Resistant	NA	Resistant	NA	NA	NA	Susceptible	NA	Susceptible	NA	Not Tested		1	0	1	0	1	0	0	1	0	0	1
	WUSp_SIG_HI_0055	HI_0055	Human diagnostic	No	1	NA	Susceptible	NA	Susceptible	NA	Susceptible	NA	Susceptible	NA	Susceptible	NA	NA	NA	NA	NA	NA	NA	Susceptible	NA	NA	NA	Susceptible	NA	Susceptible	NA	NA	NA	Susceptible	NA	Not Tested	NA	Sus >17		0	0	0	0	0	0	0	1	0	0	0
	WUSp_SIG_HI_0056	HI_0056	Human diagnostic	No	4	NA	Susceptible	NA	Susceptible	NA	Susceptible	NA	Susceptible	NA	Susceptible	NA	NA	NA	NA	NA	NA	NA	Susceptible	NA	NA	NA	Resistant	NA	Intermediate	NA	NA	NA	Susceptible	NA	Not Tested	NA	Sus >17		0	0	1	0	1	0	0	0	0	0	1
	WUSp_SIG_HI_0058	HI_0058	Human diagnostic	No	4	NA	Susceptible	NA	Intermediate	NA	Intermediate	NA	Susceptible	NA	Susceptible	NA	NA	NA	NA	NA	NA	NA	Susceptible	NA	NA	NA	Resistant	NA	Resistant	NA	NA	NA	Susceptible	NA	Not Tested	NA	Sus >17		0	0	1	0	1	0	0	0	0	0	1
	WUSp_SIG_HI_0059	HI_0059	Human diagnostic	No	6	NA	Not Tested	NA	Not Tested	NA	Not Tested	NA	Not Tested	NA	Not Tested	NA	NA	NA	NA	NA	NA	NA	Not Tested	NA	NA	NA	Not Tested	NA	Not Tested	NA	Not Tested	NA	Not Tested	NA	Not Tested	NA	Not Tested		0	0	1	0	1	0	0	1	0	0	1
	WUSp_SIG_HI_0060	HI_0060	Human diagnostic	No	6	NA	Susceptible	NA	Susceptible	NA	Intermediate	NA	Not Tested	NA	Susceptible	NA	NA	NA	NA	NA	NA	NA	Susceptible	NA	NA	NA	Resistant	NA	Resistant	NA	NA	NA	Susceptible	NA	Susceptible	NA	Not Tested		0	0	1	0	1	0	0	1	0	0	1
	WUSp_SIG_HI_0061	HI_0061	Human diagnostic	No	0	NA	Susceptible	NA	Susceptible	NA	Susceptible	NA	Susceptible	NA	Susceptible	NA	NA	NA	NA	NA	NA	NA	Susceptible	NA	NA	NA	Susceptible	NA	Intermediate	NA	NA	NA	Susceptible	NA	Not Tested	NA	Sus >17		0	0	0	0	0	0	0	0	0	0	0
	WUSp_SIG_HI_0062	HI_0062	Human diagnostic	No	9	NA	Susceptible	NA	Susceptible	NA	Resistant	NA	Not Tested	NA	Susceptible	NA	NA	NA	NA	NA	NA	NA	Susceptible	NA	NA	NA	Resistant	NA	Resistant	NA	NA	NA	Susceptible	NA	Susceptible	NA	Not Tested		1	0	1	0	1	0	0	1	0	0	1
	WUSp_SIG_HI_0063	HI_0063	Human diagnostic	No	2	NA	Susceptible	NA	Intermediate	NA	Intermediate	NA	Susceptible	NA	Susceptible	NA	NA	NA	NA	NA	NA	NA	Susceptible	NA	NA	NA	Susceptible	NA	Susceptible	NA	NA	NA	Susceptible	NA	Not Tested	NA	Sus >17		0	0	0	0	0	0	0	1	0	0	0
	WUSp_SIG_HI_0064	HI_0064	Human diagnostic	Yes	9	NA	Resistant	NA	Intermediate	NA	Susceptible	NA	Resistant	NA	Susceptible	NA	NA	NA	NA	NA	NA	NA	Susceptible	NA	NA	NA	Resistant	NA	Resistant	NA	NA	NA	Susceptible	NA	Not Tested	NA	Sus >17		1	0	1	0	1	0	1	1	0	0	1
	WUSp_SIG_HI_0065	HI_0065	Human diagnostic	No	1	NA	Susceptible	NA	Susceptible	NA	Susceptible	NA	Susceptible	NA	Susceptible	NA	NA	NA	NA	NA	NA	NA	Susceptible	NA	NA	NA	Susceptible	NA	Susceptible	NA	NA	NA	Susceptible	NA	Not Tested	NA	Sus >17		0	0	0	0	0	0	0	0	0	0	0
	WUSp_SIG_HI_0066	HI_0066	Human diagnostic	No	2	NA	Susceptible	NA	Intermediate	NA	Susceptible	NA	Susceptible	NA	Susceptible	NA	NA	NA	NA	NA	NA	NA	Susceptible	NA	NA	NA	Susceptible	NA	Susceptible	NA	NA	NA	Susceptible	NA	Not Tested	NA	Sus >17		0	0	0	0	0	0	0	1	0	0	0
	WUSp_SIG_HI_0067	HI_0067	Human diagnostic	No	0	NA	Susceptible	NA	Susceptible	NA	Susceptible	NA	Susceptible	NA	Susceptible	NA	NA	NA	NA	NA	NA	NA	Susceptible	NA	NA	NA	Susceptible	NA	Susceptible	NA	NA	NA	Susceptible	NA	Not Tested	NA	Sus >17		0	0	0	0	0	0	0	0	0	0	0
	WUSp_SIG_HI_0068	HI_0068	Human diagnostic	No	0	NA	Susceptible	NA	Susceptible	NA	Susceptible	NA	Susceptible	NA	Susceptible	NA	NA	NA	NA	NA	NA	NA	Susceptible	NA	NA	NA	Susceptible	NA	Susceptible	NA	NA	NA	Susceptible	NA	Not Tested	NA	Sus >17		0	0	0	0	0	0	0	0	0	0	0
	WUSp_SIG_HI_0069	HI_0069	Human diagnostic	No	3	NA	Susceptible	NA	Susceptible	NA	Susceptible	NA	Susceptible	NA	Susceptible	NA	NA	NA	NA	NA	NA	NA	Susceptible	NA	NA	NA	Susceptible	NA	Susceptible	NA	NA	NA	Susceptible	NA	Not Tested	NA	Sus >17		1	0	0	0	0	0	0	1	0	0	0
	WUSp_SIG_HI_0070	HI_0070	Human diagnostic	No	1	NA	Susceptible	NA	Susceptible	NA	Susceptible	NA	Susceptible	NA	Susceptible	NA	NA	NA	NA	NA	NA	NA	Susceptible	NA	NA	NA	Susceptible	NA	Susceptible	NA	NA	NA	Susceptible	NA	Not Tested	NA	Sus >17		0	0	0	0	0	0	0	1	0	0	0
	WUSp_SIG_HI_0071	HI_0071	Human diagnostic	No	2	NA	Susceptible	NA	Susceptible	NA	Resistant	NA	Susceptible	NA	Susceptible	NA	NA	NA	NA	NA	NA	NA	Susceptible	NA	NA	NA	Susceptible	NA	Susceptible	NA	NA	NA	Susceptible	NA	Not Tested	NA	Sus >17		0	0	0	0	0	0	0	1	0	0	0
	WUSp_SIG_HI_0072	HI_0072	Human diagnostic	not sequenced	not sequenced	NA	Susceptible	NA	Susceptible	NA	Susceptible	NA	Susceptible	NA	Susceptible	NA	NA	NA	NA	NA	NA	NA	Susceptible	NA	NA	NA	Susceptible	NA	Susceptible	NA	NA	NA	Susceptible	NA	Not Tested	NA	Sus >17		NA	NA	NA	NA	NA	NA	NA	NA	NA	NA	NA
	WUSp_SIG_HI_0073	HI_0073	Human diagnostic	No	0	NA	Susceptible	NA	Susceptible	NA	Resistant	NA	Resistant	NA	Susceptible	NA	NA	NA	NA	NA	NA	NA	Susceptible	NA	NA	NA	Resistant	NA	Resistant	NA	NA	NA	Susceptible	NA	Not Tested	NA	Sus >17		0	0	0	0	0	0	0	0	0	0	0
	WUSp_SIG_HI_0074	HI_0074	Human diagnostic	No	0	NA	Susceptible	NA	Susceptible	NA	Susceptible	NA	Susceptible	NA	Susceptible	NA	NA	NA	NA	NA	NA	NA	Susceptible	NA	NA	NA	Susceptible	NA	Susceptible	NA	NA	NA	Susceptible	NA	Not Tested	NA	Sus >17		0	0	0	0	0	0	0	0	0	0	0
	WUSp_SIG_HI_0075	HI_0075	Human diagnostic	Yes	11	NA	Susceptible	NA	Susceptible	NA	Resistant	NA	Resistant	NA	Susceptible	NA	NA	NA	NA	NA	NA	NA	Susceptible	NA	NA	NA	Resistant	NA	Resistant	NA	NA	NA	Susceptible	NA	Not Tested	NA	Sus >17		1	0	1	0	1	0	1	1	0	0	1
	WUSp_SIG_HI_0076	HI_0076	Human diagnostic	No	1	NA	Susceptible	NA	Susceptible	NA	Susceptible	NA	Susceptible	NA	Susceptible	NA	NA	NA	NA	NA	NA	NA	Susceptible	NA	NA	NA	Susceptible	NA	Susceptible	NA	NA	NA	Susceptible	NA	Not Tested	NA	Sus >17		0	0	0	0	0	0	0	1	0	0	0
	WUSp_SIG_HI_0077	HI_0077	Human diagnostic	No	1	NA	Susceptible	NA	Susceptible	NA	Susceptible	NA	Susceptible	NA	Susceptible	NA	NA	NA	NA	NA	NA	NA	Susceptible	NA	NA	NA	Susceptible	NA	Susceptible	NA	NA	NA	Susceptible	NA	Not Tested	NA	Sus >17		0	0	0	0	0	0	0	1	0	0	0
	WUSp_SIG_HI_0078	HI_0078	Human diagnostic	No	1	NA	Susceptible	NA	Susceptible	NA	Susceptible	NA	Not Tested	NA	Susceptible	NA	NA	NA	NA	NA	NA	NA	Susceptible	NA	NA	NA	Susceptible	NA	Susceptible	NA	NA	NA	Susceptible	NA	Susceptible	NA	Not Tested		0	0	0	0	0	0	0	1	0	0	0
	WUSp_SIG_HI_0079	HI_0079	Human diagnostic	No	1	NA	Susceptible	NA	Susceptible	NA	Susceptible	NA	Susceptible	NA	Susceptible	NA	NA	NA	NA	NA	NA	NA	Susceptible	NA	NA	NA	Susceptible	NA	Susceptible	NA	NA	NA	Susceptible	NA	Not Tested	NA	Sus >17		0	0	0	0	0	0	0	1	0	0	0
	WUSp_SIG_HI_0080	HI_0080	Human diagnostic	No	1	NA	Susceptible	NA	Susceptible	NA	Susceptible	NA	Susceptible	NA	Susceptible	NA	NA	NA	NA	NA	NA	NA	Susceptible	NA	NA	NA	Susceptible	NA	Susceptible	NA	NA	NA	Susceptible	NA	Not Tested	NA	Sus >17		0	0	0	0	0	0	0	1	0	0	0
	WUSp_SIG_HI_0081	HI_0081	Human diagnostic	No	1	NA	Susceptible	NA	Susceptible	NA	Susceptible	NA	Susceptible	NA	Susceptible	NA	NA	NA	NA	NA	NA	NA	Susceptible	NA	NA	NA	Susceptible	NA	Susceptible	NA	NA	NA	Susceptible	NA	Not Tested	NA	Sus >17		0	0	0	0	0	0	0	1	0	0	0
	WUSp_SIG_HI_0082	HI_0082	Human diagnostic	No	1	NA	Susceptible	NA	Susceptible	NA	Susceptible	NA	Susceptible	NA	Susceptible	NA	NA	NA	NA	NA	NA	NA	Susceptible	NA	NA	NA	Susceptible	NA	Susceptible	NA	NA	NA	Susceptible	NA	Not Tested	NA	Sus >17		0	0	0	0	0	0	0	1	0	0	0
	WUSp_SIG_HI_0083	HI_0083	Human diagnostic	No	1	NA	Susceptible	NA	Susceptible	NA	Susceptible	NA	Susceptible	NA	Susceptible	NA	NA	NA	NA	NA	NA	NA	Susceptible	NA	NA	NA	Susceptible	NA	Susceptible	NA	NA	NA	Susceptible	NA	Not Tested	NA	Sus >17		0	0	0	0	0	0	0	1	0	0	0
	WUSp_SIG_HI_0084	HI_0084	Human diagnostic	No	1	NA	Susceptible	NA	Susceptible	NA	Intermediate	NA	Susceptible	NA	Susceptible	NA	NA	NA	NA	NA	NA	NA	Susceptible	NA	NA	NA	Susceptible	NA	Susceptible	NA	NA	NA	Susceptible	NA	Not Tested	NA	Sus >17		0	0	0	0	0	0	0	1	0	0	0
	WUSp_SIG_HI_0085	HI_0085	Human diagnostic	No	8	NA	Susceptible	NA	Resistant	NA	Resistant	NA	Susceptible	NA	Susceptible	NA	NA	NA	NA	NA	NA	NA	Susceptible	NA	NA	NA	Resistant	NA	Resistant	NA	NA	NA	Susceptible	NA	Not Tested	NA	Sus >17		1	0	1	0	1	0	0	1	0	0	1
	WUSp_SIG_HI_0086	HI_0086	Human diagnostic	No	0	NA	Susceptible	NA	Susceptible	NA	Susceptible	NA	Susceptible	NA	Susceptible	NA	NA	NA	NA	NA	NA	NA	Susceptible	NA	NA	NA	Susceptible	NA	Susceptible	NA	NA	NA	Susceptible	NA	Not Tested	NA	Sus >17		0	0	0	0	0	0	0	0	0	0	0
	WUSp_SIG_HI_0087	HI_0087	Human diagnostic	No	1	NA	Susceptible	NA	Susceptible	NA	Susceptible	NA	Susceptible	NA	Susceptible	NA	NA	NA	NA	NA	NA	NA	Susceptible	NA	NA	NA	Susceptible	NA	Susceptible	NA	NA	NA	Susceptible	NA	Not Tested	NA	Sus >17		0	0	0	0	0	0	0	1	0	0	0
	WUSp_SIG_HI_0088	HI_0088	Human diagnostic	Yes	9	NA	Susceptible	NA	Susceptible	NA	Resistant	NA	Susceptible	NA	Susceptible	NA	NA	NA	NA	NA	NA	NA	Susceptible	NA	NA	NA	Resistant	NA	Resistant	NA	NA	NA	Susceptible	NA	Not Tested	NA	Sus >17		0	0	1	0	1	0	1	1	0	0	1
	WUSp_SIG_HI_0089	HI_0089	Human diagnostic	No	0	NA	Susceptible	NA	Susceptible	NA	Susceptible	NA	Susceptible	NA	Susceptible	NA	NA	NA	NA	NA	NA	NA	Susceptible	NA	NA	NA	Susceptible	NA	Susceptible	NA	NA	NA	Susceptible	NA	Not Tested	NA	Sus >17		0	0	0	0	0	0	0	0	0	0	0
	WUSp_SIG_HI_0090	HI_0090	Human diagnostic	No	9	NA	Susceptible	NA	Susceptible	NA	Susceptible	NA	Resistant	NA	Susceptible	NA	NA	NA	NA	NA	NA	NA	Susceptible	NA	NA	NA	Resistant	NA	Resistant	NA	NA	NA	Susceptible	NA	Not Tested	NA	Sus >17		1	0	1	0	1	0	0	1	0	0	1
	WUSp_SIG_HI_0091	HI_0091	Human diagnostic	No	5	NA	Susceptible	NA	Susceptible	NA	Intermediate	NA	Susceptible	NA	Susceptible	NA	NA	NA	NA	NA	NA	NA	Susceptible	NA	NA	NA	Resistant	NA	Resistant	NA	NA	NA	Susceptible	NA	Not Tested	NA	Sus >17		0	0	1	0	1	0	0	1	0	0	1
	WUSp_SIG_HI_0092	HI_0092	Human diagnostic	No	0	NA	Susceptible	NA	Susceptible	NA	Susceptible	NA	Susceptible	NA	Susceptible	NA	NA	NA	NA	NA	NA	NA	Susceptible	NA	NA	NA	Susceptible	NA	Susceptible	NA	NA	NA	Susceptible	NA	Not Tested	NA	Sus >17		0	0	0	0	0	0	0	0	0	0	0
	WUSp_SIG_HI_0093	HI_0093	Human diagnostic	No	8	NA	Susceptible	NA	Intermediate	NA	Intermediate	NA	Susceptible	NA	Susceptible	NA	NA	NA	NA	NA	NA	NA	Susceptible	NA	NA	NA	Resistant	NA	Resistant	NA	NA	NA	Susceptible	NA	Not Tested	NA	Sus >17		1	0	1	0	1	0	0	1	0	0	1
	WUSp_SIG_HI_0094	HI_0094	Human diagnostic	No	2	NA	Susceptible	NA	Susceptible	NA	Intermediate	NA	Susceptible	NA	Susceptible	NA	NA	NA	NA	NA	NA	NA	Susceptible	NA	NA	NA	Susceptible	NA	Susceptible	NA	NA	NA	Susceptible	NA	Not Tested	NA	Sus >17		0	0	0	0	0	0	0	1	0	0	0
	WUSp_SIG_HI_0096	HI_0096	Human diagnostic	No	1	NA	Susceptible	NA	Susceptible	NA	Susceptible	NA	Susceptible	NA	Susceptible	NA	NA	NA	NA	NA	NA	NA	Susceptible	NA	NA	NA	Resistant	NA	Resistant	NA	NA	NA	Susceptible	NA	Not Tested	NA	Sus >17		0	0	0	0	0	0	0	1	0	0	0
	WUSp_SIG_HI_0097	HI_0097	Human diagnostic	No	2	NA	Susceptible	NA	Susceptible	NA	Susceptible	NA	Not Tested	NA	Susceptible	NA	NA	NA	NA	NA	NA	NA	Susceptible	NA	NA	NA	Susceptible	NA	Susceptible	NA	NA	NA	Susceptible	NA	Susceptible	NA	Not Tested		0	0	0	0	0	0	0	1	0	0	0
	WUSp_SIG_HI_0098	HI_0098	Human diagnostic	No	7	NA	Susceptible	NA	Susceptible	NA	Intermediate	NA	Susceptible	NA	Susceptible	NA	NA	NA	NA	NA	NA	NA	Susceptible	NA	NA	NA	Resistant	NA	Resistant	NA	NA	NA	Susceptible	NA	Not Tested	NA	Sus >17		1	0	1	0	1	0	0	1	0	0	1
	WUSp_SIG_HI_0100	HI_0100	Human diagnostic	not sequenced	not sequenced	NA	Susceptible	NA	Resistant	NA	Susceptible	NA	Susceptible	NA	Susceptible	NA	NA	NA	NA	NA	NA	NA	Susceptible	NA	NA	NA	Susceptible	NA	Susceptible	NA	NA	NA	Susceptible	NA	Not Tested	NA	Sus >17		NA	NA	NA	NA	NA	NA	NA	NA	NA	NA	NA
	WUSp_SIG_HI_0101	HI_0101	Human diagnostic	No	0	NA	Susceptible	NA	Susceptible	NA	Susceptible	NA	Susceptible	NA	Susceptible	NA	NA	NA	NA	NA	NA	NA	Susceptible	NA	NA	NA	Susceptible	NA	Susceptible	NA	NA	NA	Susceptible	NA	Not Tested	NA	Sus >17		0	0	0	0	0	0	0	0	0	0	0
	WUSp_SIG_HI_0102	HI_0102	Human diagnostic	not sequenced	not sequenced	NA	Susceptible	NA	Susceptible	NA	Susceptible	NA	Susceptible	NA	Susceptible	NA	NA	NA	NA	NA	NA	NA	Susceptible	NA	NA	NA	Susceptible	NA	Susceptible	NA	NA	NA	Susceptible	NA	Not Tested	NA	Sus >17		NA	NA	NA	NA	NA	NA	NA	NA	NA	NA	NA
	WUSp_SIG_HI_0103	HI_0103	Human diagnostic	No	2	NA	Susceptible	NA	Intermediate	NA	Resistant	NA	Not Tested	NA	Susceptible	NA	NA	NA	NA	NA	NA	NA	Susceptible	NA	NA	NA	Susceptible	NA	Susceptible	NA	NA	NA	Susceptible	NA	Susceptible	NA	Not Tested		0	0	0	0	0	0	0	0	0	0	0
	WUSp_SIG_HI_0104	HI_0104	Human diagnostic	No	0	NA	Susceptible	NA	Susceptible	NA	Susceptible	NA	Susceptible	NA	Susceptible	NA	NA	NA	NA	NA	NA	NA	Susceptible	NA	NA	NA	Susceptible	NA	Susceptible	NA	NA	NA	Susceptible	NA	Not Tested	NA	Sus >17		0	0	0	0	0	0	0	0	0	0	0
	WUSp_SIG_HI_0105	HI_0105	Human diagnostic	Yes	10	NA	Resistant	NA	Intermediate	NA	Resistant	NA	Resistant	NA	Susceptible	NA	NA	NA	NA	NA	NA	NA	Susceptible	NA	NA	NA	Resistant	NA	Resistant	NA	NA	NA	Susceptible	NA	Not Tested	NA	Sus >17		1	0	1	0	1	0	1	1	0	0	1
	WUSp_SIG_HI_0106	HI_0106	Human diagnostic	No	1	NA	Susceptible	NA	Susceptible	NA	Resistant	NA	Susceptible	NA	Susceptible	NA	NA	NA	NA	NA	NA	NA	Susceptible	NA	NA	NA	Susceptible	NA	Susceptible	NA	NA	NA	Susceptible	NA	Not Tested	NA	Sus >17		0	0	0	0	0	0	0	0	0	0	0
	WUSp_SIG_HI_0107	HI_0107	Human diagnostic	not sequenced	not sequenced	NA	Susceptible	NA	Susceptible	NA	Intermediate	NA	Susceptible	NA	Susceptible	NA	NA	NA	NA	NA	NA	NA	Susceptible	NA	NA	NA	Susceptible	NA	Susceptible	NA	NA	NA	Susceptible	NA	Not Tested	NA	Sus >17		NA	NA	NA	NA	NA	NA	NA	NA	NA	NA	NA
	WUSp_SIG_HI_0108	HI_0108	Human diagnostic	Yes	4	NA	Resistant	NA	Intermediate	NA	Susceptible	NA	Susceptible	NA	Susceptible	NA	NA	NA	NA	NA	NA	NA	Susceptible	NA	NA	NA	Susceptible	NA	Susceptible	NA	NA	NA	Susceptible	NA	Not Tested	NA	Sus >17		0	0	0	0	0	0	1	1	0	0	0
	WUSp_SIG_HI_0109	HI_0109	Human diagnostic	No	0	NA	Susceptible	NA	Susceptible	NA	Susceptible	NA	Not Tested	NA	Susceptible	NA	NA	NA	NA	NA	NA	NA	Susceptible	NA	NA	NA	Susceptible	NA	Susceptible	NA	NA	NA	Susceptible	NA	Susceptible	NA	Not Tested		0	0	0	0	0	0	0	0	0	0	0
	WUSp_SIG_HI_0110	HI_0110	Human diagnostic	No	0	NA	Susceptible	NA	Susceptible	NA	Susceptible	NA	Susceptible	NA	Susceptible	NA	NA	NA	NA	NA	NA	NA	Susceptible	NA	NA	NA	Susceptible	NA	Susceptible	NA	NA	NA	Susceptible	NA	Not Tested	NA	Sus >17		0	0	0	0	0	0	0	0	0	0	0
	WUSp_SIG_HI_0111	HI_0111	Human diagnostic	No	1	NA	Susceptible	NA	Susceptible	NA	Susceptible	NA	Susceptible	NA	Susceptible	NA	NA	NA	NA	NA	NA	NA	Susceptible	NA	NA	NA	Susceptible	NA	Susceptible	NA	NA	NA	Susceptible	NA	Not Tested	NA	Sus >17		0	0	0	0	0	0	0	1	0	0	0
	WUSp_SIG_HI_0112	HI_0112	Human diagnostic	Yes	9	NA	Resistant	NA	Intermediate	NA	Intermediate	NA	Not Tested	NA	Susceptible	NA	NA	NA	NA	NA	NA	NA	Susceptible	NA	NA	NA	Resistant	NA	Resistant	NA	NA	NA	Susceptible	NA	Susceptible	NA	Not Tested		1	0	1	0	1	0	1	1	0	0	1
	WUSp_SIG_HI_0113	HI_0113	Human diagnostic	Yes	9	NA	Not Tested	NA	Not Tested	NA	Not Tested	NA	Not Tested	NA	Not Tested	NA	NA	NA	NA	NA	NA	NA	Not Tested	NA	NA	NA	Not Tested	NA	Not Tested	NA	Not Tested	NA	Not Tested	NA	Not Tested	NA	Not Tested		1	0	1	0	1	0	1	1	0	0	1
	WUSp_SIG_HI_0114	HI_0114	Human diagnostic	No	2	NA	Susceptible	NA	Susceptible	NA	Resistant	NA	Susceptible	NA	Susceptible	NA	NA	NA	NA	NA	NA	NA	Susceptible	NA	NA	NA	Susceptible	NA	Susceptible	NA	NA	NA	Susceptible	NA	Not Tested	NA	Sus >17		0	0	0	0	0	0	0	1	0	0	0
	WUSp_SIG_HI_0115	HI_0115	Human diagnostic	No	1	NA	Susceptible	NA	Susceptible	NA	Susceptible	NA	Susceptible	NA	Susceptible	NA	NA	NA	NA	NA	NA	NA	Susceptible	NA	NA	NA	Susceptible	NA	Susceptible	NA	NA	NA	Susceptible	NA	Not Tested	NA	Sus >17		0	0	0	0	0	0	0	1	0	0	0
	WUSp_SIG_HI_0116	HI_0116	Human diagnostic	No	1	NA	Susceptible	NA	Susceptible	NA	Intermediate	NA	Susceptible	NA	Susceptible	NA	NA	NA	NA	NA	NA	NA	Susceptible	NA	NA	NA	Susceptible	NA	Susceptible	NA	NA	NA	Susceptible	NA	Not Tested	NA	Sus >17		0	0	0	0	0	0	0	1	0	0	0
	WUSp_SIG_HI_0117	HI_0117	Human diagnostic	No	1	NA	Susceptible	NA	Susceptible	NA	Intermediate	NA	Susceptible	NA	Susceptible	NA	NA	NA	NA	NA	NA	NA	Susceptible	NA	NA	NA	Susceptible	NA	Susceptible	NA	NA	NA	Susceptible	NA	Not Tested	NA	Sus >17		0	0	0	0	0	0	0	1	0	0	0
	WUSp_SIG_HI_0118	HI_0118	Human diagnostic	No	3	NA	Susceptible	NA	Susceptible	NA	Intermediate	NA	Susceptible	NA	Susceptible	NA	NA	NA	NA	NA	NA	NA	Susceptible	NA	NA	NA	Susceptible	NA	Susceptible	NA	NA	NA	Susceptible	NA	Not Tested	NA	Sus >17		1	0	0	0	0	0	0	1	0	0	0
	WUSp_SIG_HI_0119	HI_0119	Human diagnostic	No	1	NA	Susceptible	NA	Intermediate	NA	Susceptible	NA	Susceptible	NA	Susceptible	NA	NA	NA	NA	NA	NA	NA	Susceptible	NA	NA	NA	Susceptible	NA	Susceptible	NA	NA	NA	Susceptible	NA	Not Tested	NA	Sus >17		0	0	0	0	0	0	0	0	0	0	0
	WUSp_SIG_HI_0120	HI_0120	Human diagnostic	not sequenced	not sequenced	NA	Susceptible	NA	Susceptible	NA	Susceptible	NA	Not Tested	NA	Susceptible	NA	NA	NA	NA	NA	NA	NA	Susceptible	NA	NA	NA	Susceptible	NA	Susceptible	NA	NA	NA	Susceptible	NA	Susceptible	NA	Not Tested		NA	NA	NA	NA	NA	NA	NA	NA	NA	NA	NA
	WUSp_SIG_HI_0121	HI_0121	Human diagnostic	not sequenced	not sequenced	NA	Susceptible	NA	Susceptible	NA	Susceptible	NA	Not Tested	NA	Susceptible	NA	NA	NA	NA	NA	NA	NA	Susceptible	NA	NA	NA	Susceptible	NA	Susceptible	NA	NA	NA	Susceptible	NA	Susceptible	NA	Not Tested		NA	NA	NA	NA	NA	NA	NA	NA	NA	NA	NA
	WUSp_SIG_HI_0122	HI_0122	Human diagnostic	No	8	NA	Susceptible	NA	Intermediate	NA	Resistant	NA	Susceptible	NA	Susceptible	NA	NA	NA	NA	NA	NA	NA	Susceptible	NA	NA	NA	Resistant	NA	Resistant	NA	NA	NA	Susceptible	NA	Not Tested	NA	Sus >17		1	0	1	0	1	0	0	1	0	0	1
	WUSp_SIG_HI_0123	HI_0123	Human diagnostic	No	1	NA	Susceptible	NA	Susceptible	NA	Susceptible	NA	Susceptible	NA	Susceptible	NA	NA	NA	NA	NA	NA	NA	Susceptible	NA	NA	NA	Susceptible	NA	Susceptible	NA	NA	NA	Susceptible	NA	Not Tested	NA	Sus >17		0	0	0	0	0	0	0	1	0	0	0
	WUSp_SIG_HI_0124	HI_0124	Human diagnostic	No	0	NA	Susceptible	NA	Susceptible	NA	Susceptible	NA	Susceptible	NA	Susceptible	NA	NA	NA	NA	NA	NA	NA	Susceptible	NA	NA	NA	Susceptible	NA	Susceptible	NA	NA	NA	Susceptible	NA	Not Tested	NA	Sus >17		0	0	0	0	0	0	0	0	0	0	0
	WUSp_SIG_HI_0125	HI_0125	Human diagnostic	No	0	NA	Susceptible	NA	Susceptible	NA	Susceptible	NA	Susceptible	NA	Susceptible	NA	NA	NA	NA	NA	NA	NA	Susceptible	NA	NA	NA	Susceptible	NA	Susceptible	NA	NA	NA	Susceptible	NA	Not Tested	NA	Sus >17		0	0	0	0	0	0	0	0	0	0	0
	WUSp_SIG_HI_0126	HI_0126	Human diagnostic	No	2	NA	Susceptible	NA	Resistant	NA	Susceptible	NA	Susceptible	NA	Susceptible	NA	NA	NA	NA	NA	NA	NA	Susceptible	NA	NA	NA	Susceptible	NA	Susceptible	NA	NA	NA	Susceptible	NA	Not Tested	NA	Sus >17		0	0	0	0	0	0	0	1	0	0	0
	WUSp_SIG_HI_0127	HI_0127	Human diagnostic	No	1	NA	Susceptible	NA	Susceptible	NA	Susceptible	NA	Susceptible	NA	Susceptible	NA	NA	NA	NA	NA	NA	NA	Susceptible	NA	NA	NA	Susceptible	NA	Susceptible	NA	NA	NA	Susceptible	NA	Not Tested	NA	Sus >17		0	0	0	0	0	0	0	1	0	0	0
	WUSp_SIG_HI_0128	HI_0128	Human diagnostic	No	0	NA	Susceptible	NA	Susceptible	NA	Susceptible	NA	Susceptible	NA	Susceptible	NA	NA	NA	NA	NA	NA	NA	Susceptible	NA	NA	NA	Susceptible	NA	Susceptible	NA	NA	NA	Susceptible	NA	Not Tested	NA	Sus >17		0	0	0	0	0	0	0	0	0	0	0
	WUSp_SIG_HI_0129	HI_0129	Human diagnostic	No	2	NA	Susceptible	NA	Susceptible	NA	Resistant	NA	Susceptible	NA	Susceptible	NA	NA	NA	NA	NA	NA	NA	Susceptible	NA	NA	NA	Susceptible	NA	Susceptible	NA	NA	NA	Susceptible	NA	Not Tested	NA	Sus >17		0	0	0	0	0	0	0	1	0	0	0
	WUSp_SIG_HI_0130	HI_0130	Human diagnostic	No	2	NA	Susceptible	NA	Intermediate	NA	Susceptible	NA	Susceptible	NA	Susceptible	NA	NA	NA	NA	NA	NA	NA	Susceptible	NA	NA	NA	Susceptible	NA	Susceptible	NA	NA	NA	Susceptible	NA	Not Tested	NA	Sus >17		0	0	0	0	0	0	0	1	0	0	0
	WUSp_SIG_HI_0131	HI_0131	Human diagnostic	No	0	NA	Susceptible	NA	Susceptible	NA	Resistant	NA	Susceptible	NA	Susceptible	NA	NA	NA	NA	NA	NA	NA	Susceptible	NA	NA	NA	Susceptible	NA	Susceptible	NA	NA	NA	Susceptible	NA	Not Tested	NA	Sus >17		0	0	0	0	0	0	0	0	0	0	0
	WUSp_SIG_HI_0132	HI_0132	Human diagnostic	No	1	NA	Susceptible	NA	Susceptible	NA	Susceptible	NA	Susceptible	NA	Susceptible	NA	NA	NA	NA	NA	NA	NA	Susceptible	NA	NA	NA	Susceptible	NA	Susceptible	NA	NA	NA	Susceptible	NA	Not Tested	NA	Sus >17		0	0	0	0	0	0	0	1	0	0	0
	WUSp_SIG_HI_0133	HI_0133	Human diagnostic	No	1	NA	Susceptible	NA	Susceptible	NA	Susceptible	NA	Not Tested	NA	Susceptible	NA	NA	NA	NA	NA	NA	NA	Susceptible	NA	NA	NA	Susceptible	NA	Susceptible	NA	NA	NA	Susceptible	NA	Susceptible	NA	Not Tested		0	0	0	0	0	0	0	1	0	0	0
	WUSp_SIG_HI_0134	HI_0134	Human diagnostic	No	0	NA	Susceptible	NA	Susceptible	NA	Susceptible	NA	Susceptible	NA	Susceptible	NA	NA	NA	NA	NA	NA	NA	Susceptible	NA	NA	NA	Susceptible	NA	Susceptible	NA	NA	NA	Susceptible	NA	Not Tested	NA	Sus >17		0	0	0	0	0	0	0	0	0	0	0
	WUSp_SIG_HI_0135	HI_0135	Human diagnostic	No	1	NA	Susceptible	NA	Susceptible	NA	Susceptible	NA	Susceptible	NA	Susceptible	NA	NA	NA	NA	NA	NA	NA	Susceptible	NA	NA	NA	Susceptible	NA	Susceptible	NA	NA	NA	Susceptible	NA	Not Tested	NA	Sus >17		0	0	0	0	0	0	0	1	0	0	0
	WUSp_SIG_HI_0136	HI_0136	Human diagnostic	not sequenced	not sequenced	NA	Susceptible	NA	Susceptible	NA	Susceptible	NA	Susceptible	NA	Susceptible	NA	NA	NA	NA	NA	NA	NA	Susceptible	NA	NA	NA	Susceptible	NA	Susceptible	NA	NA	NA	Susceptible	NA	Not Tested	NA	Sus >17		NA	NA	NA	NA	NA	NA	NA	NA	NA	NA	NA
	WUSp_SIG_HI_0137	HI_0137	Human diagnostic	No	1	NA	Susceptible	NA	Susceptible	NA	Intermediate	NA	Susceptible	NA	Susceptible	NA	NA	NA	NA	NA	NA	NA	Susceptible	NA	NA	NA	Susceptible	NA	Susceptible	NA	NA	NA	Susceptible	NA	Not Tested	NA	Sus >17		0	0	0	0	0	0	0	1	0	0	0
	WUSp_SIG_HI_0138	HI_0138	Human diagnostic	No	0	NA	Susceptible	NA	Susceptible	NA	Susceptible	NA	Susceptible	NA	Susceptible	NA	NA	NA	NA	NA	NA	NA	Susceptible	NA	NA	NA	Susceptible	NA	Susceptible	NA	NA	NA	Susceptible	NA	Not Tested	NA	Sus >17		0	0	0	0	0	0	0	0	0	0	0
	WUSp_SIG_HI_0139	HI_0139	Human diagnostic	No	0	NA	Susceptible	NA	Susceptible	NA	Susceptible	NA	Susceptible	NA	Susceptible	NA	NA	NA	NA	NA	NA	NA	Susceptible	NA	NA	NA	Susceptible	NA	Susceptible	NA	NA	NA	Susceptible	NA	Not Tested	NA	Sus >17		0	0	0	0	0	0	0	0	0	0	0
	WUSp_SIG_HI_0140	HI_0140	Human diagnostic	No	1	NA	Susceptible	NA	Susceptible	NA	Susceptible	NA	Susceptible	NA	Susceptible	NA	NA	NA	NA	NA	NA	NA	Susceptible	NA	NA	NA	Susceptible	NA	Susceptible	NA	NA	NA	Susceptible	NA	Not Tested	NA	Sus >17		0	0	0	0	0	0	0	1	0	0	0
	WUSp_SIG_HI_0141	HI_0141	Human diagnostic	No	2	NA	Susceptible	NA	Resistant	NA	Susceptible	NA	Susceptible	NA	Susceptible	NA	NA	NA	NA	NA	NA	NA	Susceptible	NA	NA	NA	Susceptible	NA	Susceptible	NA	NA	NA	Susceptible	NA	Not Tested	NA	Sus >17		0	0	0	0	0	0	0	1	0	0	0
	WUSp_SIG_HI_0142	HI_0142	Human diagnostic	No	0	NA	Susceptible	NA	Susceptible	NA	Susceptible	NA	Susceptible	NA	Susceptible	NA	NA	NA	NA	NA	NA	NA	Susceptible	NA	NA	NA	Susceptible	NA	Susceptible	NA	NA	NA	Susceptible	NA	Not Tested	NA	Sus >17		0	0	0	0	0	0	0	0	0	0	0
	WUSp_SIG_HI_0143	HI_0143	Human diagnostic	No	1	NA	Susceptible	NA	Susceptible	NA	Susceptible	NA	Resistant	NA	Susceptible	NA	NA	NA	NA	NA	NA	NA	Susceptible	NA	NA	NA	Susceptible	NA	Susceptible	NA	NA	NA	Susceptible	NA	Not Tested	NA	Sus >17		0	0	0	0	0	0	0	1	0	0	0
	WUSp_SIG_HI_0144	HI_0144	Human diagnostic	No	0	NA	Susceptible	NA	Susceptible	NA	Susceptible	NA	Not Tested	NA	Susceptible	NA	NA	NA	NA	NA	NA	NA	Susceptible	NA	NA	NA	Susceptible	NA	Susceptible	NA	NA	NA	Susceptible	NA	Susceptible	NA	Not Tested		0	0	0	0	0	0	0	0	0	0	0
	WUSp_SIG_HI_0145	HI_0145	Human diagnostic	No	0	NA	Susceptible	NA	Susceptible	NA	Resistant	NA	Susceptible	NA	Susceptible	NA	NA	NA	NA	NA	NA	NA	Susceptible	NA	NA	NA	Susceptible	NA	Susceptible	NA	NA	NA	Susceptible	NA	Not Tested	NA	Sus >17		0	0	0	0	0	0	0	0	0	0	0
	WUSp_SIG_HI_0146	HI_0146	Human diagnostic	No	6	NA	Susceptible	NA	Susceptible	NA	Susceptible	NA	Susceptible	NA	Susceptible	NA	NA	NA	NA	NA	NA	NA	Susceptible	NA	NA	NA	Resistant	NA	Resistant	NA	NA	NA	Susceptible	NA	Not Tested	NA	Sus >17		0	0	1	0	1	0	0	1	0	0	1
	WUSp_SIG_HI_0147	HI_0147	Human diagnostic	No	1	NA	Susceptible	NA	Susceptible	NA	Susceptible	NA	Not Tested	NA	Susceptible	NA	NA	NA	NA	NA	NA	NA	Susceptible	NA	NA	NA	Susceptible	NA	Susceptible	NA	NA	NA	Susceptible	NA	Susceptible	NA	Not Tested		0	0	0	0	0	0	0	1	0	0	0
	WUSp_SIG_HI_0148	HI_0148	Human diagnostic	not sequenced	not sequenced	NA	Susceptible	NA	Susceptible	NA	Susceptible	NA	Not Tested	NA	Susceptible	NA	NA	NA	NA	NA	NA	NA	Susceptible	NA	NA	NA	Susceptible	NA	Susceptible	NA	NA	NA	Susceptible	NA	Susceptible	NA	Not Tested		NA	NA	NA	NA	NA	NA	NA	NA	NA	NA	NA
	WUSp_SIG_HI_0149	HI_0149	Human diagnostic	No	2	NA	Susceptible	NA	Resistant	NA	Susceptible	NA	Susceptible	NA	Susceptible	NA	NA	NA	NA	NA	NA	NA	Susceptible	NA	NA	NA	Susceptible	NA	Susceptible	NA	NA	NA	Susceptible	NA	Not Tested	NA	Sus >17		0	0	0	0	0	0	0	1	0	0	0
	WUSp_SIG_HI_0151	HI_0151	Human diagnostic	No	1	NA	Susceptible	NA	Susceptible	NA	Susceptible	NA	Susceptible	NA	Susceptible	NA	NA	NA	NA	NA	NA	NA	Susceptible	NA	NA	NA	Susceptible	NA	Susceptible	NA	NA	NA	Susceptible	NA	Not Tested	NA	Sus >17		0	0	0	0	0	0	0	1	0	0	0
	WUSp_SIG_HI_0152	HI_0152	Human diagnostic	No	2	NA	Susceptible	NA	Intermediate	NA	Susceptible	NA	Susceptible	NA	Susceptible	NA	NA	NA	NA	NA	NA	NA	Susceptible	NA	NA	NA	Susceptible	NA	Susceptible	NA	NA	NA	Susceptible	NA	Not Tested	NA	Sus >17		0	0	0	0	0	0	0	1	0	0	0
	WUSp_SIG_HI_0153	HI_0153	Human diagnostic	not sequenced	not sequenced	NA	Susceptible	NA	Susceptible	NA	Susceptible	NA	Susceptible	NA	Susceptible	NA	NA	NA	NA	NA	NA	NA	Susceptible	NA	NA	NA	Susceptible	NA	Susceptible	NA	NA	NA	Susceptible	NA	Not Tested	NA	Sus >17		NA	NA	NA	NA	NA	NA	NA	NA	NA	NA	NA
	WUSp_SIG_HI_0154	HI_0154	Human diagnostic	No	2	NA	Susceptible	NA	Resistant	NA	Intermediate	NA	Resistant	NA	Susceptible	NA	NA	NA	NA	NA	NA	NA	Susceptible	NA	NA	NA	Susceptible	NA	Susceptible	NA	NA	NA	Susceptible	NA	Not Tested	NA	Sus >17		1	0	0	0	0	0	0	0	0	0	0
	WUSp_SIG_HI_0155	HI_0155	Human diagnostic	No	2	NA	Susceptible	NA	Resistant	NA	Susceptible	NA	Susceptible	NA	Susceptible	NA	NA	NA	NA	NA	NA	NA	Susceptible	NA	NA	NA	Susceptible	NA	Susceptible	NA	NA	NA	Susceptible	NA	Not Tested	NA	Sus >17		0	0	0	0	0	0	0	1	0	0	0
	WUSp_SIG_HI_0156	HI_0156	Human diagnostic	No	1	NA	Susceptible	NA	Resistant	NA	Susceptible	NA	Susceptible	NA	Susceptible	NA	NA	NA	NA	NA	NA	NA	Susceptible	NA	NA	NA	Susceptible	NA	Susceptible	NA	NA	NA	Susceptible	NA	Not Tested	NA	Sus >17		0	0	0	0	0	0	0	0	0	0	0
	WUSp_SIG_HI_0157	HI_0157	Human diagnostic	not sequenced	not sequenced	NA	Resistant	NA	Intermediate	NA	Susceptible	NA	Resistant	NA	Susceptible	NA	NA	NA	NA	NA	NA	NA	Susceptible	NA	NA	NA	Resistant	NA	Resistant	NA	NA	NA	Susceptible	NA	Not Tested	NA	Sus >17		NA	NA	NA	NA	NA	NA	NA	NA	NA	NA	NA
	WUSp_SIG_HI_0158	HI_0158	Human diagnostic	No	1	NA	Susceptible	NA	Susceptible	NA	Susceptible	NA	Not Tested	NA	Susceptible	NA	NA	NA	NA	NA	NA	NA	Susceptible	NA	NA	NA	Susceptible	NA	Susceptible	NA	NA	NA	Susceptible	NA	Susceptible	NA	Not Tested		0	0	0	0	0	0	0	1	0	0	0
	WUSp_SIG_HI_0159	HI_0159	Human diagnostic	No	1	NA	Susceptible	NA	Susceptible	NA	Susceptible	NA	Susceptible	NA	Susceptible	NA	NA	NA	NA	NA	NA	NA	Susceptible	NA	NA	NA	Susceptible	NA	Susceptible	NA	NA	NA	Susceptible	NA	Not Tested	NA	Sus >17		0	0	0	0	0	0	0	1	0	0	0
	WUSp_SIG_HI_0160	HI_0160	Human diagnostic	No	1	NA	Susceptible	NA	Susceptible	NA	Resistant	NA	Susceptible	NA	Susceptible	NA	NA	NA	NA	NA	NA	NA	Susceptible	NA	NA	NA	Susceptible	NA	Susceptible	NA	NA	NA	Susceptible	NA	Not Tested	NA	Sus >17		0	0	0	0	0	0	0	1	0	0	0
	WUSp_SIG_HI_0161	HI_0161	Human diagnostic	No	0	NA	Susceptible	NA	Susceptible	NA	Susceptible	NA	Susceptible	NA	Susceptible	NA	NA	NA	NA	NA	NA	NA	Susceptible	NA	NA	NA	Susceptible	NA	Susceptible	NA	NA	NA	Susceptible	NA	Not Tested	NA	Sus >17		0	0	0	0	0	0	0	0	0	0	0
	WUSp_SIG_HI_0162	HI_0162	Human diagnostic	No	2	NA	Susceptible	NA	Intermediate	NA	Susceptible	NA	Susceptible	NA	Susceptible	NA	NA	NA	NA	NA	NA	NA	Susceptible	NA	NA	NA	Susceptible	NA	Susceptible	NA	NA	NA	Susceptible	NA	Not Tested	NA	Sus >17		0	0	0	0	0	0	0	0	0	0	0
	WUSp_SIG_HI_0163	HI_0163	Human diagnostic	No	0	NA	Susceptible	NA	Susceptible	NA	Susceptible	NA	Susceptible	NA	Susceptible	NA	NA	NA	NA	NA	NA	NA	Susceptible	NA	NA	NA	Susceptible	NA	Susceptible	NA	NA	NA	Susceptible	NA	Not Tested	NA	Sus >17		0	0	0	0	0	0	0	0	0	0	0
	WUSp_SIG_HI_0164	HI_0164	Human diagnostic	No	0	NA	Not Tested	NA	Not Tested	NA	Not Tested	NA	Not Tested	NA	Not Tested	NA	NA	NA	NA	NA	NA	NA	Not Tested	NA	NA	NA	Not Tested	NA	Not Tested	NA	Not Tested	NA	Not Tested	NA	Not Tested	NA	Not Tested		0	0	0	0	0	0	0	0	0	0	0
	WUSp_SIG_HI_0165	HI_0165	Human diagnostic	No	0	NA	Not Tested	NA	Not Tested	NA	Not Tested	NA	Not Tested	NA	Not Tested	NA	NA	NA	NA	NA	NA	NA	Not Tested	NA	NA	NA	Not Tested	NA	Not Tested	NA	Not Tested	NA	Not Tested	NA	Not Tested	NA	Not Tested		0	0	0	0	0	0	0	0	0	0	0
	WUSp_SIG_HI_0166	HI_0166	Human diagnostic	No	0	NA	Susceptible	NA	Susceptible	NA	Susceptible	NA	Not Tested	NA	Susceptible	NA	NA	NA	NA	NA	NA	NA	Susceptible	NA	NA	NA	Susceptible	NA	Susceptible	NA	NA	NA	Susceptible	NA	Susceptible	NA	Not Tested		0	0	0	0	0	0	0	0	0	0	0
	WUSp_SIG_HI_0167	HI_0167	Human diagnostic	No	1	NA	Susceptible	NA	Susceptible	NA	Susceptible	NA	Susceptible	NA	Susceptible	NA	NA	NA	NA	NA	NA	NA	Susceptible	NA	NA	NA	Susceptible	NA	Susceptible	NA	NA	NA	Susceptible	NA	Not Tested	NA	Sus >17		0	0	0	0	0	0	0	1	0	0	0
	WUSp_SIG_HI_0168	HI_0168	Human diagnostic	No	1	NA	Susceptible	NA	Susceptible	NA	Susceptible	NA	Susceptible	NA	Susceptible	NA	NA	NA	NA	NA	NA	NA	Susceptible	NA	NA	NA	Susceptible	NA	Susceptible	NA	NA	NA	Susceptible	NA	Not Tested	NA	Sus >17		0	0	0	0	0	0	0	1	0	0	0
	WUSp_SIG_HI_0169	HI_0169	Human diagnostic	No	2	NA	Susceptible	NA	Susceptible	NA	Resistant	NA	Susceptible	NA	Susceptible	NA	NA	NA	NA	NA	NA	NA	Susceptible	NA	NA	NA	Susceptible	NA	Susceptible	NA	NA	NA	Susceptible	NA	Not Tested	NA	Sus >17		0	0	0	0	0	0	0	0	0	0	0
	WUSp_SIG_HI_0170	HI_0170	Human diagnostic	No	1	NA	Susceptible	NA	Susceptible	NA	Susceptible	NA	Susceptible	NA	Susceptible	NA	NA	NA	NA	NA	NA	NA	Susceptible	NA	NA	NA	Susceptible	NA	Susceptible	NA	NA	NA	Susceptible	NA	Not Tested	NA	Sus >17		0	0	0	0	0	0	0	1	0	0	0
	WUSp_SIG_HI_0171	HI_0171	Human diagnostic	No	0	NA	Susceptible	NA	Susceptible	NA	Susceptible	NA	Not Tested	NA	Susceptible	NA	NA	NA	NA	NA	NA	NA	Susceptible	NA	NA	NA	Susceptible	NA	Susceptible	NA	NA	NA	Susceptible	NA	Susceptible	NA	Not Tested		0	0	0	0	0	0	0	0	0	0	0
	WUSp_SIG_HI_0172	HI_0172	Human diagnostic	No	1	NA	Susceptible	NA	Susceptible	NA	Intermediate	NA	Not Tested	NA	Susceptible	NA	NA	NA	NA	NA	NA	NA	Susceptible	NA	NA	NA	Susceptible	NA	Susceptible	NA	NA	NA	Susceptible	NA	Susceptible	NA	Not Tested		0	0	0	0	0	0	0	1	0	0	0
	WUSp_SIG_HI_0173	HI_0173	Human diagnostic	Yes	4	NA	Resistant	NA	Intermediate	NA	Intermediate	NA	Not Tested	NA	Susceptible	NA	NA	NA	NA	NA	NA	NA	Susceptible	NA	NA	NA	Susceptible	NA	Susceptible	NA	NA	NA	Susceptible	NA	Susceptible	NA	Not Tested		0	0	0	0	0	0	1	1	0	0	0
	WUSp_SIG_HI_0174	HI_0174	Human diagnostic	No	0	NA	Susceptible	NA	Susceptible	NA	Susceptible	NA	Susceptible	NA	Susceptible	NA	NA	NA	NA	NA	NA	NA	Susceptible	NA	NA	NA	Susceptible	NA	Susceptible	NA	NA	NA	Susceptible	NA	Not Tested	NA	Sus >17		0	0	0	0	0	0	0	0	0	0	0
	WUSp_SIG_HI_0175	HI_0175	Human diagnostic	No	0	NA	Susceptible	NA	Susceptible	NA	Susceptible	NA	Susceptible	NA	Susceptible	NA	NA	NA	NA	NA	NA	NA	Susceptible	NA	NA	NA	Susceptible	NA	Susceptible	NA	NA	NA	Susceptible	NA	Not Tested	NA	Sus >17		0	0	0	0	0	0	0	0	0	0	0
	WUSp_SIG_HI_0176	HI_0176	Human diagnostic	No	3	NA	Susceptible	NA	Susceptible	NA	Susceptible	NA	Susceptible	NA	Susceptible	NA	NA	NA	NA	NA	NA	NA	Susceptible	NA	NA	NA	Resistant	NA	Susceptible	NA	Neg-	NA	Susceptible	NA	Not Tested	NA	Sus >17		0	0	0	1	0	0	0	1	0	1	0
	WUSp_SIG_HI_0177	HI_0177	Human diagnostic	Yes	10	NA	Resistant	NA	Resistant	NA	Resistant	NA	Not Tested	NA	Susceptible	NA	NA	NA	NA	NA	NA	NA	Susceptible	NA	NA	NA	Resistant	NA	Resistant	NA	NA	NA	Susceptible	NA	Susceptible	NA	Not Tested		1	0	1	0	1	0	1	1	0	0	1
	WUSp_SIG_HI_0178	HI_0178	Human diagnostic	No	0	NA	Susceptible	NA	Susceptible	NA	Susceptible	NA	Susceptible	NA	Susceptible	NA	NA	NA	NA	NA	NA	NA	Susceptible	NA	NA	NA	Susceptible	NA	Susceptible	NA	NA	NA	Susceptible	NA	Not Tested	NA	Sus >17		0	0	0	0	0	0	0	0	0	0	0
	WUSp_SIG_HI_0179	HI_0179	Human diagnostic	Yes	9	NA	Resistant	NA	Intermediate	NA	Resistant	NA	Not Tested	NA	Susceptible	NA	NA	NA	NA	NA	NA	NA	Susceptible	NA	NA	NA	Resistant	NA	Resistant	NA	NA	NA	Susceptible	NA	Susceptible	NA	Not Tested		1	0	1	0	1	0	1	1	0	0	1
	WUSp_SIG_HI_0180	HI_0180	Human diagnostic	not sequenced	not sequenced	NA	Susceptible	NA	Susceptible	NA	Susceptible	NA	Not Tested	NA	Susceptible	NA	NA	NA	NA	NA	NA	NA	Susceptible	NA	NA	NA	Susceptible	NA	Susceptible	NA	NA	NA	Susceptible	NA	Susceptible	NA	Not Tested		NA	NA	NA	NA	NA	NA	NA	NA	NA	NA	NA
	WUSp_SIG_HI_0181	HI_0181	Human diagnostic	Yes	9	NA	Resistant	NA	Resistant	NA	Resistant	NA	Resistant	NA	Susceptible	NA	NA	NA	NA	NA	NA	NA	Susceptible	NA	NA	NA	Resistant	NA	Resistant	NA	NA	NA	Susceptible	NA	Susceptible	NA	Not Tested		1	0	1	0	1	0	1	1	0	0	1
	WUSp_SIG_HI_0182	HI_0182	Human diagnostic	No	1	NA	Resistant	NA	Susceptible	NA	Resistant	NA	Resistant	NA	Susceptible	NA	NA	NA	NA	NA	NA	NA	Susceptible	NA	NA	NA	Resistant	NA	Resistant	NA	NA	NA	Susceptible	NA	Not Tested	NA	Sus >17		0	0	0	0	0	0	0	1	0	0	0
	WUSp_SIG_HI_0183	HI_0183	Human diagnostic	No	1	NA	Susceptible	NA	Susceptible	NA	Intermediate	NA	Not Tested	NA	Susceptible	NA	NA	NA	NA	NA	NA	NA	Susceptible	NA	NA	NA	Susceptible	NA	Susceptible	NA	NA	NA	Susceptible	NA	Susceptible	NA	Not Tested		0	0	0	0	0	0	0	1	0	0	0
	WUSp_SIG_HI_0184	HI_0184	Human diagnostic	not sequenced	not sequenced	NA	Not Tested	NA	Not Tested	NA	Not Tested	NA	Not Tested	NA	Not Tested	NA	NA	NA	NA	NA	NA	NA	Not Tested	NA	NA	NA	Not Tested	NA	Not Tested	NA	Not Tested	NA	Not Tested	NA	Not Tested	NA	Not Tested		NA	NA	NA	NA	NA	NA	NA	NA	NA	NA	NA
	WUSp_SIG_HI_0185	HI_0185	Human diagnostic	No	7	NA	Susceptible	NA	Susceptible	NA	Susceptible	NA	Susceptible	NA	Susceptible	NA	NA	NA	NA	NA	NA	NA	Susceptible	NA	NA	NA	Susceptible	NA	Susceptible	NA	NA	NA	Susceptible	NA	Not Tested	NA	Sus >17		0	0	1	0	1	0	0	1	0	0	1
	WUSp_SIG_HI_0186	HI_0186	Human diagnostic	Yes	10	NA	Susceptible	NA	Susceptible	NA	Susceptible	NA	Not Tested	NA	Susceptible	NA	NA	NA	NA	NA	NA	NA	Susceptible	NA	NA	NA	Resistant	NA	Resistant	NA	NA	NA	Susceptible	NA	Susceptible	NA	Not Tested		1	0	1	0	1	0	1	1	0	0	1
	WUSp_SIG_HI_0187	HI_0187	Human diagnostic	No	1	NA	Resistant	NA	Resistant	NA	Resistant	NA	Resistant	NA	Susceptible	NA	NA	NA	NA	NA	NA	NA	Susceptible	NA	NA	NA	Resistant	NA	Resistant	NA	NA	NA	Susceptible	NA	Not Tested	NA	Sus >17		0	0	0	0	0	0	0	1	0	0	0
	WUSp_SIG_HI_0188	HI_0188	Human diagnostic	NA	NA	NA	Susceptible	NA	Susceptible	NA	Susceptible	NA	Resistant	NA	Susceptible	NA	NA	NA	NA	NA	NA	NA	Susceptible	NA	NA	NA	Susceptible	NA	Susceptible	NA	NA	NA	Susceptible	NA	Not Tested	NA	Sus >17		0	0	0	0	0	0	0	0	0	0	0
	WUSp_SIG_SF_0001	SF_0001	Animal colonizing	No	1	25	Susceptible	38	Susceptible	35	Susceptible	37	Susceptible	36	Susceptible	37	No Interpretation	30	No Interpretation	39	Susceptible	39	Susceptible	49	Susceptible	33	Susceptible	30	Susceptible	NA	NA	NA	NA	NA	NA	NA	NA		0	0	0	0	0	0	0	1	0	0	0
	WUSp_SIG_SF_0002	SF_0002	Environmental	No	1	26	Susceptible	33	Susceptible	21	Susceptible	32	Susceptible	30	Susceptible	39	No Interpretation	29	No Interpretation	32	Susceptible	37	Susceptible	40	Susceptible	29	Susceptible	26	Susceptible	NA	NA	NA	NA	NA	NA	NA	NA		0	0	0	0	0	0	0	1	0	0	0
	WUSp_SIG_SF_0003	SF_0003	Environmental	No	1	26	Susceptible	33	Susceptible	21	Susceptible	32	Susceptible	31	Susceptible	38	No Interpretation	29	No Interpretation	33	Susceptible	37	Susceptible	42	Susceptible	27	Susceptible	26	Susceptible	NA	NA	NA	NA	NA	NA	NA	NA		0	0	0	0	0	0	0	1	0	0	0
	WUSp_SIG_SF_0004	SF_0004	Environmental	No	1	26	Susceptible	33	Susceptible	21	Susceptible	33	Susceptible	31	Susceptible	37	No Interpretation	29	No Interpretation	32	Susceptible	37	Susceptible	42	Susceptible	28	Susceptible	26	Susceptible	NA	NA	NA	NA	NA	NA	NA	NA		0	0	0	0	0	0	0	1	0	0	0
	WUSp_SIG_SF_0005	SF_0005	Environmental	No	1	26	Susceptible	35	Susceptible	33	Susceptible	34	Susceptible	32	Susceptible	39	No Interpretation	30	No Interpretation	35	Susceptible	35	Susceptible	43	Susceptible	29	Susceptible	26	Susceptible	NA	NA	NA	NA	NA	NA	NA	NA		0	0	0	0	0	0	0	1	0	0	0
	WUSp_SIG_SF_0006	SF_0006	Animal colonizing	No	1	26	Susceptible	36	Susceptible	22	Susceptible	33	Susceptible	33	Susceptible	38	No Interpretation	29	No Interpretation	34	Susceptible	40	Susceptible	43	Susceptible	31	Susceptible	27	Susceptible	NA	NA	NA	NA	NA	NA	NA	NA		0	0	0	0	0	0	0	1	0	0	0
	WUSp_SIG_SF_0007	SF_0007	Environmental	No	0	27	Susceptible	34	Susceptible	34	Susceptible	33	Susceptible	32	Susceptible	36	No Interpretation	30	No Interpretation	37	Susceptible	35	Susceptible	43	Susceptible	29	Susceptible	26	Susceptible	NA	NA	NA	NA	NA	NA	NA	NA		0	0	0	0	0	0	0	0	0	0	0
	WUSp_SIG_SF_0008	SF_0008	Animal colonizing	No	3	24	Susceptible	16	Susceptible	27	Susceptible	32	Susceptible	33	Susceptible	37	No Interpretation	30	No Interpretation	34	Susceptible	37	Susceptible	41	Susceptible	29	Susceptible	26	Susceptible	NA	NA	NA	NA	NA	NA	NA	NA		0	0	0	0	0	0	0	1	0	0	0
	WUSp_SIG_SF_0009	SF_0009	Environmental	No	1	23	Susceptible	36	Susceptible	34	Susceptible	34	Susceptible	35	Susceptible	38	No Interpretation	33	No Interpretation	35	Susceptible	37	Susceptible	43	Susceptible	31	Susceptible	28	Susceptible	NA	NA	NA	NA	NA	NA	NA	NA		0	0	0	0	0	0	0	1	0	0	0
	WUSp_SIG_SF_0010	SF_0010	Animal colonizing	No	1	23	Susceptible	35	Susceptible	34	Susceptible	33	Susceptible	34	Susceptible	36	No Interpretation	31	No Interpretation	34	Susceptible	35	Susceptible	45	Susceptible	30	Susceptible	26	Susceptible	NA	NA	NA	NA	NA	NA	NA	NA		0	0	0	0	0	0	0	1	0	0	0
	WUSp_SIG_SF_0011	SF_0011	Animal colonizing	No	1	23	Susceptible	36	Susceptible	34	Susceptible	34	Susceptible	35	Susceptible	37	No Interpretation	32	No Interpretation	35	Susceptible	36	Susceptible	46	Susceptible	32	Susceptible	29	Susceptible	NA	NA	NA	NA	NA	NA	NA	NA		0	0	0	0	0	0	0	1	0	0	0
	WUSp_SIG_SF_0012	SF_0012	Environmental	No	2	22	Susceptible	17	Susceptible	32	Susceptible	32	Susceptible	32	Susceptible	37	No Interpretation	29	No Interpretation	32	Susceptible	34	Susceptible	40	Susceptible	28	Susceptible	25	Susceptible	NA	NA	NA	NA	NA	NA	NA	NA		0	0	0	0	0	0	0	1	0	0	0
	WUSp_SIG_SF_0013	SF_0013	Environmental	not sequenced	not sequenced	22	Susceptible	18	Susceptible	32	Susceptible	31	Susceptible	31	Susceptible	36	No Interpretation	30	No Interpretation	31	Susceptible	35	Susceptible	40	Susceptible	29	Susceptible	26	Susceptible	NA	NA	NA	NA	NA	NA	NA	NA		NA	NA	NA	NA	NA	NA	NA	NA	NA	NA	NA
	WUSp_SIG_SF_0014	SF_0014	Environmental	No	2	22	Susceptible	17	Susceptible	32	Susceptible	32	Susceptible	32	Susceptible	37	No Interpretation	30	No Interpretation	33	Susceptible	35	Susceptible	40	Susceptible	29	Susceptible	26	Susceptible	NA	NA	NA	NA	NA	NA	NA	NA		0	0	0	0	0	0	0	1	0	0	0
	WUSp_SIG_SF_0015	SF_0015	Environmental	No	2	22	Susceptible	18	Susceptible	32	Susceptible	32	Susceptible	31	Susceptible	37	No Interpretation	30	No Interpretation	34	Susceptible	36	Susceptible	40	Susceptible	28	Susceptible	26	Susceptible	NA	NA	NA	NA	NA	NA	NA	NA		0	0	0	0	0	0	0	1	0	0	0
	WUSp_SIG_SF_0016	SF_0016	Environmental	No	2	23	Susceptible	18	Susceptible	32	Susceptible	32	Susceptible	32	Susceptible	36	No Interpretation	30	No Interpretation	32	Susceptible	36	Susceptible	40	Susceptible	28	Susceptible	25	Susceptible	NA	NA	NA	NA	NA	NA	NA	NA		0	0	0	0	0	0	0	1	0	0	0
	WUSp_SIG_SF_0017	SF_0017	Environmental	No	2	22	Susceptible	17	Susceptible	31	Susceptible	30	Susceptible	31	Susceptible	36	No Interpretation	29	No Interpretation	31	Susceptible	35	Susceptible	40	Susceptible	28	Susceptible	25	Susceptible	NA	NA	NA	NA	NA	NA	NA	NA		0	0	0	0	0	0	0	1	0	0	0
	WUSp_SIG_SF_0018	SF_0018	Environmental	No	2	22	Susceptible	18	Susceptible	32	Susceptible	31	Susceptible	31	Susceptible	37	No Interpretation	29	No Interpretation	32	Susceptible	36	Susceptible	41	Susceptible	30	Susceptible	26	Susceptible	NA	NA	NA	NA	NA	NA	NA	NA		0	0	0	0	0	0	0	1	0	0	0
	WUSp_SIG_SF_0019	SF_0019	Environmental	No	2	22	Susceptible	17	Susceptible	31	Susceptible	31	Susceptible	32	Susceptible	37	No Interpretation	30	No Interpretation	32	Susceptible	34	Susceptible	40	Susceptible	28	Susceptible	25	Susceptible	NA	NA	NA	NA	NA	NA	NA	NA		0	0	0	0	0	0	0	1	0	0	0
	WUSp_SIG_SF_0020	SF_0020	Environmental	No	0	24	Susceptible	34	Susceptible	32	Susceptible	35	Susceptible	31	Susceptible	37	No Interpretation	28	No Interpretation	35	Susceptible	34	Susceptible	46	Susceptible	28	Susceptible	26	Susceptible	NA	NA	NA	NA	NA	NA	NA	NA		0	0	0	0	0	0	0	0	0	0	0
	WUSp_SIG_SF_0021	SF_0021	Human colonizing	No	2	24	Susceptible	18	Susceptible	32	Susceptible	33	Susceptible	33	Susceptible	37	No Interpretation	NA	No Interpretation	33	Susceptible	36	Susceptible	43	Susceptible	31	Susceptible	27	Susceptible	NA	NA	NA	NA	NA	NA	NA	NA		0	0	0	0	0	0	0	1	0	0	0
	WUSp_SIG_SF_0022	SF_0022	Animal colonizing	No	2	25	Susceptible	19	Susceptible	34	Susceptible	34	Susceptible	35	Susceptible	39	No Interpretation	34	No Interpretation	34	Susceptible	40	Susceptible	44	Susceptible	32	Susceptible	28	Susceptible	NA	NA	NA	NA	NA	NA	NA	NA		0	0	0	0	0	0	0	1	0	0	0
	WUSp_SIG_SF_0023	SF_0023	Animal colonizing	No	2	23	Susceptible	24	Susceptible	32	Susceptible	34	Susceptible	32	Susceptible	38	No Interpretation	30	No Interpretation	34	Susceptible	37	Susceptible	42	Susceptible	30	Susceptible	27	Susceptible	NA	NA	NA	NA	NA	NA	NA	NA		0	0	0	0	0	0	0	1	0	0	0
	WUSp_SIG_SF_0024	SF_0024	Animal colonizing	No	7	27	Susceptible	24	Susceptible	6	Resistant	27	Susceptible	38	Susceptible	41	No Interpretation	36	No Interpretation	38	Susceptible	43	Susceptible	49	Susceptible	34	Susceptible	33	Susceptible	NA	NA	NA	NA	NA	NA	NA	NA		1	0	1	0	1	0	0	1	0	0	0
	WUSp_SIG_SF_0025	SF_0025	Environmental	No	2	24	Susceptible	33	Susceptible	32	Susceptible	35	Susceptible	31	Susceptible	36	No Interpretation	27	No Interpretation	34	Susceptible	34	Susceptible	46	Susceptible	28	Susceptible	26	Susceptible	NA	NA	NA	NA	NA	NA	NA	NA		0	0	0	0	0	0	0	1	0	0	0
	WUSp_SIG_SF_0026	SF_0026	Environmental	No	0	25	Susceptible	33	Susceptible	31	Susceptible	32	Susceptible	31	Susceptible	35	No Interpretation	28	No Interpretation	32	Susceptible	36	Susceptible	41	Susceptible	29	Susceptible	26	Susceptible	NA	NA	NA	NA	NA	NA	NA	NA		0	0	0	0	0	0	0	0	0	0	0
	WUSp_SIG_SF_0027	SF_0027	Environmental	No	2	22	Susceptible	18	Susceptible	32	Susceptible	34	Susceptible	31	Susceptible	37	No Interpretation	28	No Interpretation	33	Susceptible	33	Susceptible	42	Susceptible	28	Susceptible	25	Susceptible	NA	NA	NA	NA	NA	NA	NA	NA		0	0	0	0	0	0	0	1	0	0	0
	WUSp_SIG_SF_0028	SF_0028	Environmental	No	2	22	Susceptible	18	Susceptible	32	Susceptible	34	Susceptible	31	Susceptible	36	No Interpretation	28	No Interpretation	33	Susceptible	35	Susceptible	43	Susceptible	27	Susceptible	25	Susceptible	NA	NA	NA	NA	NA	NA	NA	NA		0	0	0	0	0	0	0	1	0	0	0
	WUSp_SIG_SF_0029	SF_0029	Environmental	No	2	22	Susceptible	18	Susceptible	33	Susceptible	34	Susceptible	31	Susceptible	37	No Interpretation	29	No Interpretation	33	Susceptible	34	Susceptible	43	Susceptible	28	Susceptible	25	Susceptible	NA	NA	NA	NA	NA	NA	NA	NA		0	0	0	0	0	0	0	1	0	0	0
	WUSp_SIG_SF_0030	SF_0030	Environmental	No	2	23	Susceptible	19	Susceptible	32	Susceptible	34	Susceptible	32	Susceptible	38	No Interpretation	29	No Interpretation	33	Susceptible	34	Susceptible	43	Susceptible	28	Susceptible	25	Susceptible	NA	NA	NA	NA	NA	NA	NA	NA		0	0	0	0	0	0	0	1	0	0	0
	WUSp_SIG_SF_0031	SF_0031	Human colonizing	No	2	26	Susceptible	20	Susceptible	34	Susceptible	35	Susceptible	35	Susceptible	39	No Interpretation	NA	No Interpretation	35	Susceptible	37	Susceptible	47	Susceptible	31	Susceptible	28	Susceptible	NA	NA	NA	NA	NA	NA	NA	NA		0	0	0	0	0	0	0	1	0	0	0
	WUSp_SIG_SF_0032	SF_0032	Environmental	No	1	24	Susceptible	35	Susceptible	21	Susceptible	33	Susceptible	34	Susceptible	37	No Interpretation	31	No Interpretation	33	Susceptible	36	Susceptible	38	Susceptible	29	Susceptible	25	Susceptible	NA	NA	NA	NA	NA	NA	NA	NA		0	0	0	0	0	0	0	1	0	0	0
	WUSp_SIG_SF_0033	SF_0033	Environmental	No	1	22	Susceptible	35	Susceptible	20	Susceptible	32	Susceptible	33	Susceptible	36	No Interpretation	30	No Interpretation	33	Susceptible	35	Susceptible	39	Susceptible	29	Susceptible	25	Susceptible	NA	NA	NA	NA	NA	NA	NA	NA		0	0	0	0	0	0	0	1	0	0	0
	WUSp_SIG_SF_0034	SF_0034	Environmental	No	0	25	Susceptible	36	Susceptible	31	Susceptible	31	Susceptible	32	Susceptible	37	No Interpretation	29	No Interpretation	32	Susceptible	35	Susceptible	41	Susceptible	28	Susceptible	25	Susceptible	NA	NA	NA	NA	NA	NA	NA	NA		0	0	0	0	0	0	0	0	0	0	0
	WUSp_SIG_SF_0035	SF_0035	Environmental	No	2	24	Susceptible	34	Susceptible	23	Susceptible	33	Susceptible	32	Susceptible	36	No Interpretation	28	No Interpretation	34	Susceptible	35	Susceptible	41	Susceptible	29	Susceptible	26	Susceptible	NA	NA	NA	NA	NA	NA	NA	NA		0	0	0	0	0	0	0	1	0	0	0
	WUSp_SIG_SF_0036	SF_0036	Environmental	No	1	26	Susceptible	36	Susceptible	20	Susceptible	31	Susceptible	33	Susceptible	35	No Interpretation	30	No Interpretation	NA	NA	36	Susceptible	38	Susceptible	29	Susceptible	26	Susceptible	NA	NA	NA	NA	NA	NA	NA	NA		0	0	0	0	0	0	0	1	0	0	0
	WUSp_SIG_SF_0037	SF_0037	Human colonizing	No	1	25	Susceptible	37	Susceptible	21	Susceptible	33	Susceptible	34	Susceptible	37	No Interpretation	NA	No Interpretation	34	Susceptible	37	Susceptible	41	Susceptible	30	Susceptible	27	Susceptible	NA	NA	NA	NA	NA	NA	NA	NA		0	0	0	0	0	0	0	1	0	0	0
	WUSp_SIG_SF_0038	SF_0038	Human colonizing	No	1	25	Susceptible	34	Susceptible	21	Susceptible	31	Susceptible	32	Susceptible	38	No Interpretation	NA	No Interpretation	33	Susceptible	36	Susceptible	41	Susceptible	30	Susceptible	26	Susceptible	NA	NA	NA	NA	NA	NA	NA	NA		0	0	0	0	0	0	0	1	0	0	0
	WUSp_SIG_SF_0039	SF_0039	Human colonizing	No	0	28	Susceptible	35	Susceptible	34	Susceptible	35	Susceptible	35	Susceptible	39	No Interpretation	NA	No Interpretation	33	Susceptible	37	Susceptible	44	Susceptible	30	Susceptible	26	Susceptible	NA	NA	NA	NA	NA	NA	NA	NA		0	0	0	0	0	0	0	0	0	0	0
	WUSp_SIG_SF_0040	SF_0040	Animal colonizing	No	1	26	Susceptible	35	Susceptible	33	Susceptible	26	Susceptible	35	Susceptible	38	No Interpretation	30	No Interpretation	27	Susceptible	38	Susceptible	46	Susceptible	30	Susceptible	26	Susceptible	NA	NA	NA	NA	NA	NA	NA	NA		0	0	0	0	0	0	0	0	0	0	0
	WUSp_SIG_SF_0041	SF_0041	Animal colonizing	No	1	23	Susceptible	35	Susceptible	20	Susceptible	35	Susceptible	33	Susceptible	37	No Interpretation	30	No Interpretation	34	Susceptible	37	Susceptible	46	Susceptible	29	Susceptible	26	Susceptible	NA	NA	NA	NA	NA	NA	NA	NA		0	0	0	0	0	0	0	1	0	0	0
	WUSp_SIG_SF_0042	SF_0042	Animal colonizing	No	0	27	Susceptible	37	Susceptible	34	Susceptible	37	Susceptible	35	Susceptible	37	No Interpretation	32	No Interpretation	39	Susceptible	41	Susceptible	53	Susceptible	31	Susceptible	26	Susceptible	NA	NA	NA	NA	NA	NA	NA	NA		0	0	0	0	0	0	0	0	0	0	0
	WUSp_SIG_SF_0043	SF_0043	Animal colonizing	No	0	28	Susceptible	36	Susceptible	33	Susceptible	35	Susceptible	34	Susceptible	38	No Interpretation	31	No Interpretation	35	Susceptible	37	Susceptible	44	Susceptible	29	Susceptible	27	Susceptible	NA	NA	NA	NA	NA	NA	NA	NA		0	0	0	0	0	0	0	0	0	0	0
	WUSp_SIG_SF_0044	SF_0044	Animal colonizing	No	0	28	Susceptible	36	Susceptible	35	Susceptible	38	Susceptible	33	Susceptible	38	No Interpretation	31	No Interpretation	40	Susceptible	39	Susceptible	52	Susceptible	34	Susceptible	30	Susceptible	NA	NA	NA	NA	NA	NA	NA	NA		0	0	0	0	0	0	0	0	0	0	0
	WUSp_SIG_SF_0045	SF_0045	Human colonizing	No	1	23	Susceptible	36	Susceptible	31	Susceptible	31	Susceptible	35	Susceptible	36	No Interpretation	NA	No Interpretation	33	Susceptible	37	Susceptible	40	Susceptible	31	Susceptible	27	Susceptible	NA	NA	NA	NA	NA	NA	NA	NA		0	0	0	0	0	0	0	1	0	0	0
	WUSp_SIG_SF_0046	SF_0046	Animal colonizing	not sequenced	not sequenced	24	Susceptible	33	Susceptible	32	Susceptible	33	Susceptible	33	Susceptible	35	No Interpretation	30	No Interpretation	33	Susceptible	34	Susceptible	42	Susceptible	26	Susceptible	25	Susceptible	NA	NA	NA	NA	NA	NA	NA	NA		NA	NA	NA	NA	NA	NA	NA	NA	NA	NA	NA
	WUSp_SIG_SF_0047	SF_0047	Animal colonizing	No	1	24	Susceptible	34	Susceptible	31	Susceptible	30	Susceptible	32	Susceptible	36	No Interpretation	30	No Interpretation	31	Susceptible	35	Susceptible	39	Susceptible	30	Susceptible	27	Susceptible	NA	NA	NA	NA	NA	NA	NA	NA		0	0	0	0	0	0	0	1	0	0	0
	WUSp_SIG_SF_0048	SF_0048	Human colonizing	No	1	23	Susceptible	34	Susceptible	20	Susceptible	34	Susceptible	32	Susceptible	37	No Interpretation	NA	No Interpretation	34	Susceptible	36	Susceptible	45	Susceptible	29	Susceptible	27	Susceptible	NA	NA	NA	NA	NA	NA	NA	NA		0	0	0	0	0	0	0	1	0	0	0
	WUSp_SIG_SF_0049	SF_0049	Human colonizing	No	1	23	Susceptible	35	Susceptible	20	Susceptible	33	Susceptible	32	Susceptible	38	No Interpretation	NA	No Interpretation	35	Susceptible	37	Susceptible	45	Susceptible	30	Susceptible	26	Susceptible	NA	NA	NA	NA	NA	NA	NA	NA		0	0	0	0	0	0	0	1	0	0	0
	WUSp_SIG_SF_0050	SF_0050	Animal colonizing	No	1	23	Susceptible	34	Susceptible	20	Susceptible	34	Susceptible	33	Susceptible	37	No Interpretation	30	No Interpretation	33	Susceptible	37	Susceptible	44	Susceptible	29	Susceptible	26	Susceptible	NA	NA	NA	NA	NA	NA	NA	NA		0	0	0	0	0	0	0	1	0	0	0
	WUSp_SIG_SF_0051	SF_0051	Animal colonizing	No	1	27	Susceptible	37	Susceptible	34	Susceptible	39	Susceptible	34	Susceptible	42	No Interpretation	31	No Interpretation	40	Susceptible	39	Susceptible	51	Susceptible	30	Susceptible	27	Susceptible	NA	NA	NA	NA	NA	NA	NA	NA		0	0	0	0	0	0	0	1	0	0	0
	WUSp_SIG_SF_0052	SF_0052	Animal colonizing	No	0	29	Susceptible	37	Susceptible	33	Susceptible	34	Susceptible	34	Susceptible	39	No Interpretation	30	No Interpretation	32	Susceptible	37	Susceptible	41	Susceptible	29	Susceptible	26	Susceptible	NA	NA	NA	NA	NA	NA	NA	NA		0	0	0	0	0	0	0	0	0	0	0
	WUSp_SIG_SF_0053	SF_0053	Animal colonizing	No	0	28	Susceptible	36	Susceptible	33	Susceptible	33	Susceptible	32	Susceptible	37	No Interpretation	31	No Interpretation	33	Susceptible	38	Susceptible	42	Susceptible	30	Susceptible	27	Susceptible	NA	NA	NA	NA	NA	NA	NA	NA		0	0	0	0	0	0	0	0	0	0	0
	WUSp_SIG_SF_0054	SF_0054	Environmental	not sequenced	not sequenced	10	Resistant	35	Susceptible	22	Susceptible	34	Susceptible	32	Susceptible	28	No Interpretation	29	No Interpretation	NA	NA	35	Susceptible	46	Susceptible	28	Susceptible	27	Susceptible	NA	NA	NA	NA	NA	NA	NA	NA		NA	NA	NA	NA	NA	NA	NA	NA	NA	NA	NA
	WUSp_SIG_SF_0055	SF_0055	Environmental	No	3	23	Susceptible	34	Susceptible	19	Susceptible	24	Susceptible	32	Susceptible	35	No Interpretation	28	No Interpretation	24	Susceptible	35	Susceptible	37	Susceptible	27	Susceptible	22	Susceptible	NA	NA	NA	NA	NA	NA	NA	NA		1	0	0	0	0	0	0	1	1	0	0
	WUSp_SIG_SF_0056	SF_0056	Environmental	Yes	2	17	Resistant	35	Susceptible	24	Susceptible	35	Susceptible	31	Susceptible	31	No Interpretation	29	No Interpretation	36	Susceptible	35	Susceptible	47	Susceptible	28	Susceptible	26	Susceptible	NA	NA	NA	NA	NA	NA	NA	NA		0	0	0	0	0	0	1	1	0	0	0
	WUSp_SIG_SF_0057	SF_0057	Environmental	Yes	2	15	Resistant	33	Susceptible	21	Susceptible	33	Susceptible	31	Susceptible	30	No Interpretation	28	No Interpretation	36	Susceptible	35	Susceptible	45	Susceptible	28	Susceptible	25	Susceptible	NA	NA	NA	NA	NA	NA	NA	NA		0	0	0	0	0	0	1	1	0	0	0
	WUSp_SIG_SF_0058	SF_0058	Environmental	Yes	3	15	Resistant	33	Susceptible	24	Susceptible	35	Susceptible	33	Susceptible	29	No Interpretation	NA	No Interpretation	NA	NA	37	Susceptible	46	Susceptible	30	Susceptible	27	Susceptible	NA	NA	NA	NA	NA	NA	NA	NA		0	0	0	0	0	0	1	1	0	0	0
	WUSp_SIG_SF_0059	SF_0059	Human colonizing	No	1	15	Resistant	35	Susceptible	24	Susceptible	36	Susceptible	33	Susceptible	30	No Interpretation	NA	No Interpretation	36	Susceptible	36	Susceptible	49	Susceptible	30	Susceptible	26	Susceptible	NA	NA	NA	NA	NA	NA	NA	NA		0	0	0	0	0	0	0	1	0	0	0
	WUSp_SIG_SF_0060	SF_0060	Animal colonizing	Yes	2	18	Susceptible	35	Susceptible	24	Susceptible	36	Susceptible	34	Susceptible	32	No Interpretation	30	No Interpretation	36	Susceptible	36	Susceptible	48	Susceptible	28	Susceptible	26	Susceptible	NA	NA	NA	NA	NA	NA	NA	NA		0	0	0	0	0	0	1	1	0	0	0
	WUSp_SIG_SF_0061	SF_0061	Environmental	No	1	23	Susceptible	35	Susceptible	21	Susceptible	33	Susceptible	33	Susceptible	36	No Interpretation	NA	No Interpretation	NA	NA	37	Susceptible	43	Susceptible	30	Susceptible	26	Susceptible	NA	NA	NA	NA	NA	NA	NA	NA		0	0	0	0	0	0	0	1	0	0	0
	WUSp_SIG_SF_0062	SF_0062	Environmental	No	1	23	Susceptible	34	Susceptible	21	Susceptible	33	Susceptible	32	Susceptible	36	No Interpretation	NA	No Interpretation	NA	NA	35	Susceptible	43	Susceptible	27	Susceptible	25	Susceptible	NA	NA	NA	NA	NA	NA	NA	NA		0	0	0	0	0	0	0	1	0	0	0
	WUSp_SIG_SF_0063	SF_0063	Environmental	not sequenced	not sequenced	22	Susceptible	34	Susceptible	20	Susceptible	33	Susceptible	32	Susceptible	36	No Interpretation	NA	No Interpretation	NA	NA	35	Susceptible	43	Susceptible	28	Susceptible	25	Susceptible	NA	NA	NA	NA	NA	NA	NA	NA		NA	NA	NA	NA	NA	NA	NA	NA	NA	NA	NA
	WUSp_SIG_SF_0064	SF_0064	Environmental	No	1	24	Susceptible	36	Susceptible	21	Susceptible	31	Susceptible	33	Susceptible	36	No Interpretation	NA	No Interpretation	NA	NA	36	Susceptible	42	Susceptible	30	Susceptible	26	Susceptible	NA	NA	NA	NA	NA	NA	NA	NA		0	0	0	0	0	0	0	1	0	0	0
	WUSp_SIG_SF_0065	SF_0065	Environmental	No	0	24	Susceptible	35	Susceptible	22	Susceptible	33	Susceptible	32	Susceptible	36	No Interpretation	NA	No Interpretation	NA	NA	36	Susceptible	43	Susceptible	28	Susceptible	26	Susceptible	NA	NA	NA	NA	NA	NA	NA	NA		0	0	0	0	0	0	0	0	0	0	0
	WUSp_SIG_SF_0066	SF_0066	Environmental	not sequenced	not sequenced	26	Susceptible	35	Susceptible	36	Susceptible	37	Susceptible	32	Susceptible	37	No Interpretation	NA	No Interpretation	NA	NA	37	Susceptible	51	Susceptible	30	Susceptible	27	Susceptible	NA	NA	NA	NA	NA	NA	NA	NA		NA	NA	NA	NA	NA	NA	NA	NA	NA	NA	NA
	WUSp_SIG_SF_0067	SF_0067	Environmental	No	0	27	Susceptible	34	Susceptible	33	Susceptible	35	Susceptible	32	Susceptible	36	No Interpretation	NA	No Interpretation	NA	NA	35	Susceptible	47	Susceptible	29	Susceptible	26	Susceptible	NA	NA	NA	NA	NA	NA	NA	NA		0	0	0	0	0	0	0	0	0	0	0
	WUSp_SIG_SF_0068	SF_0068	Environmental	No	1	22	Susceptible	33	Susceptible	31	Susceptible	28	Susceptible	32	Susceptible	35	No Interpretation	NA	No Interpretation	NA	NA	35	Susceptible	38	Susceptible	30	Susceptible	25	Susceptible	NA	NA	NA	NA	NA	NA	NA	NA		0	0	0	0	0	0	0	1	0	0	0
	WUSp_SIG_SF_0069	SF_0069	Environmental	No	1	22	Susceptible	34	Susceptible	32	Susceptible	29	Susceptible	32	Susceptible	35	No Interpretation	NA	No Interpretation	NA	NA	35	Susceptible	37	Susceptible	30	Susceptible	25	Susceptible	NA	NA	NA	NA	NA	NA	NA	NA		0	0	0	0	0	0	0	1	0	0	0
	WUSd_SIG_SF_0070	SF_0070	Animal colonizing	not sequenced	not sequenced	24	Susceptible	33	Susceptible	32	Susceptible	33	Susceptible	32	Susceptible	35	No Interpretation	30	No Interpretation	33	Susceptible	35	Susceptible	44	Susceptible	27	Susceptible	25	Susceptible	NA	NA	NA	NA	NA	NA	NA	NA		NA	NA	NA	NA	NA	NA	NA	NA	NA	NA	NA
	WUSp_SIG_SF_0071	SF_0071	Environmental	No	1	22	Susceptible	34	Susceptible	20	Susceptible	33	Susceptible	33	Susceptible	36	No Interpretation	NA	No Interpretation	NA	NA	36	Susceptible	43	Susceptible	29	Susceptible	25	Susceptible	NA	NA	NA	NA	NA	NA	NA	NA		0	0	0	0	0	0	0	1	0	0	0
	WUSp_SIG_SF_0072	SF_0072	Environmental	No	1	22	Susceptible	34	Susceptible	20	Susceptible	32	Susceptible	32	Susceptible	35	No Interpretation	NA	No Interpretation	NA	NA	35	Susceptible	42	Susceptible	27	Susceptible	25	Susceptible	NA	NA	NA	NA	NA	NA	NA	NA		0	0	0	0	0	0	0	1	0	0	0
	WUSp_SIG_SF_0073	SF_0073	Environmental	No	1	22	Susceptible	34	Susceptible	19	Susceptible	32	Susceptible	32	Susceptible	35	No Interpretation	NA	No Interpretation	NA	NA	35	Susceptible	43	Susceptible	29	Susceptible	25	Susceptible	NA	NA	NA	NA	NA	NA	NA	NA		0	0	0	0	0	0	0	1	0	0	0
	WUSp_SIG_SF_0074	SF_0074	Environmental	No	1	22	Susceptible	34	Susceptible	20	Susceptible	31	Susceptible	33	Susceptible	36	No Interpretation	NA	No Interpretation	NA	NA	36	Susceptible	44	Susceptible	29	Susceptible	25	Susceptible	NA	NA	NA	NA	NA	NA	NA	NA		0	0	0	0	0	0	0	1	0	0	0
	WUSp_SIG_SF_0075	SF_0075	Environmental	No	1	22	Susceptible	34	Susceptible	20	Susceptible	32	Susceptible	34	Susceptible	36	No Interpretation	NA	No Interpretation	NA	NA	36	Susceptible	43	Susceptible	29	Susceptible	25	Susceptible	NA	NA	NA	NA	NA	NA	NA	NA		0	0	0	0	0	0	0	1	0	0	0
	WUSp_SIG_SF_0076	SF_0076	Environmental	No	0	26	Susceptible	33	Susceptible	31	Susceptible	31	Susceptible	32	Susceptible	35	No Interpretation	NA	No Interpretation	NA	NA	34	Susceptible	41	Susceptible	28	Susceptible	25	Susceptible	NA	NA	NA	NA	NA	NA	NA	NA		0	0	0	0	0	0	0	0	0	0	0
	WUSp_SIG_SF_0077	SF_0077	Environmental	No	0	27	Susceptible	34	Susceptible	32	Susceptible	31	Susceptible	31	Susceptible	34	No Interpretation	NA	No Interpretation	NA	NA	34	Susceptible	41	Susceptible	29	Susceptible	25	Susceptible	NA	NA	NA	NA	NA	NA	NA	NA		0	0	0	0	0	0	0	0	0	0	0
	WUSp_SIG_SF_0078	SF_0078	Environmental	No	0	27	Susceptible	34	Susceptible	33	Susceptible	33	Susceptible	34	Susceptible	37	No Interpretation	NA	No Interpretation	NA	NA	35	Susceptible	42	Susceptible	30	Susceptible	25	Susceptible	NA	NA	NA	NA	NA	NA	NA	NA		0	0	0	0	0	0	0	0	0	0	0
	WUSp_SIG_SF_0079	SF_0079	Environmental	No	1	24	Susceptible	36	Susceptible	32	Susceptible	31	Susceptible	33	Susceptible	36	No Interpretation	NA	No Interpretation	NA	NA	35	Susceptible	41	Susceptible	29	Susceptible	25	Susceptible	NA	NA	NA	NA	NA	NA	NA	NA		0	0	0	0	0	0	0	1	0	0	0
	WUSp_SIG_SF_0080	SF_0080	Environmental	No	1	25	Susceptible	33	Susceptible	32	Susceptible	31	Susceptible	32	Susceptible	36	No Interpretation	NA	No Interpretation	NA	NA	36	Susceptible	41	Susceptible	30	Susceptible	25	Susceptible	NA	NA	NA	NA	NA	NA	NA	NA		0	0	0	0	0	0	0	1	0	0	0
	WUSp_SIG_SF_0081	SF_0081	Environmental	not sequenced	not sequenced	26	Susceptible	32	Susceptible	32	Susceptible	31	Susceptible	31	Susceptible	34	No Interpretation	NA	No Interpretation	NA	NA	33	Susceptible	40	Susceptible	27	Susceptible	24	Susceptible	NA	NA	NA	NA	NA	NA	NA	NA		NA	NA	NA	NA	NA	NA	NA	NA	NA	NA	NA
	WUSp_SIG_SF_0082	SF_0082	Environmental	No	0	27	Susceptible	35	Susceptible	32	Susceptible	32	Susceptible	31	Susceptible	35	No Interpretation	NA	No Interpretation	NA	NA	34	Susceptible	41	Susceptible	29	Susceptible	25	Susceptible	NA	NA	NA	NA	NA	NA	NA	NA		0	0	0	0	0	0	0	0	0	0	0
	WUSp_SIG_SF_0083	SF_0083	Human colonizing	No	0	27	Susceptible	37	Susceptible	32	Susceptible	34	Susceptible	33	Susceptible	37	No Interpretation	NA	No Interpretation	36	Susceptible	37	Susceptible	45	Susceptible	31	Susceptible	27	Susceptible	NA	NA	NA	NA	NA	NA	NA	NA		0	0	0	0	0	0	0	0	0	0	0
	WUSp_SIG_SF_0084	SF_0084	Human colonizing	not sequenced	not sequenced	27	Susceptible	34	Susceptible	32	Susceptible	33	Susceptible	34	Susceptible	36	No Interpretation	NA	No Interpretation	34	Susceptible	36	Susceptible	44	Susceptible	28	Susceptible	26	Susceptible	NA	NA	NA	NA	NA	NA	NA	NA		NA	NA	NA	NA	NA	NA	NA	NA	NA	NA	NA
	WUSp_SIG_SF_0085	SF_0085	Animal colonizing	No	0	27	Susceptible	37	Susceptible	33	Susceptible	36	Susceptible	35	Susceptible	39	No Interpretation	31	No Interpretation	36	Susceptible	38	Susceptible	48	Susceptible	31	Susceptible	26	Susceptible	NA	NA	NA	NA	NA	NA	NA	NA		0	0	0	0	0	0	0	0	0	0	0
	WUSp_SIG_SF_0086	SF_0086	Animal colonizing	No	0	28	Susceptible	35	Susceptible	33	Susceptible	35	Susceptible	32	Susceptible	37	No Interpretation	30	No Interpretation	35	Susceptible	38	Susceptible	46	Susceptible	29	Susceptible	26	Susceptible	NA	NA	NA	NA	NA	NA	NA	NA		0	0	0	0	0	0	0	0	0	0	0
	WUSp_SIG_SF_0087	SF_0087	Environmental	not sequenced	not sequenced	24	Susceptible	19	Susceptible	23	Susceptible	30	Susceptible	34	Susceptible	38	No Interpretation	NA	No Interpretation	NA	NA	34	Susceptible	40	Susceptible	29	Susceptible	25	Susceptible	NA	NA	NA	NA	NA	NA	NA	NA		NA	NA	NA	NA	NA	NA	NA	NA	NA	NA	NA
	WUSp_SIG_SF_0088	SF_0088	Animal colonizing	No	2	25	Susceptible	20	Susceptible	23	Susceptible	31	Susceptible	35	Susceptible	40	No Interpretation	31	No Interpretation	33	Susceptible	37	Susceptible	41	Susceptible	29	Susceptible	25	Susceptible	NA	NA	NA	NA	NA	NA	NA	NA		0	0	0	0	0	0	0	1	0	0	0
	WUSp_SIG_SF_0089	SF_0089	Animal colonizing	not sequenced	not sequenced	26	Susceptible	38	Susceptible	31	Susceptible	33	Susceptible	35	Susceptible	39	No Interpretation	31	No Interpretation	34	Susceptible	38	Susceptible	44	Susceptible	30	Susceptible	27	Susceptible	NA	NA	NA	NA	NA	NA	NA	NA		NA	NA	NA	NA	NA	NA	NA	NA	NA	NA	NA
	WUSp_SIG_SF_0090	SF_0090	Animal colonizing	No	0	22	Susceptible	34	Susceptible	33	Susceptible	32	Susceptible	32	Susceptible	37	No Interpretation	29	No Interpretation	32	Susceptible	36	Susceptible	41	Susceptible	28	Susceptible	24	Susceptible	NA	NA	NA	NA	NA	NA	NA	NA		0	0	0	0	0	0	0	0	0	0	0
	WUSp_SIG_SF_0091	SF_0091	Environmental	No	1	22	Susceptible	34	Susceptible	21	Susceptible	31	Susceptible	31	Susceptible	34	No Interpretation	NA	No Interpretation	NA	NA	32	Susceptible	41	Susceptible	27	Susceptible	25	Susceptible	NA	NA	NA	NA	NA	NA	NA	NA		0	0	0	0	0	0	0	1	0	0	0
	WUSp_SIG_SF_0092	SF_0092	Animal colonizing	No	1	24	Susceptible	35	Susceptible	21	Susceptible	35	Susceptible	34	Susceptible	37	No Interpretation	30	No Interpretation	35	Susceptible	35	Susceptible	47	Susceptible	29	Susceptible	26	Susceptible	NA	NA	NA	NA	NA	NA	NA	NA		0	0	0	0	0	0	0	1	0	0	0
	WUSp_SIG_SF_0093	SF_0093	Animal colonizing	No	1	27	Susceptible	35	Susceptible	32	Susceptible	33	Susceptible	32	Susceptible	37	No Interpretation	31	No Interpretation	34	Susceptible	37	Susceptible	44	Susceptible	29	Susceptible	27	Susceptible	NA	NA	NA	NA	NA	NA	NA	NA		0	0	0	0	0	0	0	1	0	0	0
	WUSp_SIG_SF_0094	SF_0094	Animal colonizing	No	1	25	Susceptible	34	Susceptible	31	Susceptible	34	Susceptible	30	Susceptible	36	No Interpretation	28	No Interpretation	34	Susceptible	35	Susceptible	46	Susceptible	28	Susceptible	25	Susceptible	NA	NA	NA	NA	NA	NA	NA	NA		0	0	0	0	0	0	0	1	0	0	0
	WUSp_SIG_SF_0095	SF_0095	Animal colonizing	No	7	27	Susceptible	25	Susceptible	6	Resistant	28	Susceptible	40	Susceptible	42	No Interpretation	36	No Interpretation	29	Susceptible	44	Susceptible	49	Susceptible	33	Susceptible	32	Susceptible	NA	NA	NA	NA	NA	NA	NA	NA		1	0	1	0	1	0	0	1	0	0	0
	WUSp_SIG_SF_0096	SF_0096	Animal colonizing	No	2	24	Susceptible	19	Susceptible	6	Resistant	33	Susceptible	32	Susceptible	37	No Interpretation	30	No Interpretation	34	Susceptible	36	Susceptible	43	Susceptible	30	Susceptible	26	Susceptible	NA	NA	NA	NA	NA	NA	NA	NA		0	0	0	0	0	0	0	0	0	0	0
	WUSp_SIG_SF_0097	SF_0097	Human colonizing	No	2	25	Susceptible	34	Susceptible	33	Susceptible	35	Susceptible	32	Susceptible	38	No Interpretation	NA	No Interpretation	35	Susceptible	37	Susceptible	47	Susceptible	29	Susceptible	27	Susceptible	NA	NA	NA	NA	NA	NA	NA	NA		0	0	0	0	0	0	0	1	0	0	0
	WUSp_SIG_SF_0098	SF_0098	Animal colonizing	No	1	25	Susceptible	35	Susceptible	33	Susceptible	35	Susceptible	32	Susceptible	39	No Interpretation	30	No Interpretation	36	Susceptible	37	Susceptible	50	Susceptible	29	Susceptible	26	Susceptible	NA	NA	NA	NA	NA	NA	NA	NA		0	0	0	0	0	0	0	0	0	0	0
	WUSp_SIG_SF_0099	SF_0099	Animal colonizing	not sequenced	not sequenced	24	Susceptible	36	Susceptible	22	Susceptible	37	Susceptible	34	Susceptible	38	No Interpretation	32	No Interpretation	39	Susceptible	38	Susceptible	51	Susceptible	29	Susceptible	27	Susceptible	NA	NA	NA	NA	NA	NA	NA	NA		NA	NA	NA	NA	NA	NA	NA	NA	NA	NA	NA
	WUSp_SIG_SF_0100	SF_0100	Animal colonizing	No	1	23	Susceptible	34	Susceptible	22	Susceptible	36	Susceptible	32	Susceptible	37	No Interpretation	28	No Interpretation	37	Susceptible	37	Susceptible	48	Susceptible	28	Susceptible	26	Susceptible	NA	NA	NA	NA	NA	NA	NA	NA		0	0	0	0	0	0	0	1	0	0	0
	WUSp_SIG_SF_0101	SF_0101	Environmental	not sequenced	not sequenced	23	Susceptible	18	Susceptible	6	Resistant	31	Susceptible	33	Susceptible	36	No Interpretation	NA	No Interpretation	NA	NA	35	Susceptible	41	Susceptible	30	Susceptible	26	Susceptible	NA	NA	NA	NA	NA	NA	NA	NA		NA	NA	NA	NA	NA	NA	NA	NA	NA	NA	NA
	WUSp_SIG_SF_0102	SF_0102	Environmental	No	0	26	Susceptible	35	Susceptible	32	Susceptible	32	Susceptible	32	Susceptible	35	No Interpretation	NA	No Interpretation	NA	NA	34	Susceptible	42	Susceptible	30	Susceptible	26	Susceptible	NA	NA	NA	NA	NA	NA	NA	NA		0	0	0	0	0	0	0	0	0	0	0
	WUSp_SIG_SF_0103	SF_0103	Environmental	not sequenced	not sequenced	26	Susceptible	35	Susceptible	31	Susceptible	31	Susceptible	30	Susceptible	34	No Interpretation	NA	No Interpretation	NA	NA	33	Susceptible	41	Susceptible	29	Susceptible	25	Susceptible	NA	NA	NA	NA	NA	NA	NA	NA		NA	NA	NA	NA	NA	NA	NA	NA	NA	NA	NA
	WUSp_SIG_SF_0104	SF_0104	Environmental	No	0	26	Susceptible	33	Susceptible	31	Susceptible	32	Susceptible	32	Susceptible	35	No Interpretation	NA	No Interpretation	NA	NA	33	Susceptible	41	Susceptible	28	Susceptible	25	Susceptible	NA	NA	NA	NA	NA	NA	NA	NA		0	0	0	0	0	0	0	0	0	0	0
	WUSp_SIG_SF_0105	SF_0105	Environmental	not sequenced	not sequenced	26	Susceptible	33	Susceptible	32	Susceptible	32	Susceptible	31	Susceptible	35	No Interpretation	NA	No Interpretation	NA	NA	33	Susceptible	41	Susceptible	28	Susceptible	25	Susceptible	NA	NA	NA	NA	NA	NA	NA	NA		NA	NA	NA	NA	NA	NA	NA	NA	NA	NA	NA
	WUSp_SIG_SF_0106	SF_0106	Environmental	not sequenced	not sequenced	25	Susceptible	30	Susceptible	30	Susceptible	29	Susceptible	30	Susceptible	33	No Interpretation	NA	No Interpretation	NA	NA	30	Susceptible	39	Susceptible	27	Susceptible	24	Susceptible	NA	NA	NA	NA	NA	NA	NA	NA		NA	NA	NA	NA	NA	NA	NA	NA	NA	NA	NA
	WUSp_SIG_SF_0107	SF_0107	Environmental	not sequenced	not sequenced	25	Susceptible	35	Susceptible	6	Resistant	36	Susceptible	32	Susceptible	38	No Interpretation	NA	No Interpretation	38	Susceptible	39	Susceptible	49	Susceptible	29	Susceptible	25	Susceptible	NA	NA	NA	NA	NA	NA	NA	NA		NA	NA	NA	NA	NA	NA	NA	NA	NA	NA	NA
	WUSp_SIG_SF_0108	SF_0108	Environmental	No	2	25	Susceptible	35	Susceptible	6	Resistant	36	Susceptible	33	Susceptible	37	No Interpretation	NA	No Interpretation	37	Susceptible	38	Susceptible	49	Susceptible	30	Susceptible	26	Susceptible	NA	NA	NA	NA	NA	NA	NA	NA		0	0	0	0	0	0	0	1	0	0	0
	WUSp_SIG_SF_0109	SF_0109	Environmental	No	2	23	Susceptible	35	Susceptible	32	Susceptible	33	Susceptible	32	Susceptible	37	No Interpretation	NA	No Interpretation	36	Susceptible	37	Susceptible	46	Susceptible	29	Susceptible	26	Susceptible	NA	NA	NA	NA	NA	NA	NA	NA		0	0	0	0	0	0	0	1	0	0	0
	WUSp_SIG_SF_0110	SF_0110	Environmental	not sequenced	not sequenced	26	Susceptible	34	Susceptible	31	Susceptible	32	Susceptible	32	Susceptible	35	No Interpretation	NA	No Interpretation	33	Susceptible	34	Susceptible	43	Susceptible	30	Susceptible	25	Susceptible	NA	NA	NA	NA	NA	NA	NA	NA		NA	NA	NA	NA	NA	NA	NA	NA	NA	NA	NA
	WUSp_SIG_SF_0111	SF_0111	Environmental	not sequenced	not sequenced	24	Susceptible	34	Susceptible	32	Susceptible	34	Susceptible	32	Susceptible	37	No Interpretation	NA	No Interpretation	36	Susceptible	36	Susceptible	46	Susceptible	28	Susceptible	26	Susceptible	NA	NA	NA	NA	NA	NA	NA	NA		NA	NA	NA	NA	NA	NA	NA	NA	NA	NA	NA
	WUSp_SIG_SF_0112	SF_0112	Environmental	No	2	24	Susceptible	34	Susceptible	32	Susceptible	35	Susceptible	34	Susceptible	38	No Interpretation	NA	No Interpretation	36	Susceptible	37	Susceptible	45	Susceptible	29	Susceptible	27	Susceptible	NA	NA	NA	NA	NA	NA	NA	NA		0	0	0	0	0	0	0	1	0	0	0
	WUSp_SIG_SF_0113	SF_0113	Environmental	not sequenced	not sequenced	23	Susceptible	35	Susceptible	32	Susceptible	34	Susceptible	33	Susceptible	38	No Interpretation	NA	No Interpretation	36	Susceptible	37	Susceptible	47	Susceptible	29	Susceptible	28	Susceptible	NA	NA	NA	NA	NA	NA	NA	NA		NA	NA	NA	NA	NA	NA	NA	NA	NA	NA	NA
	WUSp_SIG_SF_0114	SF_0114	Environmental	No	0	26	Susceptible	35	Susceptible	31	Susceptible	32	Susceptible	32	Susceptible	35	No Interpretation	NA	No Interpretation	32	Susceptible	35	Susceptible	42	Susceptible	29	Susceptible	25	Susceptible	NA	NA	NA	NA	NA	NA	NA	NA		0	0	0	0	0	0	0	0	0	0	0
	WUSp_SIG_SF_0115	SF_0115	Human colonizing	No	2	23	Susceptible	34	Susceptible	32	Susceptible	34	Susceptible	32	Susceptible	37	No Interpretation	NA	No Interpretation	36	Susceptible	36	Susceptible	46	Susceptible	28	Susceptible	26	Susceptible	NA	NA	NA	NA	NA	NA	NA	NA		0	0	0	0	0	0	0	1	0	0	0
	WUSp_SIG_SF_0116	SF_0116	Environmental	not sequenced	not sequenced	27	Susceptible	34	Susceptible	34	Susceptible	38	Susceptible	32	Susceptible	37	No Interpretation	NA	No Interpretation	39	Susceptible	38	Susceptible	50	Susceptible	28	Susceptible	26	Susceptible	NA	NA	NA	NA	NA	NA	NA	NA		NA	NA	NA	NA	NA	NA	NA	NA	NA	NA	NA
	WUSp_SIG_SF_0117	SF_0117	Environmental	No	0	27	Susceptible	35	Susceptible	32	Susceptible	31	Susceptible	33	Susceptible	38	No Interpretation	NA	No Interpretation	33	Susceptible	35	Susceptible	41	Susceptible	30	Susceptible	25	Susceptible	NA	NA	NA	NA	NA	NA	NA	NA		0	0	0	0	0	0	0	0	0	0	0
	WUSp_SIG_SF_0118	SF_0118	Environmental	No	1	23	Susceptible	33	Susceptible	32	Susceptible	30	Susceptible	32	Susceptible	36	No Interpretation	NA	No Interpretation	32	Susceptible	37	Susceptible	41	Susceptible	29	Susceptible	26	Susceptible	NA	NA	NA	NA	NA	NA	NA	NA		0	0	0	0	0	0	0	1	0	0	0
	WUSp_SIG_SF_0119	SF_0119	Human colonizing	No	0	27	Susceptible	34	Susceptible	35	Susceptible	37	Susceptible	32	Susceptible	38	No Interpretation	NA	No Interpretation	39	Susceptible	36	Susceptible	50	Susceptible	28	Susceptible	25	Susceptible	NA	NA	NA	NA	NA	NA	NA	NA		0	0	0	0	0	0	0	0	0	0	0
	WUSp_SIG_SF_0120	SF_0120	Human colonizing	No	0	26	Susceptible	35	Susceptible	35	Susceptible	38	Susceptible	32	Susceptible	37	No Interpretation	NA	No Interpretation	39	Susceptible	37	Susceptible	50	Susceptible	29	Susceptible	27	Susceptible	NA	NA	NA	NA	NA	NA	NA	NA		0	0	0	0	0	0	0	0	0	0	0
	WUSp_SIG_SF_0121	SF_0121	Human colonizing	No	0	27	Susceptible	33	Susceptible	35	Susceptible	36	Susceptible	33	Susceptible	35	No Interpretation	NA	No Interpretation	38	Susceptible	36	Susceptible	50	Susceptible	29	Susceptible	26	Susceptible	NA	NA	NA	NA	NA	NA	NA	NA		0	0	0	0	0	0	0	0	0	0	0
	WUSp_SIG_SF_0122	SF_0122	Environmental	No	0	27	Susceptible	35	Susceptible	33	Susceptible	33	Susceptible	33	Susceptible	38	No Interpretation	NA	No Interpretation	35	Susceptible	37	Susceptible	43	Susceptible	31	Susceptible	27	Susceptible	NA	NA	NA	NA	NA	NA	NA	NA		0	0	0	0	0	0	0	0	0	0	0
	WUSp_SIG_SF_0123	SF_0123	Human colonizing	No	0	26	Susceptible	33	Susceptible	34	Susceptible	39	Susceptible	32	Susceptible	36	No Interpretation	NA	No Interpretation	39	Susceptible	38	Susceptible	51	Susceptible	29	Susceptible	27	Susceptible	NA	NA	NA	NA	NA	NA	NA	NA		0	0	0	0	0	0	0	0	0	0	0
	WUSp_SIG_SF_0124	SF_0124	Animal colonizing	No	1	23	Susceptible	33	Susceptible	33	Susceptible	32	Susceptible	32	Susceptible	40	No Interpretation	30	No Interpretation	34	Susceptible	38	Susceptible	45	Susceptible	30	Susceptible	27	Susceptible	NA	NA	NA	NA	NA	NA	NA	NA		0	0	0	0	0	0	0	1	0	0	0
	WUSp_SIG_SF_0125	SF_0125	Animal colonizing	No	1	24	Susceptible	36	Susceptible	34	Susceptible	34	Susceptible	34	Susceptible	39	No Interpretation	31	No Interpretation	35	Susceptible	39	Susceptible	45	Susceptible	31	Susceptible	28	Susceptible	NA	NA	NA	NA	NA	NA	NA	NA		0	0	0	0	0	0	0	1	0	0	0
	WUSd_SIG_SF_0126	SF_0126	Animal colonizing	not sequenced	not sequenced	24	Susceptible	33	Susceptible	32	Susceptible	32	Susceptible	33	Susceptible	36	No Interpretation	30	No Interpretation	32	Susceptible	35	Susceptible	41	Susceptible	27	Susceptible	25	Susceptible	NA	NA	NA	NA	NA	NA	NA	NA		NA	NA	NA	NA	NA	NA	NA	NA	NA	NA	NA
	WUSp_SIG_SF_0127	SF_0127	Animal colonizing	No	0	29	Susceptible	35	Susceptible	35	Susceptible	40	Susceptible	32	Susceptible	38	No Interpretation	31	No Interpretation	39	Susceptible	38	Susceptible	50	Susceptible	29	Susceptible	27	Susceptible	NA	NA	NA	NA	NA	NA	NA	NA		0	0	0	0	0	0	0	0	0	0	0
	WUSp_SIG_SF_0128	SF_0128	Animal colonizing	No	0	28	Susceptible	35	Susceptible	34	Susceptible	35	Susceptible	35	Susceptible	38	No Interpretation	31	No Interpretation	34	Susceptible	38	Susceptible	44	Susceptible	31	Susceptible	27	Susceptible	NA	NA	NA	NA	NA	NA	NA	NA		0	0	0	0	0	0	0	0	0	0	0
	WUSp_SIG_SF_0129	SF_0129	Environmental	No	0	26	Susceptible	34	Susceptible	31	Susceptible	30	Susceptible	32	Susceptible	37	No Interpretation	NA	No Interpretation	31	Susceptible	36	Susceptible	39	Susceptible	30	Susceptible	25	Susceptible	NA	NA	NA	NA	NA	NA	NA	NA		0	0	0	0	0	0	0	0	0	0	0
	WUSp_SIG_SF_0130	SF_0130	Animal colonizing	No	0	27	Susceptible	36	Susceptible	32	Susceptible	31	Susceptible	32	Susceptible	37	No Interpretation	31	No Interpretation	32	Susceptible	37	Susceptible	41	Susceptible	30	Susceptible	26	Susceptible	NA	NA	NA	NA	NA	NA	NA	NA		0	0	0	0	0	0	0	0	0	0	0
	WUSp_SIG_SF_0131	SF_0131	Animal colonizing	No	1	26	Susceptible	18	Susceptible	32	Susceptible	33	Susceptible	32	Susceptible	37	No Interpretation	30	No Interpretation	33	Susceptible	38	Susceptible	43	Susceptible	38	Susceptible	26	Susceptible	NA	NA	NA	NA	NA	NA	NA	NA		0	0	0	0	0	0	0	0	0	0	0
	WUSp_SIG_SF_0132	SF_0132	Environmental	No	0	27	Susceptible	35	Susceptible	31	Susceptible	32	Susceptible	32	Susceptible	37	No Interpretation	NA	No Interpretation	34	Susceptible	36	Susceptible	43	Susceptible	30	Susceptible	27	Susceptible	NA	NA	NA	NA	NA	NA	NA	NA		0	0	0	0	0	0	0	0	0	0	0
	WUSp_SIG_SF_0133	SF_0133	Animal colonizing	No	1	21	Susceptible	32	Susceptible	20	Susceptible	30	Susceptible	31	Susceptible	35	No Interpretation	29	No Interpretation	30	Susceptible	34	Susceptible	38	Susceptible	27	Susceptible	24	Susceptible	NA	NA	NA	NA	NA	NA	NA	NA		0	0	0	0	0	0	0	1	0	0	0
	WUSp_SIG_SF_0134	SF_0134	Animal colonizing	No	0	27	Susceptible	35	Susceptible	33	Susceptible	33	Susceptible	33	Susceptible	38	No Interpretation	30	No Interpretation	33	Susceptible	36	Susceptible	41	Susceptible	30	Susceptible	22	Susceptible	NA	NA	NA	NA	NA	NA	NA	NA		0	0	0	0	0	0	0	0	0	0	0
	WUSp_SIG_SF_0135	SF_0135	Animal colonizing	not sequenced	not sequenced	28	Susceptible	35	Susceptible	32	Susceptible	32	Susceptible	33	Susceptible	37	No Interpretation	31	No Interpretation	34	Susceptible	38	Susceptible	43	Susceptible	30	Susceptible	27	Susceptible	NA	NA	NA	NA	NA	NA	NA	NA		NA	NA	NA	NA	NA	NA	NA	NA	NA	NA	NA
	WUSp_SIG_SF_0136	SF_0136	Environmental	No	2	22	Susceptible	18	Susceptible	30	Susceptible	31	Susceptible	33	Susceptible	35	No Interpretation	NA	No Interpretation	32	Susceptible	34	Susceptible	40	Susceptible	29	Susceptible	26	Susceptible	NA	NA	NA	NA	NA	NA	NA	NA		0	0	0	0	0	0	0	1	0	0	0
	WUSp_SIG_SF_0137	SF_0137	Environmental	No	2	22	Susceptible	18	Susceptible	29	Susceptible	32	Susceptible	34	Susceptible	35	No Interpretation	NA	No Interpretation	33	Susceptible	35	Susceptible	42	Susceptible	30	Susceptible	27	Susceptible	NA	NA	NA	NA	NA	NA	NA	NA		0	0	0	0	0	0	0	1	0	0	0
	WUSp_SIG_SF_0138	SF_0138	Environmental	not sequenced	not sequenced	22	Susceptible	17	Susceptible	28	Susceptible	32	Susceptible	32	Susceptible	35	No Interpretation	NA	No Interpretation	33	Susceptible	34	Susceptible	41	Susceptible	30	Susceptible	26	Susceptible	NA	NA	NA	NA	NA	NA	NA	NA		NA	NA	NA	NA	NA	NA	NA	NA	NA	NA	NA
	WUSp_SIG_SF_0139	SF_0139	Environmental	No	2	22	Susceptible	18	Susceptible	29	Susceptible	32	Susceptible	33	Susceptible	35	No Interpretation	NA	No Interpretation	33	Susceptible	36	Susceptible	41	Susceptible	30	Susceptible	26	Susceptible	NA	NA	NA	NA	NA	NA	NA	NA		0	0	0	0	0	0	0	1	0	0	0
	WUSp_SIG_SF_0140	SF_0140	Environmental	No	2	22	Susceptible	18	Susceptible	28	Susceptible	31	Susceptible	32	Susceptible	35	No Interpretation	NA	No Interpretation	33	Susceptible	34	Susceptible	41	Susceptible	29	Susceptible	26	Susceptible	NA	NA	NA	NA	NA	NA	NA	NA		0	0	0	0	0	0	0	1	0	0	0
	WUSp_SIG_SF_0141	SF_0141	Environmental	not sequenced	not sequenced	23	Susceptible	18	Susceptible	29	Susceptible	31	Susceptible	33	Susceptible	35	No Interpretation	NA	No Interpretation	34	Susceptible	36	Susceptible	41	Susceptible	30	Susceptible	26	Susceptible	NA	NA	NA	NA	NA	NA	NA	NA		NA	NA	NA	NA	NA	NA	NA	NA	NA	NA	NA
	WUSp_SIG_SF_0142	SF_0142	Environmental	No	2	22	Susceptible	18	Susceptible	29	Susceptible	32	Susceptible	32	Susceptible	35	No Interpretation	NA	No Interpretation	34	Susceptible	36	Susceptible	41	Susceptible	30	Susceptible	26	Susceptible	NA	NA	NA	NA	NA	NA	NA	NA		0	0	0	0	0	0	0	1	0	0	0
	WUSp_SIG_SF_0143	SF_0143	Human colonizing	not sequenced	not sequenced	21	Susceptible	18	Susceptible	28	Susceptible	32	Susceptible	32	Susceptible	35	No Interpretation	NA	No Interpretation	33	Susceptible	36	Susceptible	41	Susceptible	29	Susceptible	25	Susceptible	NA	NA	NA	NA	NA	NA	NA	NA		NA	NA	NA	NA	NA	NA	NA	NA	NA	NA	NA
	WUSp_SIG_SF_0144	SF_0144	Animal colonizing	No	0	26	Susceptible	36	Susceptible	32	Susceptible	34	Susceptible	32	Susceptible	36	No Interpretation	30	No Interpretation	35	Susceptible	37	Susceptible	45	Susceptible	30	Susceptible	27	Susceptible	NA	NA	NA	NA	NA	NA	NA	NA		0	0	0	0	0	0	0	0	0	0	0
	WUSp_SIG_SF_0145	SF_0145	Animal colonizing	No	0	28	Susceptible	35	Susceptible	32	Susceptible	33	Susceptible	33	Susceptible	38	No Interpretation	30	No Interpretation	34	Susceptible	37	Susceptible	44	Susceptible	29	Susceptible	26	Susceptible	NA	NA	NA	NA	NA	NA	NA	NA		0	0	0	0	0	0	0	0	0	0	0
	WUSp_SIG_SF_0146	SF_0146	Animal colonizing	Yes	2	13	Resistant	36	Susceptible	21	Susceptible	34	Susceptible	33	Susceptible	28	No Interpretation	30	No Interpretation	34	Susceptible	36	Susceptible	44	Susceptible	29	Susceptible	25	Susceptible	NA	NA	NA	NA	NA	NA	NA	NA		0	0	0	0	0	0	1	0	0	0	0
	WUSp_SIG_SF_0147	SF_0147	Animal colonizing	not sequenced	not sequenced	26	Susceptible	37	Susceptible	6	Resistant	36	Susceptible	35	Susceptible	37	No Interpretation	31	No Interpretation	37	Susceptible	38	Susceptible	49	Susceptible	6	Resistant	16	Intermediate	NA	NA	NA	NA	NA	NA	NA	NA		NA	NA	NA	NA	NA	NA	NA	NA	NA	NA	NA
	WUSp_SIG_SF_0148	SF_0148	Animal colonizing	No	1	23	Susceptible	36	Susceptible	34	Susceptible	37	Susceptible	32	Susceptible	36	No Interpretation	30	No Interpretation	37	Susceptible	38	Susceptible	52	Susceptible	31	Susceptible	28	Susceptible	NA	NA	NA	NA	NA	NA	NA	NA		0	0	0	0	0	0	0	1	0	0	0
	WUSp_SIG_SF_0149	SF_0149	Environmental	Yes	3	13	Resistant	37	Susceptible	22	Susceptible	33	Susceptible	34	Susceptible	31	No Interpretation	NA	No Interpretation	35	Susceptible	37	Susceptible	43	Susceptible	30	Susceptible	27	Susceptible	NA	NA	NA	NA	NA	NA	NA	NA		0	0	0	0	0	0	1	1	0	0	0
	WUSp_SIG_SF_0150	SF_0150	Human colonizing	No	1	23	Susceptible	36	Susceptible	21	Susceptible	34	Susceptible	32	Susceptible	37	No Interpretation	NA	No Interpretation	34	Susceptible	38	Susceptible	43	Susceptible	29	Susceptible	26	Susceptible	NA	NA	NA	NA	NA	NA	NA	NA		0	0	0	0	0	0	0	1	0	0	0
	WUSp_SIG_SF_0151	SF_0151	Human colonizing	No	1	26	Susceptible	34	Susceptible	33	Susceptible	25	Susceptible	32	Susceptible	37	No Interpretation	NA	No Interpretation	24	Susceptible	37	Susceptible	43	Susceptible	29	Susceptible	25	Susceptible	NA	NA	NA	NA	NA	NA	NA	NA		0	0	0	0	0	0	0	0	0	0	0
	WUSp_SIG_SF_0152	SF_0152	Environmental	No	1	22	Susceptible	33	Susceptible	34	Susceptible	34	Susceptible	33	Susceptible	35	No Interpretation	NA	No Interpretation	35	Susceptible	36	Susceptible	45	Susceptible	29	Susceptible	25	Susceptible	NA	NA	NA	NA	NA	NA	NA	NA		0	0	0	0	0	0	0	1	0	0	0
	WUSp_SIG_SF_0153	SF_0153	Environmental	No	1	24	Susceptible	34	Susceptible	32	Susceptible	32	Susceptible	35	Susceptible	37	No Interpretation	NA	No Interpretation	33	Susceptible	36	Susceptible	44	Susceptible	31	Susceptible	27	Susceptible	NA	NA	NA	NA	NA	NA	NA	NA		0	0	0	0	0	0	0	1	0	0	0
	WUSp_SIG_SF_0154	SF_0154	Environmental	No	0	26	Susceptible	34	Susceptible	35	Susceptible	31	Susceptible	33	Susceptible	36	No Interpretation	NA	No Interpretation	32	Susceptible	35	Susceptible	48	Susceptible	29	Susceptible	27	Susceptible	NA	NA	NA	NA	NA	NA	NA	NA		0	0	0	0	0	0	0	0	0	0	0
	WUSp_SIG_SF_0155	SF_0155	Environmental	No	0	26	Susceptible	35	Susceptible	34	Susceptible	31	Susceptible	33	Susceptible	35	No Interpretation	NA	No Interpretation	32	Susceptible	35	Susceptible	49	Susceptible	29	Susceptible	26	Susceptible	NA	NA	NA	NA	NA	NA	NA	NA		0	0	0	0	0	0	0	0	0	0	0
	WUSp_SIG_SF_0156	SF_0156	Human colonizing	No	1	25	Susceptible	34	Susceptible	34	Susceptible	34	Susceptible	32	Susceptible	37	No Interpretation	NA	No Interpretation	34	Susceptible	37	Susceptible	43	Susceptible	28	Susceptible	26	Susceptible	NA	NA	NA	NA	NA	NA	NA	NA		0	0	0	0	0	0	0	1	0	0	0
	WUSp_SIG_SF_0157	SF_0157	Environmental	No	1	24	Susceptible	34	Susceptible	33	Susceptible	33	Susceptible	32	Susceptible	35	No Interpretation	NA	No Interpretation	35	Susceptible	35	Susceptible	43	Susceptible	28	Susceptible	25	Susceptible	NA	NA	NA	NA	NA	NA	NA	NA		0	0	0	0	0	0	0	1	0	0	0
	WUSp_SIG_SF_0158	SF_0158	Human colonizing	No	1	25	Susceptible	34	Susceptible	33	Susceptible	33	Susceptible	32	Susceptible	37	No Interpretation	NA	No Interpretation	34	Susceptible	35	Susceptible	44	Susceptible	29	Susceptible	26	Susceptible	NA	NA	NA	NA	NA	NA	NA	NA		0	0	0	0	0	0	0	1	0	0	0
	WUSp_SIG_SF_0159	SF_0159	Animal colonizing	No	1	23	Susceptible	35	Susceptible	34	Susceptible	37	Susceptible	34	Susceptible	36	No Interpretation	30	No Interpretation	38	Susceptible	37	Susceptible	51	Susceptible	30	Susceptible	27	Susceptible	NA	NA	NA	NA	NA	NA	NA	NA		0	0	0	0	0	0	0	1	0	0	0
	WUSp_SIG_SF_0160	SF_0160	Animal colonizing	No	1	25	Susceptible	36	Susceptible	34	Susceptible	35	Susceptible	34	Susceptible	38	No Interpretation	31	No Interpretation	35	Susceptible	37	Susceptible	46	Susceptible	30	Susceptible	26	Susceptible	NA	NA	NA	NA	NA	NA	NA	NA		0	0	0	0	0	0	0	1	0	0	0
	WUSp_SIG_SF_0161	SF_0161	Animal colonizing	not sequenced	not sequenced	23	Susceptible	37	Susceptible	35	Susceptible	37	Susceptible	35	Susceptible	37	No Interpretation	32	No Interpretation	39	Susceptible	39	Susceptible	50	Susceptible	30	Susceptible	28	Susceptible	NA	NA	NA	NA	NA	NA	NA	NA		NA	NA	NA	NA	NA	NA	NA	NA	NA	NA	NA
	WUSp_SIG_SF_0162	SF_0162	Environmental	No	2	25	Susceptible	34	Susceptible	6	Resistant	34	Susceptible	31	Susceptible	35	No Interpretation	NA	No Interpretation	36	Susceptible	36	Susceptible	44	Susceptible	29	Susceptible	25	Susceptible	NA	NA	NA	NA	NA	NA	NA	NA		0	0	0	0	0	0	0	1	0	0	0
	WUSp_SIG_SF_0163	SF_0163	Environmental	No	2	25	Susceptible	34	Susceptible	6	Resistant	33	Susceptible	32	Susceptible	36	No Interpretation	NA	No Interpretation	35	Susceptible	34	Susceptible	44	Susceptible	27	Susceptible	25	Susceptible	NA	NA	NA	NA	NA	NA	NA	NA		0	0	0	0	0	0	0	1	0	0	0
	WUSp_SIG_SF_0164	SF_0164	Environmental	No	1	25	Susceptible	33	Susceptible	6	Resistant	35	Susceptible	32	Susceptible	36	No Interpretation	NA	No Interpretation	36	Susceptible	37	Susceptible	47	Susceptible	29	Susceptible	25	Susceptible	NA	NA	NA	NA	NA	NA	NA	NA		0	0	0	0	0	0	0	1	0	0	0
	WUSp_SIG_SF_0165	SF_0165	Animal colonizing	No	2	25	Susceptible	36	Susceptible	6	Resistant	35	Susceptible	34	Susceptible	38	No Interpretation	30	No Interpretation	35	Susceptible	35	Susceptible	46	Susceptible	30	Susceptible	26	Susceptible	NA	NA	NA	NA	NA	NA	NA	NA		0	0	0	0	0	0	0	1	0	0	0
	WUSp_SIG_SF_0166	SF_0166	Animal colonizing	No	2	24	Susceptible	33	Susceptible	6	Resistant	34	Susceptible	32	Susceptible	37	No Interpretation	29	No Interpretation	34	Susceptible	35	Susceptible	45	Susceptible	29	Susceptible	26	Susceptible	NA	NA	NA	NA	NA	NA	NA	NA		0	0	0	0	0	0	0	1	0	0	0
	WUSp_SIG_SF_0167	SF_0167	Animal colonizing	No	0	26	Susceptible	34	Susceptible	33	Susceptible	33	Susceptible	34	Susceptible	37	No Interpretation	31	No Interpretation	34	Susceptible	36	Susceptible	43	Susceptible	30	Susceptible	25	Susceptible	NA	NA	NA	NA	NA	NA	NA	NA		0	0	0	0	0	0	0	0	0	0	0
	WUSp_SIG_SF_0168	SF_0168	Animal colonizing	No	1	27	Susceptible	35	Susceptible	33	Susceptible	33	Susceptible	34	Susceptible	39	No Interpretation	30	No Interpretation	35	Susceptible	38	Susceptible	46	Susceptible	31	Susceptible	28	Susceptible	NA	NA	NA	NA	NA	NA	NA	NA		0	0	0	0	0	0	0	1	0	0	0
	WUSp_SIG_SF_0169	SF_0169	Environmental	No	1	25	Susceptible	36	Susceptible	23	Susceptible	34	Susceptible	33	Susceptible	37	No Interpretation	NA	No Interpretation	36	Susceptible	38	Susceptible	44	Susceptible	30	Susceptible	28	Susceptible	NA	NA	NA	NA	NA	NA	NA	NA		0	0	0	0	0	0	0	1	0	0	0
	WUSp_SIG_SF_0170	SF_0170	Environmental	No	0	26	Susceptible	37	Susceptible	24	Susceptible	34	Susceptible	33	Susceptible	37	No Interpretation	NA	No Interpretation	36	Susceptible	38	Susceptible	45	Susceptible	31	Susceptible	28	Susceptible	NA	NA	NA	NA	NA	NA	NA	NA		0	0	0	0	0	0	0	0	0	0	0
	WUSp_SIG_SF_0171	SF_0171	Environmental	No	1	25	Susceptible	36	Susceptible	33	Susceptible	34	Susceptible	35	Susceptible	36	No Interpretation	NA	No Interpretation	35	Susceptible	36	Susceptible	46	Susceptible	30	Susceptible	27	Susceptible	NA	NA	NA	NA	NA	NA	NA	NA		0	0	0	0	0	0	0	1	0	0	0
	WUSp_SIG_SF_0172	SF_0172	Environmental	No	1	26	Susceptible	36	Susceptible	22	Susceptible	34	Susceptible	34	Susceptible	36	No Interpretation	NA	No Interpretation	36	Susceptible	38	Susceptible	44	Susceptible	29	Susceptible	27	Susceptible	NA	NA	NA	NA	NA	NA	NA	NA		0	0	0	0	0	0	0	1	0	0	0
	WUSp_SIG_SF_0173	SF_0173	Environmental	No	1	27	Susceptible	36	Susceptible	24	Susceptible	35	Susceptible	35	Susceptible	39	No Interpretation	NA	No Interpretation	36	Susceptible	38	Susceptible	45	Susceptible	31	Susceptible	29	Susceptible	NA	NA	NA	NA	NA	NA	NA	NA		0	0	0	0	0	0	0	1	0	0	0
	WUSp_SIG_SF_0174	SF_0174	Environmental	No	1	25	Susceptible	36	Susceptible	35	Susceptible	34	Susceptible	35	Susceptible	38	No Interpretation	NA	No Interpretation	35	Susceptible	36	Susceptible	46	Susceptible	31	Susceptible	27	Susceptible	NA	NA	NA	NA	NA	NA	NA	NA		0	0	0	0	0	0	0	1	0	0	0
	WUSp_SIG_SF_0175	SF_0175	Human colonizing	No	2	24	Susceptible	19	Susceptible	35	Susceptible	35	Susceptible	33	Susceptible	38	No Interpretation	NA	No Interpretation	35	Susceptible	36	Susceptible	45	Susceptible	30	Susceptible	27	Susceptible	NA	NA	NA	NA	NA	NA	NA	NA		0	0	0	0	0	0	0	1	0	0	0
	WUSp_SIG_SF_0176	SF_0176	Animal colonizing	No	1	25	Susceptible	37	Susceptible	23	Susceptible	35	Susceptible	34	Susceptible	38	No Interpretation	37	No Interpretation	36	Susceptible	37	Susceptible	45	Susceptible	30	Susceptible	28	Susceptible	NA	NA	NA	NA	NA	NA	NA	NA		0	0	0	0	0	0	0	1	0	0	0
	WUSp_SIG_SF_0177	SF_0177	Environmental	No	0	29	Susceptible	35	Susceptible	32	Susceptible	33	Susceptible	34	Susceptible	37	No Interpretation	NA	No Interpretation	34	Susceptible	36	Susceptible	41	Susceptible	31	Susceptible	27	Susceptible	NA	NA	NA	NA	NA	NA	NA	NA		0	0	0	0	0	0	0	0	0	0	0
	WUSp_SIG_SF_0178	SF_0178	Human colonizing	No	1	26	Susceptible	35	Susceptible	23	Susceptible	35	Susceptible	31	Susceptible	37	No Interpretation	NA	No Interpretation	35	Susceptible	35	Susceptible	47	Susceptible	30	Susceptible	27	Susceptible	NA	NA	NA	NA	NA	NA	NA	NA		0	0	0	0	0	0	0	1	0	0	0
	WUSp_SIG_SF_0179	SF_0179	Human colonizing	No	0	28	Susceptible	35	Susceptible	33	Susceptible	32	Susceptible	33	Susceptible	38	No Interpretation	NA	No Interpretation	34	Susceptible	36	Susceptible	40	Susceptible	31	Susceptible	26	Susceptible	NA	NA	NA	NA	NA	NA	NA	NA		0	0	0	0	0	0	0	0	0	0	0
	WUSp_SIG_SF_0180	SF_0180	Human colonizing	No	0	27	Susceptible	34	Susceptible	31	Susceptible	31	Susceptible	32	Susceptible	37	No Interpretation	NA	No Interpretation	31	Susceptible	36	Susceptible	40	Susceptible	28	Susceptible	27	Susceptible	NA	NA	NA	NA	NA	NA	NA	NA		0	0	0	0	0	0	0	0	0	0	0
	WUSp_SIG_SF_0181	SF_0181	Animal colonizing	not sequenced	not sequenced	26	Susceptible	34	Susceptible	30	Susceptible	32	Susceptible	31	Susceptible	34	No Interpretation	28	No Interpretation	32	Susceptible	35	Susceptible	42	Susceptible	29	Susceptible	25	Susceptible	NA	NA	NA	NA	NA	NA	NA	NA		NA	NA	NA	NA	NA	NA	NA	NA	NA	NA	NA
	WUSp_SIG_SF_0182	SF_0182	Animal colonizing	No	0	28	Susceptible	34	Susceptible	31	Susceptible	33	Susceptible	32	Susceptible	39	No Interpretation	30	No Interpretation	34	Susceptible	37	Susceptible	42	Susceptible	30	Susceptible	25	Susceptible	NA	NA	NA	NA	NA	NA	NA	NA		0	0	0	0	0	0	0	0	0	0	0
	WUSp_SIG_SF_0183	SF_0183	Human colonizing	not sequenced	not sequenced	25	Susceptible	32	Susceptible	33	Susceptible	33	Susceptible	31	Susceptible	37	No Interpretation	NA	No Interpretation	33	Susceptible	36	Susceptible	44	Susceptible	28	Susceptible	25	Susceptible	NA	NA	NA	NA	NA	NA	NA	NA		NA	NA	NA	NA	NA	NA	NA	NA	NA	NA	NA
	WUSp_SIG_SF_0184	SF_0184	Animal colonizing	not sequenced	not sequenced	25	Susceptible	35	Susceptible	22	Susceptible	29	Susceptible	31	Susceptible	37	No Interpretation	30	No Interpretation	31	Susceptible	38	Susceptible	42	Susceptible	30	Susceptible	28	Susceptible	NA	NA	NA	NA	NA	NA	NA	NA		NA	NA	NA	NA	NA	NA	NA	NA	NA	NA	NA
	WUSp_SIG_SF_0185	SF_0185	Animal colonizing	No	1	26	Susceptible	36	Susceptible	23	Susceptible	36	Susceptible	33	Susceptible	38	No Interpretation	33	No Interpretation	37	Susceptible	40	Susceptible	49	Susceptible	29	Susceptible	27	Susceptible	NA	NA	NA	NA	NA	NA	NA	NA		0	0	0	0	0	0	0	1	0	0	0
	WUSp_SIG_SF_0186	SF_0186	Animal colonizing	No	1	25	Susceptible	18	Susceptible	30	Susceptible	32	Susceptible	31	Susceptible	35	No Interpretation	29	No Interpretation	33	Susceptible	35	Susceptible	42	Susceptible	28	Susceptible	24	Susceptible	NA	NA	NA	NA	NA	NA	NA	NA		0	0	0	0	0	0	0	0	0	0	0
	WUSp_SIG_SF_0187	SF_0187	Animal colonizing	not sequenced	not sequenced	25	Susceptible	32	Susceptible	33	Susceptible	35	Susceptible	32	Susceptible	37	No Interpretation	30	No Interpretation	35	Susceptible	37	Susceptible	46	Susceptible	29	Susceptible	26	Susceptible	NA	NA	NA	NA	NA	NA	NA	NA		NA	NA	NA	NA	NA	NA	NA	NA	NA	NA	NA
	WUSp_SIG_SF_0188	SF_0188	Animal colonizing	not sequenced	not sequenced	27	Susceptible	35	Susceptible	31	Susceptible	37	Susceptible	32	Susceptible	37	No Interpretation	30	No Interpretation	39	Susceptible	39	Susceptible	52	Susceptible	30	Susceptible	27	Susceptible	NA	NA	NA	NA	NA	NA	NA	NA		NA	NA	NA	NA	NA	NA	NA	NA	NA	NA	NA
	WUSp_SIG_SF_0189	SF_0189	Animal colonizing	No	0	27	Susceptible	34	Susceptible	31	Susceptible	32	Susceptible	31	Susceptible	38	No Interpretation	30	No Interpretation	33	Susceptible	36	Susceptible	40	Susceptible	28	Susceptible	26	Susceptible	NA	NA	NA	NA	NA	NA	NA	NA		0	0	0	0	0	0	0	0	0	0	0
	WUSp_SIG_SF_0190	SF_0190	Animal colonizing	No	4	22	Susceptible	19	Susceptible	6	Resistant	35	Susceptible	31	Susceptible	37	No Interpretation	29	No Interpretation	35	Susceptible	35	Susceptible	44	Susceptible	28	Susceptible	25	Susceptible	NA	NA	NA	NA	NA	NA	NA	NA		1	0	0	0	0	0	0	1	0	0	0
	WUSp_SIG_SF_0191	SF_0191	Human colonizing	not sequenced	not sequenced	25	Susceptible	20	Susceptible	6	Resistant	34	Susceptible	35	Susceptible	40	No Interpretation	NA	No Interpretation	35	Susceptible	39	Susceptible	48	Susceptible	6	Resistant	6	Resistant	NA	NA	NA	NA	NA	NA	NA	NA		NA	NA	NA	NA	NA	NA	NA	NA	NA	NA	NA
	WUSp_SIG_SF_0192	SF_0192	Animal colonizing	No	11	25	Susceptible	19	Susceptible	6	Resistant	34	Susceptible	33	Susceptible	40	No Interpretation	30	No Interpretation	35	Susceptible	37	Susceptible	48	Susceptible	6	Resistant	6	Resistant	NA	NA	NA	NA	NA	NA	NA	NA		1	0	1	1	1	0	0	1	1	1	1
	WUSp_SIG_SF_0193	SF_0193	Animal colonizing	No	0	26	Susceptible	33	Susceptible	21	Susceptible	32	Susceptible	31	Susceptible	36	No Interpretation	28	No Interpretation	33	Susceptible	36	Susceptible	43	Susceptible	28	Susceptible	27	Susceptible	NA	NA	NA	NA	NA	NA	NA	NA		0	0	0	0	0	0	0	0	0	0	0
	WUSp_SIG_SF_0194	SF_0194	Human colonizing	No	0	26	Susceptible	34	Susceptible	29	Susceptible	28	Susceptible	32	Susceptible	36	No Interpretation	NA	No Interpretation	29	Susceptible	34	Susceptible	38	Susceptible	29	Susceptible	25	Susceptible	NA	NA	NA	NA	NA	NA	NA	NA		0	0	0	0	0	0	0	0	0	0	0
	WUSp_SIG_SF_0195	SF_0195	Animal colonizing	No	1	27	Susceptible	35	Susceptible	33	Susceptible	34	Susceptible	33	Susceptible	37	No Interpretation	30	No Interpretation	35	Susceptible	37	Susceptible	43	Susceptible	29	Susceptible	28	Susceptible	NA	NA	NA	NA	NA	NA	NA	NA		0	0	0	0	0	0	0	1	0	0	0
	WUSp_SIG_SF_0196	SF_0196	Animal colonizing	No	1	25	Susceptible	36	Susceptible	33	Susceptible	35	Susceptible	33	Susceptible	37	No Interpretation	31	No Interpretation	36	Susceptible	38	Susceptible	48	Susceptible	30	Susceptible	28	Susceptible	NA	NA	NA	NA	NA	NA	NA	NA		0	0	0	0	0	0	0	1	0	0	0
	WUSp_SIG_SF_0244	SF_0244	Environmental	No	0	29	Susceptible	35	Susceptible	34	Susceptible	35	Susceptible	35	Susceptible	38	No Interpretation	NA	No Interpretation	37	Susceptible	38	Susceptible	47	Susceptible	31	Susceptible	27	Susceptible	NA	NA	NA	NA	NA	NA	NA	NA		0	0	0	0	0	0	0	0	0	0	0
	WUSp_SIG_SF_0245	SF_0245	Environmental	No	0	27	Susceptible	36	Susceptible	34	Susceptible	35	Susceptible	35	Susceptible	39	No Interpretation	NA	No Interpretation	35	Susceptible	38	Susceptible	46	Susceptible	30	Susceptible	27	Susceptible	NA	NA	NA	NA	NA	NA	NA	NA		0	0	0	0	0	0	0	0	0	0	0
	WUSp_SIG_SF_0246	SF_0246	Environmental	No	0	29	Susceptible	37	Susceptible	34	Susceptible	33	Susceptible	35	Susceptible	40	No Interpretation	NA	No Interpretation	35	Susceptible	38	Susceptible	44	Susceptible	32	Susceptible	28	Susceptible	NA	NA	NA	NA	NA	NA	NA	NA		0	0	0	0	0	0	0	0	0	0	0
	WUSp_SIG_SF_0247	SF_0247	Environmental	No	0	28	Susceptible	35	Susceptible	32	Susceptible	33	Susceptible	33	Susceptible	38	No Interpretation	NA	No Interpretation	34	Susceptible	36	Susceptible	42	Susceptible	30	Susceptible	26	Susceptible	NA	NA	NA	NA	NA	NA	NA	NA		0	0	0	0	0	0	0	0	0	0	0
	WUSp_SIG_SF_0248	SF_0248	Environmental	No	0	30	Susceptible	36	Susceptible	34	Susceptible	34	Susceptible	35	Susceptible	39	No Interpretation	NA	No Interpretation	37	Susceptible	38	Susceptible	47	Susceptible	30	Susceptible	27	Susceptible	NA	NA	NA	NA	NA	NA	NA	NA		0	0	0	0	0	0	0	0	0	0	0
	WUSp_SIG_SF_0249	SF_0249	Human colonizing	No	0	28	Susceptible	36	Susceptible	33	Susceptible	34	Susceptible	35	Susceptible	40	No Interpretation	NA	No Interpretation	36	Susceptible	38	Susceptible	44	Susceptible	31	Susceptible	28	Susceptible	NA	NA	NA	NA	NA	NA	NA	NA		0	0	0	0	0	0	0	0	0	0	0
	WUSp_SIG_SF_0250	SF_0250	Environmental	No	2	25	Susceptible	37	Susceptible	24	Susceptible	24	Susceptible	35	Susceptible	37	No Interpretation	NA	No Interpretation	25	Susceptible	37	Susceptible	42	Susceptible	30	Susceptible	28	Susceptible	NA	NA	NA	NA	NA	NA	NA	NA		0	0	0	0	0	0	0	1	0	0	0
	WUSp_SIG_SF_0251	SF_0251	Environmental	No	1	28	Susceptible	36	Susceptible	33	Susceptible	34	Susceptible	34	Susceptible	37	No Interpretation	NA	No Interpretation	35	Susceptible	38	Susceptible	44	Susceptible	30	Susceptible	28	Susceptible	NA	NA	NA	NA	NA	NA	NA	NA		0	0	0	0	0	0	0	1	0	0	0
	WUSp_SIG_SF_0252	SF_0252	Environmental	No	1	28	Susceptible	36	Susceptible	35	Susceptible	35	Susceptible	35	Susceptible	37	No Interpretation	NA	No Interpretation	36	Susceptible	38	Susceptible	45	Susceptible	30	Susceptible	29	Susceptible	NA	NA	NA	NA	NA	NA	NA	NA		0	0	0	0	0	0	0	1	0	0	0
	WUSp_SIG_SF_0253	SF_0253	Environmental	No	1	28	Susceptible	36	Susceptible	34	Susceptible	34	Susceptible	35	Susceptible	38	No Interpretation	NA	No Interpretation	35	Susceptible	37	Susceptible	45	Susceptible	31	Susceptible	30	Susceptible	NA	NA	NA	NA	NA	NA	NA	NA		0	0	0	0	0	0	0	1	0	0	0
	WUSp_SIG_SF_0254	SF_0254	Environmental	No	1	32	Susceptible	34	Susceptible	34	Susceptible	34	Susceptible	34	Susceptible	37	No Interpretation	NA	No Interpretation	35	Susceptible	36	Susceptible	45	Susceptible	30	Susceptible	29	Susceptible	NA	NA	NA	NA	NA	NA	NA	NA		0	0	0	0	0	0	0	1	0	0	0
	WUSd_SIG_SF_0255	SF_0255	Environmental	not sequenced	not sequenced	25	Susceptible	34	Susceptible	28	Susceptible	31	Susceptible	32	Susceptible	33	No Interpretation	NA	No Interpretation	33	Susceptible	33	Susceptible	42	Susceptible	27	Susceptible	25	Susceptible	NA	NA	NA	NA	NA	NA	NA	NA		NA	NA	NA	NA	NA	NA	NA	NA	NA	NA	NA
	WUSd_SIG_SF_0256	SF_0256	Environmental	not sequenced	not sequenced	26	Susceptible	35	Susceptible	29	Susceptible	32	Susceptible	33	Susceptible	34	No Interpretation	NA	No Interpretation	34	Susceptible	35	Susceptible	42	Susceptible	28	Susceptible	27	Susceptible	NA	NA	NA	NA	NA	NA	NA	NA		NA	NA	NA	NA	NA	NA	NA	NA	NA	NA	NA
	WUSd_SIG_SF_0257	SF_0257	Environmental	not sequenced	not sequenced	25	Susceptible	35	Susceptible	29	Susceptible	32	Susceptible	33	Susceptible	34	No Interpretation	NA	No Interpretation	34	Susceptible	34	Susceptible	42	Susceptible	27	Susceptible	25	Susceptible	NA	NA	NA	NA	NA	NA	NA	NA		NA	NA	NA	NA	NA	NA	NA	NA	NA	NA	NA
	WUSd_SIG_SF_0258	SF_0258	Environmental	not sequenced	not sequenced	26	Susceptible	34	Susceptible	28	Susceptible	30	Susceptible	35	Susceptible	34	No Interpretation	NA	No Interpretation	32	Susceptible	33	Susceptible	41	Susceptible	29	Susceptible	27	Susceptible	NA	NA	NA	NA	NA	NA	NA	NA		NA	NA	NA	NA	NA	NA	NA	NA	NA	NA	NA
	WUSp_SIG_SF_0259	SF_0259	Human colonizing	No	0	26	Susceptible	36	Susceptible	31	Susceptible	29	Susceptible	34	Susceptible	38	No Interpretation	NA	No Interpretation	30	Susceptible	35	Susceptible	40	Susceptible	30	Susceptible	27	Susceptible	NA	NA	NA	NA	NA	NA	NA	NA		0	0	0	0	0	0	0	0	0	0	0
	WUSd_SIG_SF_0260	SF_0260	Animal colonizing	not sequenced	not sequenced	25	Susceptible	31	Susceptible	29	Susceptible	29	Susceptible	31	Susceptible	33	No Interpretation	28	No Interpretation	31	Susceptible	32	Susceptible	38	Susceptible	26	Susceptible	25	Susceptible	NA	NA	NA	NA	NA	NA	NA	NA		NA	NA	NA	NA	NA	NA	NA	NA	NA	NA	NA
	WUSp_SIG_SF_0261	SF_0261	Environmental	No	1	25	Susceptible	36	Susceptible	22	Susceptible	36	Susceptible	33	Susceptible	37	No Interpretation	NA	No Interpretation	37	Susceptible	38	Susceptible	47	Susceptible	28	Susceptible	25	Susceptible	NA	NA	NA	NA	NA	NA	NA	NA		0	0	0	0	0	0	0	1	0	0	0
	WUSp_SIG_SF_0262	SF_0262	Animal colonizing	No	2	24	Susceptible	35	Susceptible	34	Susceptible	37	Susceptible	35	Susceptible	37	No Interpretation	31	No Interpretation	37	Susceptible	37	Susceptible	50	Susceptible	29	Susceptible	27	Susceptible	NA	NA	NA	NA	NA	NA	NA	NA		0	0	0	0	0	0	0	1	0	0	0
	WUSp_SIG_SF_0263	SF_0263	Environmental	No	0	27	Susceptible	36	Susceptible	33	Susceptible	34	Susceptible	36	Susceptible	37	No Interpretation	NA	No Interpretation	35	Susceptible	37	Susceptible	47	Susceptible	30	Susceptible	26	Susceptible	NA	NA	NA	NA	NA	NA	NA	NA		0	0	0	0	0	0	0	0	0	0	0
	WUSp_SIG_SF_0264	SF_0264	Environmental	No	0	27	Susceptible	36	Susceptible	33	Susceptible	33	Susceptible	35	Susceptible	38	No Interpretation	NA	No Interpretation	34	Susceptible	36	Susceptible	45	Susceptible	30	Susceptible	26	Susceptible	NA	NA	NA	NA	NA	NA	NA	NA		0	0	0	0	0	0	0	0	0	0	0
	WUSp_SIG_SF_0265	SF_0265	Environmental	No	1	24	Susceptible	37	Susceptible	21	Susceptible	33	Susceptible	34	Susceptible	38	No Interpretation	NA	No Interpretation	34	Susceptible	38	Susceptible	44	Susceptible	28	Susceptible	26	Susceptible	NA	NA	NA	NA	NA	NA	NA	NA		0	0	0	0	0	0	0	1	0	0	0
	WUSp_SIG_SF_0266	SF_0266	Environmental	No	1	24	Susceptible	38	Susceptible	21	Susceptible	35	Susceptible	35	Susceptible	38	No Interpretation	NA	No Interpretation	35	Susceptible	38	Susceptible	43	Susceptible	30	Susceptible	26	Susceptible	NA	NA	NA	NA	NA	NA	NA	NA		0	0	0	0	0	0	0	1	0	0	0
	WUSp_SIG_SF_0267	SF_0267	Environmental	not sequenced	not sequenced	24	Susceptible	36	Susceptible	17	Susceptible	34	Susceptible	35	Susceptible	38	No Interpretation	NA	No Interpretation	35	Susceptible	37	Susceptible	45	Susceptible	30	Susceptible	26	Susceptible	NA	NA	NA	NA	NA	NA	NA	NA		NA	NA	NA	NA	NA	NA	NA	NA	NA	NA	NA
	WUSp_SIG_SF_0268	SF_0268	Animal colonizing	not sequenced	not sequenced	23	Susceptible	36	Susceptible	18	Susceptible	35	Susceptible	34	Susceptible	36	No Interpretation	30	No Interpretation	35	Susceptible	37	Susceptible	46	Susceptible	30	Susceptible	26	Susceptible	NA	NA	NA	NA	NA	NA	NA	NA		NA	NA	NA	NA	NA	NA	NA	NA	NA	NA	NA
	WUSp_SIG_SF_0269	SF_0269	Animal colonizing	No	1	25	Susceptible	35	Susceptible	19	Susceptible	35	Susceptible	33	Susceptible	37	No Interpretation	32	No Interpretation	36	Susceptible	38	Susceptible	45	Susceptible	28	Susceptible	26	Susceptible	NA	NA	NA	NA	NA	NA	NA	NA		0	0	0	0	0	0	0	1	0	0	0
	WUSp_SIG_SF_0270	SF_0270	Environmental	No	4	24	Susceptible	18	Susceptible	6	Resistant	31	Susceptible	32	Susceptible	36	No Interpretation	NA	No Interpretation	32	Susceptible	35	Susceptible	39	Susceptible	6	Resistant	14	Resistant	NA	NA	NA	NA	NA	NA	NA	NA		0	0	0	0	0	0	0	1	0	0	1
	WUSp_SIG_SF_0271	SF_0271	Environmental	No	3	24	Susceptible	18	Susceptible	6	Resistant	33	Susceptible	35	Susceptible	37	No Interpretation	NA	No Interpretation	34	Susceptible	36	Susceptible	41	Susceptible	6	Resistant	14	Resistant	NA	NA	NA	NA	NA	NA	NA	NA		0	0	0	0	0	0	0	1	0	0	0
	WUSp_SIG_SF_0272	SF_0272	Environmental	No	5	23	Susceptible	18	Susceptible	6	Resistant	34	Susceptible	33	Susceptible	36	No Interpretation	NA	No Interpretation	34	Susceptible	36	Susceptible	42	Susceptible	6	Resistant	14	Resistant	NA	NA	NA	NA	NA	NA	NA	NA		0	0	0	0	0	0	0	1	0	0	1
	WUSp_SIG_SF_0273	SF_0273	Animal colonizing	No	4	24	Susceptible	18	Susceptible	6	Resistant	33	Susceptible	33	Susceptible	37	No Interpretation	30	No Interpretation	33	Susceptible	35	Susceptible	40	Susceptible	6	Resistant	14	Resistant	NA	NA	NA	NA	NA	NA	NA	NA		0	0	0	0	0	0	0	1	0	0	1
	WUSp_SIG_SF_0274	SF_0274	Animal colonizing	No	0	27	Susceptible	36	Susceptible	33	Susceptible	35	Susceptible	36	Susceptible	37	No Interpretation	36	No Interpretation	37	Susceptible	38	Susceptible	46	Susceptible	29	Susceptible	27	Susceptible	NA	NA	NA	NA	NA	NA	NA	NA		0	0	0	0	0	0	0	0	0	0	0
	WUSp_SIG_SF_0275	SF_0275	Animal colonizing	No	5	22	Susceptible	19	Susceptible	6	Resistant	6	Resistant	35	Susceptible	37	No Interpretation	31	No Interpretation	6	Resistant	36	Susceptible	25	Susceptible	6	Resistant	6	Resistant	NA	NA	NA	NA	NA	NA	NA	NA		0	0	1	0	1	0	0	0	0	0	1
	WUSp_SIG_SF_0276	SF_0276	Animal colonizing	No	9	21	Susceptible	18	Susceptible	6	Resistant	6	Resistant	36	Susceptible	37	No Interpretation	31	No Interpretation	6	Resistant	36	Susceptible	25	Susceptible	6	Resistant	6	Resistant	NA	NA	NA	NA	NA	NA	NA	NA		1	0	1	0	1	0	0	1	0	0	1
	WUSp_SIG_SF_0277	SF_0277	Animal colonizing	No	1	23	Susceptible	34	Susceptible	33	Susceptible	33	Susceptible	33	Susceptible	35	No Interpretation	30	No Interpretation	34	Susceptible	35	Susceptible	43	Susceptible	30	Susceptible	27	Susceptible	NA	NA	NA	NA	NA	NA	NA	NA		0	0	0	0	0	0	0	1	0	0	0
	WUSp_SIG_SF_0278	SF_0278	Environmental	No	1	24	Susceptible	35	Susceptible	34	Susceptible	34	Susceptible	33	Susceptible	37	No Interpretation	NA	No Interpretation	35	Susceptible	38	Susceptible	40	Susceptible	30	Susceptible	27	Susceptible	NA	NA	NA	NA	NA	NA	NA	NA		0	0	0	0	0	0	0	1	0	0	0
	WUSp_SIG_SF_0279	SF_0279	Environmental	No	1	24	Susceptible	35	Susceptible	34	Susceptible	33	Susceptible	34	Susceptible	37	No Interpretation	NA	No Interpretation	34	Susceptible	37	Susceptible	42	Susceptible	31	Susceptible	28	Susceptible	NA	NA	NA	NA	NA	NA	NA	NA		0	0	0	0	0	0	0	1	0	0	0
	WUSp_SIG_SF_0280	SF_0280	Human colonizing	No	1	23	Susceptible	34	Susceptible	32	Susceptible	31	Susceptible	33	Susceptible	35	No Interpretation	NA	No Interpretation	32	Susceptible	36	Susceptible	41	Susceptible	30	Susceptible	26	Susceptible	NA	NA	NA	NA	NA	NA	NA	NA		0	0	0	0	0	0	0	1	0	0	0
	WUSp_SIG_SF_0281	SF_0281	Environmental	No	1	24	Susceptible	38	Susceptible	35	Susceptible	34	Susceptible	35	Susceptible	38	No Interpretation	NA	No Interpretation	36	Susceptible	37	Susceptible	44	Susceptible	31	Susceptible	28	Susceptible	NA	NA	NA	NA	NA	NA	NA	NA		0	0	0	0	0	0	0	1	0	0	0
	WUSp_SIG_SF_0282	SF_0282	Animal colonizing	No	1	23	Susceptible	36	Susceptible	33	Susceptible	28	Susceptible	34	Susceptible	37	No Interpretation	31	No Interpretation	30	Susceptible	38	Susceptible	41	Susceptible	30	Susceptible	26	Susceptible	NA	NA	NA	NA	NA	NA	NA	NA		0	0	0	0	0	0	0	1	0	0	0
	WUSp_SIG_SF_0283	SF_0283	Animal colonizing	No	1	24	Susceptible	36	Susceptible	33	Susceptible	29	Susceptible	33	Susceptible	38	No Interpretation	30	No Interpretation	30	Susceptible	38	Susceptible	40	Susceptible	28	Susceptible	26	Susceptible	NA	NA	NA	NA	NA	NA	NA	NA		0	0	0	0	0	0	0	1	0	0	0
	WUSp_SIG_SF_0284	SF_0284	Animal colonizing	No	1	22	Susceptible	36	Susceptible	31	Susceptible	31	Susceptible	34	Susceptible	37	No Interpretation	31	No Interpretation	32	Susceptible	38	Susceptible	40	Susceptible	29	Susceptible	26	Susceptible	NA	NA	NA	NA	NA	NA	NA	NA		0	0	0	0	0	0	0	1	0	0	0
	WUSp_SIG_SF_0285	SF_0285	Animal colonizing	No	0	36	Susceptible	37	Susceptible	23	Susceptible	38	Susceptible	35	Susceptible	37	No Interpretation	31	No Interpretation	37	Susceptible	38	Susceptible	48	Susceptible	30	Susceptible	27	Susceptible	NA	NA	NA	NA	NA	NA	NA	NA		0	0	0	0	0	0	0	0	0	0	0
	WUSp_SIG_SF_0286	SF_0286	Animal colonizing	No	0	26	Susceptible	35	Susceptible	22	Susceptible	37	Susceptible	34	Susceptible	37	No Interpretation	31	No Interpretation	37	Susceptible	38	Susceptible	47	Susceptible	29	Susceptible	27	Susceptible	NA	NA	NA	NA	NA	NA	NA	NA		0	0	0	0	0	0	0	0	0	0	0
	WUSp_SIG_SF_0287	SF_0287	Animal colonizing	No	0	28	Susceptible	36	Susceptible	35	Susceptible	36	Susceptible	34	Susceptible	38	No Interpretation	30	No Interpretation	37	Susceptible	38	Susceptible	48	Susceptible	30	Susceptible	28	Susceptible	NA	NA	NA	NA	NA	NA	NA	NA		0	0	0	0	0	0	0	0	0	0	0
	WUSp_SIG_SF_0288	SF_0288	Animal colonizing	not sequenced	not sequenced	28	Susceptible	35	Susceptible	33	Susceptible	35	Susceptible	33	Susceptible	38	No Interpretation	31	No Interpretation	36	Susceptible	37	Susceptible	46	Susceptible	29	Susceptible	27	Susceptible	NA	NA	NA	NA	NA	NA	NA	NA		NA	NA	NA	NA	NA	NA	NA	NA	NA	NA	NA
	WUSp_SIG_SF_0289	SF_0289	Animal colonizing	No	2	29	Susceptible	36	Susceptible	35	Susceptible	35	Susceptible	34	Susceptible	38	No Interpretation	31	No Interpretation	35	Susceptible	39	Susceptible	45	Susceptible	30	Susceptible	27	Susceptible	NA	NA	NA	NA	NA	NA	NA	NA		0	1	0	0	0	0	0	0	0	0	0
	WUSp_SIG_SF_0290	SF_0290	Animal colonizing	No	0	28	Susceptible	34	Susceptible	32	Susceptible	35	Susceptible	32	Susceptible	37	No Interpretation	30	No Interpretation	34	Susceptible	35	Susceptible	43	Susceptible	29	Susceptible	25	Susceptible	NA	NA	NA	NA	NA	NA	NA	NA		0	0	0	0	0	0	0	0	0	0	0
	WUSp_SIG_SF_0291	SF_0291	Animal colonizing	No	8	24	Susceptible	36	Susceptible	6	Resistant	28	Susceptible	35	Susceptible	38	No Interpretation	31	No Interpretation	27	Susceptible	37	Susceptible	46	Susceptible	6	Resistant	6	Resistant	NA	NA	NA	NA	NA	NA	NA	NA		1	0	1	0	1	0	0	1	0	0	1
	WUSp_SIG_SF_0292	SF_0292	Human colonizing	No	2	25	Susceptible	36	Susceptible	21	Susceptible	34	Susceptible	33	Susceptible	37	No Interpretation	NA	No Interpretation	35	Susceptible	37	Susceptible	45	Susceptible	30	Susceptible	27	Susceptible	NA	NA	NA	NA	NA	NA	NA	NA		1	0	0	0	0	0	0	1	0	0	0
	WUSp_SIG_SF_0293	SF_0293	Environmental	No	2	24	Susceptible	34	Susceptible	21	Susceptible	33	Susceptible	31	Susceptible	36	No Interpretation	NA	No Interpretation	33	Susceptible	35	Susceptible	43	Susceptible	30	Susceptible	26	Susceptible	NA	NA	NA	NA	NA	NA	NA	NA		1	0	0	0	0	0	0	1	0	0	0
	WUSp_SIG_SF_0294	SF_0294	Human colonizing	No	0	28	Susceptible	35	Susceptible	34	Susceptible	35	Susceptible	34	Susceptible	38	No Interpretation	NA	No Interpretation	35	Susceptible	39	Susceptible	47	Susceptible	30	Susceptible	27	Susceptible	NA	NA	NA	NA	NA	NA	NA	NA		0	0	0	0	0	0	0	0	0	0	0
	WUSp_SIG_SF_0295	SF_0295	Environmental	No	2	27	Susceptible	37	Susceptible	33	Susceptible	35	Susceptible	35	Susceptible	39	No Interpretation	NA	No Interpretation	36	Susceptible	38	Susceptible	46	Susceptible	30	Susceptible	27	Susceptible	NA	NA	NA	NA	NA	NA	NA	NA		0	1	0	0	0	0	0	0	0	0	0
	WUSp_SIG_SF_0296	SF_0296	Environmental	No	0	28	Susceptible	35	Susceptible	34	Susceptible	34	Susceptible	34	Susceptible	38	No Interpretation	NA	No Interpretation	36	Susceptible	40	Susceptible	46	Susceptible	31	Susceptible	27	Susceptible	NA	NA	NA	NA	NA	NA	NA	NA		0	0	0	0	0	0	0	0	0	0	0
	WUSp_SIG_SF_0297	SF_0297	Environmental	not sequenced	not sequenced	27	Susceptible	34	Susceptible	33	Susceptible	34	Susceptible	32	Susceptible	37	No Interpretation	NA	No Interpretation	34	Susceptible	37	Susceptible	45	Susceptible	29	Susceptible	26	Susceptible	NA	NA	NA	NA	NA	NA	NA	NA		NA	NA	NA	NA	NA	NA	NA	NA	NA	NA	NA
	WUSp_SIG_SF_0298	SF_0298	Environmental	No	0	27	Susceptible	36	Susceptible	34	Susceptible	36	Susceptible	35	Susceptible	37	No Interpretation	NA	No Interpretation	36	Susceptible	38	Susceptible	47	Susceptible	30	Susceptible	27	Susceptible	NA	NA	NA	NA	NA	NA	NA	NA		0	0	0	0	0	0	0	0	0	0	0
	WUSp_SIG_SF_0299	SF_0299	Environmental	No	0	27	Susceptible	35	Susceptible	34	Susceptible	35	Susceptible	34	Susceptible	38	No Interpretation	NA	No Interpretation	35	Susceptible	38	Susceptible	46	Susceptible	30	Susceptible	26	Susceptible	NA	NA	NA	NA	NA	NA	NA	NA		0	0	0	0	0	0	0	0	0	0	0
	WUSp_SIG_SF_0300	SF_0300	Human colonizing	No	0	27	Susceptible	35	Susceptible	34	Susceptible	35	Susceptible	34	Susceptible	37	No Interpretation	NA	No Interpretation	35	Susceptible	38	Susceptible	46	Susceptible	30	Susceptible	27	Susceptible	NA	NA	NA	NA	NA	NA	NA	NA		0	0	0	0	0	0	0	0	0	0	0
	WUSp_SIG_SF_0301	SF_0301	Human colonizing	No	0	28	Susceptible	35	Susceptible	34	Susceptible	35	Susceptible	35	Susceptible	37	No Interpretation	NA	No Interpretation	36	Susceptible	39	Susceptible	46	Susceptible	29	Susceptible	27	Susceptible	NA	NA	NA	NA	NA	NA	NA	NA		0	0	0	0	0	0	0	0	0	0	0
	WUSp_SIG_SF_0302	SF_0302	Environmental	No	7	28	Susceptible	35	Susceptible	34	Susceptible	34	Susceptible	33	Susceptible	36	No Interpretation	NA	No Interpretation	35	Susceptible	37	Susceptible	47	Susceptible	30	Susceptible	26	Susceptible	NA	NA	NA	NA	NA	NA	NA	NA		0	0	1	0	1	0	0	1	0	0	1
	WUSp_SIG_SF_0303	SF_0303	Environmental	No	8	22	Susceptible	35	Susceptible	6	Resistant	25	Susceptible	32	Susceptible	35	No Interpretation	NA	No Interpretation	26	Susceptible	36	Susceptible	43	Susceptible	6	Resistant	6	Resistant	NA	NA	NA	NA	NA	NA	NA	NA		1	0	1	0	1	0	0	1	0	0	1
	WUSp_SIG_SF_0304	SF_0304	Animal colonizing	No	0	24	Susceptible	35	Susceptible	6	Resistant	27	Susceptible	34	Susceptible	37	No Interpretation	30	No Interpretation	27	Susceptible	36	Susceptible	45	Susceptible	6	Resistant	6	Resistant	NA	NA	NA	NA	NA	NA	NA	NA		0	0	0	0	0	0	0	0	0	0	0
	WUSp_SIG_SF_0305	SF_0305	Animal colonizing	not sequenced	not sequenced	26	Susceptible	34	Susceptible	31	Susceptible	31	Susceptible	31	Susceptible	36	No Interpretation	30	No Interpretation	33	Susceptible	35	Susceptible	40	Susceptible	28	Susceptible	26	Susceptible	NA	NA	NA	NA	NA	NA	NA	NA		NA	NA	NA	NA	NA	NA	NA	NA	NA	NA	NA
	WUSp_SIG_SF_0306	SF_0306	Animal colonizing	not sequenced	not sequenced	26	Susceptible	33	Susceptible	31	Susceptible	32	Susceptible	31	Susceptible	35	No Interpretation	29	No Interpretation	31	Susceptible	35	Susceptible	41	Susceptible	28	Susceptible	26	Susceptible	NA	NA	NA	NA	NA	NA	NA	NA		NA	NA	NA	NA	NA	NA	NA	NA	NA	NA	NA
	WUSp_SIG_SF_0307	SF_0307	Environmental	not sequenced	not sequenced	22	Susceptible	36	Susceptible	6	Resistant	26	Susceptible	35	Susceptible	35	No Interpretation	NA	No Interpretation	26	Susceptible	37	Susceptible	45	Susceptible	6	Resistant	6	Resistant	NA	NA	NA	NA	NA	NA	NA	NA		NA	NA	NA	NA	NA	NA	NA	NA	NA	NA	NA
	WUSp_SIG_SF_0308	SF_0308	Environmental	No	4	27	Susceptible	19	Susceptible	34	Susceptible	35	Susceptible	33	Susceptible	37	No Interpretation	NA	No Interpretation	36	Susceptible	37	Susceptible	46	Susceptible	30	Susceptible	27	Susceptible	NA	NA	NA	NA	NA	NA	NA	NA		1	0	0	0	0	0	0	1	0	0	0
	WUSp_SIG_SF_0309	SF_0309	Environmental	No	1	23	Susceptible	18	Susceptible	6	Resistant	32	Susceptible	33	Susceptible	35	No Interpretation	NA	No Interpretation	33	Susceptible	35	Susceptible	40	Susceptible	28	Susceptible	27	Susceptible	NA	NA	NA	NA	NA	NA	NA	NA		0	0	0	0	0	0	0	0	0	0	0
	WUSp_SIG_SF_0310	SF_0310	Environmental	No	1	27	Susceptible	18	Susceptible	34	Susceptible	35	Susceptible	34	Susceptible	37	No Interpretation	NA	No Interpretation	35	Susceptible	37	Susceptible	46	Susceptible	29	Susceptible	27	Susceptible	NA	NA	NA	NA	NA	NA	NA	NA		0	0	0	0	0	0	0	0	0	0	0
	WUSp_SIG_SF_0311	SF_0311	Environmental	No	1	27	Susceptible	19	Susceptible	34	Susceptible	35	Susceptible	34	Susceptible	37	No Interpretation	NA	No Interpretation	35	Susceptible	36	Susceptible	46	Susceptible	30	Susceptible	26	Susceptible	NA	NA	NA	NA	NA	NA	NA	NA		0	0	0	0	0	0	0	0	0	0	0
	WUSp_SIG_SF_0312	SF_0312	Animal colonizing	No	1	27	Susceptible	19	Susceptible	34	Susceptible	36	Susceptible	33	Susceptible	37	No Interpretation	30	No Interpretation	35	Susceptible	37	Susceptible	47	Susceptible	30	Susceptible	26	Susceptible	NA	NA	NA	NA	NA	NA	NA	NA		0	0	0	0	0	0	0	1	0	0	0
	WUSp_SIG_SF_0313	SF_0313	Animal colonizing	No	0	25	Susceptible	35	Susceptible	21	Susceptible	34	Susceptible	32	Susceptible	37	No Interpretation	30	No Interpretation	34	Susceptible	35	Susceptible	45	Susceptible	28	Susceptible	27	Susceptible	NA	NA	NA	NA	NA	NA	NA	NA		0	0	0	0	0	0	0	0	0	0	0
	WUSp_SIG_SF_0314	SF_0314	Environmental	No	0	26	Susceptible	35	Susceptible	35	Susceptible	36	Susceptible	35	Susceptible	37	No Interpretation	NA	No Interpretation	36	Susceptible	36	Susceptible	49	Susceptible	30	Susceptible	26	Susceptible	NA	NA	NA	NA	NA	NA	NA	NA		0	0	0	0	0	0	0	0	0	0	0
	WUSp_SIG_SF_0315	SF_0315	Human colonizing	No	0	27	Susceptible	36	Susceptible	33	Susceptible	33	Susceptible	33	Susceptible	36	No Interpretation	NA	No Interpretation	33	Susceptible	37	Susceptible	44	Susceptible	30	Susceptible	27	Susceptible	NA	NA	NA	NA	NA	NA	NA	NA		0	0	0	0	0	0	0	0	0	0	0
	WUSp_SIG_SF_0316	SF_0316	Human colonizing	No	0	27	Susceptible	37	Susceptible	33	Susceptible	32	Susceptible	36	Susceptible	37	No Interpretation	NA	No Interpretation	33	Susceptible	39	Susceptible	44	Susceptible	31	Susceptible	28	Susceptible	NA	NA	NA	NA	NA	NA	NA	NA		0	0	0	0	0	0	0	0	0	0	0
	WUSp_SIG_SF_0317	SF_0317	Animal colonizing	No	0	27	Susceptible	36	Susceptible	34	Susceptible	33	Susceptible	35	Susceptible	39	No Interpretation	32	No Interpretation	34	Susceptible	38	Susceptible	43	Susceptible	30	Susceptible	28	Susceptible	NA	NA	NA	NA	NA	NA	NA	NA		0	0	0	0	0	0	0	0	0	0	0
	WUSp_SIG_SF_0318	SF_0318	Animal colonizing	No	2	27	Susceptible	37	Susceptible	33	Susceptible	34	Susceptible	33	Susceptible	37	No Interpretation	31	No Interpretation	34	Susceptible	37	Susceptible	44	Susceptible	30	Susceptible	27	Susceptible	NA	NA	NA	NA	NA	NA	NA	NA		0	0	0	0	0	0	0	1	0	0	0
	WUSp_SIG_SF_0319	SF_0319	Animal colonizing	No	0	23	Susceptible	19	Susceptible	33	Susceptible	32	Susceptible	38	Susceptible	29	No Interpretation	33	No Interpretation	36	Susceptible	35	Susceptible	41	Susceptible	28	Susceptible	25	Susceptible	NA	NA	NA	NA	NA	NA	NA	NA		0	0	0	0	0	0	0	0	0	0	0
	WUSp_SIG_SF_0320	SF_0320	Animal colonizing	No	0	26	Susceptible	36	Susceptible	33	Susceptible	36	Susceptible	32	Susceptible	37	No Interpretation	28	No Interpretation	36	Susceptible	37	Susceptible	50	Susceptible	27	Susceptible	26	Susceptible	NA	NA	NA	NA	NA	NA	NA	NA		0	0	0	0	0	0	0	0	0	0	0
	WUSp_SIG_SF_0321	SF_0321	Animal colonizing	No	1	28	Susceptible	35	Susceptible	31	Susceptible	34	Susceptible	35	Susceptible	37	No Interpretation	30	No Interpretation	34	Susceptible	37	Susceptible	45	Susceptible	29	Susceptible	27	Susceptible	NA	NA	NA	NA	NA	NA	NA	NA		0	0	0	0	0	0	0	1	0	0	0
	WUSp_SIG_SF_0322	SF_0322	Environmental	No	1	24	Susceptible	35	Susceptible	20	Susceptible	34	Susceptible	31	Susceptible	37	No Interpretation	NA	No Interpretation	34	Susceptible	37	Susceptible	43	Susceptible	29	Susceptible	26	Susceptible	NA	NA	NA	NA	NA	NA	NA	NA		0	0	0	0	0	0	0	1	0	0	0
	WUSp_SIG_SF_0323	SF_0323	Environmental	No	1	24	Susceptible	36	Susceptible	21	Susceptible	34	Susceptible	33	Susceptible	38	No Interpretation	NA	No Interpretation	34	Susceptible	37	Susceptible	45	Susceptible	30	Susceptible	26	Susceptible	NA	NA	NA	NA	NA	NA	NA	NA		0	0	0	0	0	0	0	1	0	0	0
	WUSp_SIG_SF_0324	SF_0324	Environmental	No	1	24	Susceptible	37	Susceptible	22	Susceptible	35	Susceptible	33	Susceptible	38	No Interpretation	NA	No Interpretation	35	Susceptible	38	Susceptible	45	Susceptible	31	Susceptible	27	Susceptible	NA	NA	NA	NA	NA	NA	NA	NA		0	0	0	0	0	0	0	1	0	0	0
	WUSp_SIG_SF_0325	SF_0325	Animal colonizing	not sequenced	not sequenced	23	Susceptible	36	Susceptible	19	Susceptible	34	Susceptible	33	Susceptible	37	No Interpretation	30	No Interpretation	35	Susceptible	37	Susceptible	45	Susceptible	30	Susceptible	27	Susceptible	NA	NA	NA	NA	NA	NA	NA	NA		NA	NA	NA	NA	NA	NA	NA	NA	NA	NA	NA
	WUSp_SIG_SF_0326	SF_0326	Animal colonizing	No	1	23	Susceptible	35	Susceptible	31	Susceptible	35	Susceptible	32	Susceptible	37	No Interpretation	31	No Interpretation	38	Susceptible	37	Susceptible	48	Susceptible	30	Susceptible	29	Susceptible	NA	NA	NA	NA	NA	NA	NA	NA		0	0	0	0	0	0	0	1	0	0	0
	WUSp_SIG_SF_0327	SF_0327	Animal colonizing	No	0	24	Susceptible	34	Susceptible	31	Susceptible	36	Susceptible	32	Susceptible	37	No Interpretation	29	No Interpretation	37	Susceptible	36	Susceptible	48	Susceptible	29	Susceptible	28	Susceptible	NA	NA	NA	NA	NA	NA	NA	NA		0	0	0	0	0	0	0	0	0	0	0
	WUSp_SIG_SF_0328	SF_0328	Animal colonizing	No	0	29	Susceptible	34	Susceptible	30	Susceptible	30	Susceptible	30	Susceptible	38	No Interpretation	27	No Interpretation	NA	NA	32	Susceptible	40	Susceptible	27	Susceptible	24	Susceptible	NA	NA	NA	NA	NA	NA	NA	NA	*MH w/ Blood	0	0	0	0	0	0	0	0	0	0	0
	WUSp_SIG_SF_0329	SF_0329	Environmental	No	0	26	Susceptible	36	Susceptible	32	Susceptible	34	Susceptible	35	Susceptible	36	No Interpretation	NA	No Interpretation	34	Susceptible	38	Susceptible	47	Susceptible	30	Susceptible	26	Susceptible	NA	NA	NA	NA	NA	NA	NA	NA		0	0	0	0	0	0	0	0	0	0	0
	WUSp_SIG_SF_0330	SF_0330	Environmental	No	1	26	Susceptible	33	Susceptible	34	Susceptible	34	Susceptible	31	Susceptible	36	No Interpretation	NA	No Interpretation	35	Susceptible	35	Susceptible	44	Susceptible	28	Susceptible	26	Susceptible	NA	NA	NA	NA	NA	NA	NA	NA		0	0	0	0	0	0	0	1	0	0	0
	WUSp_SIG_SF_0331	SF_0331	Environmental	No	0	29	Susceptible	39	Susceptible	36	Susceptible	35	Susceptible	34	Susceptible	41	No Interpretation	NA	No Interpretation	37	Susceptible	38	Susceptible	47	Susceptible	30	Susceptible	28	Susceptible	NA	NA	NA	NA	NA	NA	NA	NA		0	0	0	0	0	0	0	0	0	0	0
	WUSp_SIG_SF_0332	SF_0332	Environmental	No	2	25	Susceptible	35	Susceptible	34	Susceptible	33	Susceptible	34	Susceptible	36	No Interpretation	NA	No Interpretation	33	Susceptible	35	Susceptible	42	Susceptible	30	Susceptible	26	Susceptible	NA	NA	NA	NA	NA	NA	NA	NA		0	0	0	0	0	0	0	1	0	0	0
	WUSp_SIG_SF_0333	SF_0333	Animal colonizing	No	2	24	Susceptible	18	Susceptible	20	Susceptible	35	Susceptible	35	Susceptible	38	No Interpretation	31	No Interpretation	36	Susceptible	39	Susceptible	46	Susceptible	30	Susceptible	26	Susceptible	NA	NA	NA	NA	NA	NA	NA	NA		0	0	0	0	0	0	0	1	0	0	0
	WUSp_SIG_SF_0334	SF_0334	Animal colonizing	No	1	24	Susceptible	17	Susceptible	20	Susceptible	35	Susceptible	33	Susceptible	38	No Interpretation	30	No Interpretation	35	Susceptible	38	Susceptible	46	Susceptible	28	Susceptible	26	Susceptible	NA	NA	NA	NA	NA	NA	NA	NA		0	0	0	0	0	0	0	1	0	0	0
	WUSp_SIG_SF_0335	SF_0335	Animal colonizing	No	1	24	Susceptible	18	Susceptible	20	Susceptible	34	Susceptible	33	Susceptible	38	No Interpretation	30	No Interpretation	36	Susceptible	39	Susceptible	45	Susceptible	27	Susceptible	25	Susceptible	NA	NA	NA	NA	NA	NA	NA	NA		0	0	0	0	0	0	0	1	0	0	0
	WUSp_SIG_SF_0336	SF_0336	Animal colonizing	No	2	27	Susceptible	37	Susceptible	33	Susceptible	35	Susceptible	33	Susceptible	41	No Interpretation	32	No Interpretation	35	Susceptible	38	Susceptible	48	Susceptible	30	Susceptible	27	Susceptible	NA	NA	NA	NA	NA	NA	NA	NA		0	0	0	0	0	0	0	1	0	0	0
	WUSp_SIG_SF_0337	SF_0337	Animal colonizing	No	2	24	Susceptible	18	Susceptible	19	Susceptible	35	Susceptible	34	Susceptible	39	No Interpretation	31	No Interpretation	35	Susceptible	38	Susceptible	46	Susceptible	28	Susceptible	26	Susceptible	NA	NA	NA	NA	NA	NA	NA	NA		0	0	0	0	0	0	0	1	0	0	0
[truncated: 10 more columns]
