# Supplementary material for: Diagnostic and commensal Staphylococcus pseudintermedius genomes reveal niche adaptation through parallel selection of defense mechanisms
Source: Nat Commun. 2023 Nov 3;14:7065. doi: 10.1038/s41467-023-42694-5 (PMC10624692; doi:10.1038/s41467-023-42694-5)
Supplement: Supplementary file 7 — Supplementary Data 4 [file 41467_2023_42694_MOESM7_ESM.xlsx]

## Sheet: 04 Genomic
	Supplementary Data 4: Assembly quality, MLST, strain cluster, and CRISPR Cas operon data.
	ID (PubMed)	BioSample (NCBI)	ID (in-text)	WGS-based taxonomy	Completeness	Contamination	Strain heterogeneity	Coverage (average)	# contigs	Largest contig	Total length	GC (%)	N50	N75	L50	L75	# N's per 100 kbp	MLST	Cluster	SNP count from cluster ref	Cluster level	Cas operon count	CRISPR spacer count (largest operon)	Included in InStrain persistence analysis
	WUSp_SIG_AI_0001	SAMN32062367	AI_0001	Staphylococcus pseudintermedius	99.43	0.28	0	98.904	40	253077	2613951	37	142387	94438	7	13	0	2385	none	NA	NA	1	19
	WUSp_SIG_AI_0002	SAMN32062368	AI_0002	Staphylococcus pseudintermedius	99.43	0	0	111.365	35	280866	2499080	38	246040	162188	5	8	0	764	none	NA	NA	1	18
	WUSp_SIG_AI_0003	SAMN32062369	AI_0003	Staphylococcus pseudintermedius	99.43	0.57	0	41.853	30	497740	2527248	37	203027	116586	4	8	0	2386	none	NA	NA	0	0
	WUSp_SIG_AI_0004	SAMN32062370	AI_0004	Staphylococcus pseudintermedius	99.43	0	0	80.256	55	378161	2662802	37	123326	57802	8	15	0	496	none	NA	NA	2	20
	WUSp_SIG_AI_0005	SAMN32062371	AI_0005	Staphylococcus pseudintermedius	99.43	0.57	0	39.207	58	382940	2529579	38	146637	70311	6	13	0	2387	none	NA	NA	1	26
	WUSp_SIG_AI_0006	SAMN32062372	AI_0006	Staphylococcus pseudintermedius	99.43	1.42	0	48.351	56	270206	2827250	37	110114	64359	9	18	0	1229	17	0	strain	1	11
	WUSp_SIG_AI_0007	SAMN32062373	AI_0007	Staphylococcus pseudintermedius	99.43	0.57	0	36.207	55	255881	2568888	37	88394	56197	9	18	0	337	none	NA	NA	0	0
	WUSp_SIG_AI_0008	SAMN32062374	AI_0008	Staphylococcus pseudintermedius	99.43	0	0	69.055	43	507944	2481311	38	125125	83176	5	11	0	1673	none	NA	NA	0	0
	WUSp_SIG_AI_0009	SAMN32062375	AI_0009	Staphylococcus pseudintermedius	99.43	0.57	0	73.637	41	278657	2490608	38	139317	89572	6	12	0	2388	none	NA	NA	1	14
	WUSp_SIG_AI_0010	SAMN32062376	AI_0010	Staphylococcus pseudintermedius	99.43	0.57	0	44.286	65	275173	2679072	37	108750	53119	9	18	0	2389	none	NA	NA	1	11
	WUSp_SIG_AI_0011	SAMN32062377	AI_0011	Staphylococcus pseudintermedius	99.43	0	0	48.974	54	545312	2508652	38	118985	72718	6	12	0	2390	none	NA	NA	0	0
	WUSp_SIG_AI_0012	SAMN32062378	AI_0012	Staphylococcus pseudintermedius	99.43	0.57	0	56.3	64	269994	2564436	37	101747	58005	9	18	0	2391	none	NA	NA	1	14
	WUSp_SIG_AI_0013	SAMN32062379	AI_0013	Staphylococcus pseudintermedius	99.43	0.57	0	65.983	51	419199	2676189	37	129050	63192	6	13	0	2392	none	NA	NA	1	9
	WUSp_SIG_AI_0015	SAMN32062380	AI_0015	Staphylococcus pseudintermedius	99.43	0.57	0	44.973	59	358786	2537568	37	124729	67604	7	14	0	2393	none	NA	NA	0	0
	WUSp_SIG_AI_0016	SAMN32062381	AI_0016	Staphylococcus pseudintermedius	99.43	0	0	203.44	41	343884	2656748	37	133394	118510	7	12	0	2394	none	NA	NA	0	0
	WUSp_SIG_AI_0017	SAMN32062382	AI_0017	Staphylococcus pseudintermedius	99.43	0	0	34.329	41	379226	2469205	38	118457	76352	6	11	0	2395	none	NA	NA	0	0
	WUSp_SIG_AI_0018	SAMN32062383	AI_0018	Staphylococcus pseudintermedius	99.43	0.57	0	71.958	76	186435	2528984	38	71982	43295	10	21	0	188	18	0	strain	0	0
	WUSp_SIG_AI_0019	SAMN32062384	AI_0019	Staphylococcus pseudintermedius	99.43	0.57	0	53.851	41	570439	2572839	37	156896	74650	5	10	0	2396	none	NA	NA	0	0
	WUSp_SIG_AI_0020	SAMN32062385	AI_0020	Staphylococcus pseudintermedius	99.43	0	0	52.093	41	377228	2472695	38	168224	91062	5	10	0	2397	none	NA	NA	1	11
	WUSp_SIG_AI_0021	SAMN32062386	AI_0021	Staphylococcus pseudintermedius	99.43	0	0	37.057	61	272343	2489075	38	99632	50600	8	17	0	2398	none	NA	NA	0	0
	WUSp_SIG_AI_0023	SAMN32062387	AI_0023	Staphylococcus pseudintermedius	99.43	0	0	62.633	46	290499	2538406	37	125577	110987	7	12	0	2399	none	NA	NA	0	0
	WUSp_SIG_AI_0024	SAMN32062388	AI_0024	Staphylococcus pseudintermedius	99.43	0	0	47.786	54	236752	2612249	37	116323	88758	9	15	0	2400	none	NA	NA	0	0
	WUSp_SIG_AI_0025	SAMN32062389	AI_0025	Staphylococcus pseudintermedius	99.43	0	0	81.039	43	233423	2470333	38	153060	84734	7	12	0	2401	none	NA	NA	1	13
	WUSp_SIG_AI_0026	SAMN32062390	AI_0026	Staphylococcus pseudintermedius	99.43	0.57	0	54.843	49	345647	2593793	37	129212	101324	6	12	0	311	none	NA	NA	0	0
	WUSp_SIG_AI_0027	SAMN32062391	AI_0027	Staphylococcus pseudintermedius	99.43	0	0	47.371	53	269909	2598292	37	102004	60463	8	16	0	2402	none	NA	NA	0	0
	WUSp_SIG_AI_0028	SAMN32062392	AI_0028	Staphylococcus pseudintermedius	99.43	0	0	45.048	21	845952	2544594	38	329994	266599	3	5	0	1226	38	0	strain	0	0
	WUSp_SIG_AI_0029	SAMN32062393	AI_0029	Staphylococcus pseudintermedius	99.43	0	0	23.891	48	336857	2590111	37	135693	77052	7	14	0	2403	39	0	strain	0	0
	WUSp_SIG_AI_0030	SAMN32062394	AI_0030	Staphylococcus pseudintermedius	98.86	0	0	29.131	64	494913	2514772	37	178489	97224	5	9	0	2404	none	NA	NA	0	0
	WUSp_SIG_AI_0031	SAMN32062395	AI_0031	Staphylococcus pseudintermedius	99.43	0.57	0	32.408	45	262139	2495672	37	110456	69948	8	15	0	2405	none	NA	NA	0	0
	WUSp_SIG_AI_0032	SAMN32062396	AI_0032	Staphylococcus pseudintermedius	99.43	0	0	26.241	54	251006	2536009	38	89804	71609	9	17	0	2406	none	NA	NA	2	13
	WUSp_SIG_AI_0033	SAMN32062397	AI_0033	Staphylococcus pseudintermedius	99.43	0	0	34.142	55	237166	2494842	38	86515	53001	9	18	0	2407	none	NA	NA	0	0
	WUSp_SIG_AI_0034	SAMN32062398	AI_0034	Staphylococcus pseudintermedius	99.43	0	0	21.469	46	175620	2530325	38	90995	59330	10	18	0	923	7	0	strain	1	16
	WUSp_SIG_AI_0035	SAMN32062399	AI_0035	Staphylococcus pseudintermedius	99.43	0.57	0	39.56	72	345604	2644056	37	110526	51350	8	16	0	2408	none	NA	NA	0	0
	WUSp_SIG_AI_0036	SAMN32062400	AI_0036	Staphylococcus pseudintermedius	98.3	0.57	0	20.868	33	469088	2475797	38	146082	92187	5	10	0	2409	none	NA	NA	1	17
	WUSp_SIG_AI_0037	SAMN32062401	AI_0037	Staphylococcus pseudintermedius	99.43	0.57	0	111.387	39	363258	2475148	38	188389	107031	5	9	0	2410	none	NA	NA	1	23
	WUSp_SIG_AI_0038	SAMN32062402	AI_0038	Staphylococcus pseudintermedius	99.43	0	0	100.612	42	236076	2513255	38	109792	71553	8	15	0	2411	none	NA	NA	1	14
	WUSp_SIG_AI_0039	SAMN32062403	AI_0039	Staphylococcus pseudintermedius	99.43	0	0	55.971	68	303016	2683800	37	104202	63189	9	18	0	121	none	NA	NA	2	24
	WUSp_SIG_AI_0040	SAMN32062404	AI_0040	Staphylococcus pseudintermedius	99.43	0.57	0	54.479	48	295603	2535168	37	158421	72211	6	11	0	2412	none	NA	NA	1	17
	WUSp_SIG_AI_0041	SAMN32062405	AI_0041	Staphylococcus pseudintermedius	98.48	0.57	0	18.215	52	184193	2485202	38	74157	45428	11	22	0	755	none	NA	NA	1	14
	WUSp_SIG_AI_0042	SAMN32062406	AI_0042	Staphylococcus pseudintermedius	98.86	0	0	15.753	93	246756	2524669	38	51299	31979	14	30	0	923	none	NA	NA	1	7
	WUSp_SIG_AI_0043	SAMN32062407	AI_0043	Staphylococcus pseudintermedius	99.34	1.42	0	26.038	38	235351	2606248	37	100292	75423	8	15	0	23	none	NA	NA	0	0
	WUSp_SIG_AI_0044	SAMN32062408	AI_0044	Staphylococcus pseudintermedius	99.29	0.57	0	20.34	70	120703	2476305	38	56288	40528	16	30	0	833	none	NA	NA	0	0
	WUSp_SIG_AI_0045	SAMN32062409	AI_0045	Staphylococcus pseudintermedius	99.15	0.57	0	20.469	48	216144	2492937	38	85368	53013	10	19	0	2413	none	NA	NA	0	0
	WUSp_SIG_AI_0046	SAMN32062410	AI_0046	Staphylococcus pseudintermedius	99.43	0.57	0	29.979	43	475763	2506774	37	139605	69915	6	12	0	2414	none	NA	NA	0	0
	WUSp_SIG_AI_0048	SAMN32062411	AI_0048	Staphylococcus pseudintermedius	99.43	0	0	52.602	40	350250	2471789	38	137778	100534	6	11	0	2415	none	NA	NA	1	20
	WUSp_SIG_AI_0049	SAMN32062412	AI_0049	Staphylococcus pseudintermedius	99.43	0.57	0	89.031	52	313709	2630430	37	105674	70470	9	16	0	1970	none	NA	NA	0	0
	WUSp_SIG_AI_0050	SAMN32062413	AI_0050	Staphylococcus pseudintermedius	99.43	0	0	72.803	50	296782	2482416	38	120140	61270	8	16	0	2416	none	NA	NA	0	0
	WUSp_SIG_AI_0051	SAMN32062414	AI_0051	Staphylococcus pseudintermedius	99.43	0	0	87.322	51	380085	2688342	37	117353	63193	7	15	0	155	none	NA	NA	1	16
	WUSp_SIG_AI_0052	SAMN32062415	AI_0052	Staphylococcus pseudintermedius	99.43	0	0	82.992	35	328377	2477678	38	192905	112293	5	10	0	2417	none	NA	NA	0	0
	WUSp_SIG_AI_0053	SAMN32062416	AI_0053	Staphylococcus pseudintermedius	99.43	0	0	142.428	42	284875	2663853	37	168806	111200	6	11	0	64	none	NA	NA	0	0
	WUSp_SIG_AI_0054	SAMN32062417	AI_0054	Staphylococcus pseudintermedius	99.43	0	0	126.776	27	450987	2541010	38	185064	124409	5	9	0	610	none	NA	NA	0	0
	WUSp_SIG_AI_0055	SAMN32062418	AI_0055	Staphylococcus pseudintermedius	99.43	0	0	40.973	48	271755	2479033	38	118798	63178	7	14	0	2418	none	NA	NA	1	20
	WUSp_SIG_AI_0056	SAMN32062419	AI_0056	Staphylococcus pseudintermedius	99.43	0.57	0	28.042	42	381782	2464763	38	115761	84426	7	13	0	2419	none	NA	NA	1	15
	WUSp_SIG_AI_0057	SAMN32062420	AI_0057	Staphylococcus pseudintermedius	98.86	0	0	18.619	47	259416	2597787	37	89655	53720	8	17	0	820	none	NA	NA	0	0
	WUSp_SIG_AI_0058	SAMN32062421	AI_0058	Staphylococcus pseudintermedius	99.43	0	0	84.015	40	271815	2473111	38	112255	72468	7	14	0	2420	none	NA	NA	1	18
	WUSp_SIG_AI_0059	SAMN32062422	AI_0059	Staphylococcus pseudintermedius	99.43	0	0	59.948	37	295649	2522870	38	161861	95253	6	11	0	2421	none	NA	NA	0	0
	WUSp_SIG_AI_0060	SAMN32062423	AI_0060	Staphylococcus pseudintermedius	99.43	0.85	0	41.166	40	322145	2601571	37	134133	79826	6	13	0	832	none	NA	NA	0	0
	WUSp_SIG_AI_0061	SAMN32062424	AI_0061	Staphylococcus pseudintermedius	99.43	0.57	0	31.861	52	504031	2607156	37	133304	59875	5	14	0	2422	none	NA	NA	1	14
	WUSp_SIG_AI_0062	SAMN32062425	AI_0062	Staphylococcus pseudintermedius	99.43	0	0	25.414	49	340116	2603017	38	128180	77971	7	14	0	2423	none	NA	NA	0	0
	WUSp_SIG_AI_0063	SAMN32062426	AI_0063	Staphylococcus pseudintermedius	99.43	0	0	24.552	68	242769	2477404	38	68451	39653	11	23	0	2424	none	NA	NA	1	18
	WUSp_SIG_AI_0064	SAMN32062427	AI_0064	Staphylococcus pseudintermedius	99.43	0.57	0	44.582	53	366290	2543713	38	116545	65039	7	13	0	2425	none	NA	NA	0	0
	WUSp_SIG_AI_0065	SAMN32062428	AI_0065	Staphylococcus pseudintermedius	99.43	0	0	34.81	58	402024	2569766	37	83060	46762	9	18	0	2426	none	NA	NA	2	8
	WUSp_SIG_AI_0066	SAMN32062429	AI_0066	Staphylococcus pseudintermedius	99.43	0.57	0	27.341	57	230024	2538059	37	92586	61755	8	16	0	2427	none	NA	NA	1	16
	WUSp_SIG_AI_0067	SAMN32062430	AI_0067	Staphylococcus pseudintermedius	99.43	0	0	42.067	35	522424	2524400	38	198637	102456	5	9	0	2428	none	NA	NA	0	0
	WUSp_SIG_AI_0068	SAMN32062431	AI_0068	Staphylococcus pseudintermedius	99.43	0	0	39.743	43	566581	2512883	37	113382	70028	5	13	0	555	none	NA	NA	1	14
	WUSp_SIG_AI_0069	SAMN32062432	AI_0069	Staphylococcus pseudintermedius	99.43	0.57	0	45.593	42	300385	2586250	37	148766	85440	7	12	0	2275	none	NA	NA	1	4
	WUSp_SIG_AI_0070	SAMN32062433	AI_0070	Staphylococcus pseudintermedius	99.43	0	0	28.393	50	200383	2460646	37	109248	83563	9	15	0	2429	none	NA	NA	0	0
	WUSp_SIG_AI_0071	SAMN32062434	AI_0071	Staphylococcus pseudintermedius	99.43	1.14	0	81.318	39	374892	2561765	37	190588	90803	5	10	0	2430	none	NA	NA	0	0
	WUSp_SIG_AI_0072	SAMN32062435	AI_0072	Staphylococcus pseudintermedius	99.43	0.57	0	40.237	53	252210	2597187	37	138491	76197	8	15	0	2431	none	NA	NA	0	0
	WUSp_SIG_AI_0073	SAMN32062436	AI_0073	Staphylococcus pseudintermedius	99.43	0.57	0	63.377	26	760374	2475098	38	507443	111793	2	6	0	2432	none	NA	NA	1	21
	WUSp_SIG_AI_0074	SAMN32062437	AI_0074	Staphylococcus pseudintermedius	99.43	0.57	0	35.77	45	469735	2528988	38	135838	80092	5	12	0	2433	none	NA	NA	0	0
	WUSp_SIG_AI_0075	SAMN32062438	AI_0075	Staphylococcus pseudintermedius	99.43	0	0	109.929	33	656226	2588016	37	316720	154310	3	6	0	2434	none	NA	NA	0	0
	WUSp_SIG_AI_0076	SAMN32062439	AI_0076	Staphylococcus pseudintermedius	99.43	0	0	47.037	47	247469	2476772	37	184372	67565	6	13	0	755	none	NA	NA	0	0
	WUSp_SIG_AI_0077	SAMN32062440	AI_0077	Staphylococcus pseudintermedius	99.43	0	0	55.388	56	355584	2649074	37	130123	62108	7	15	0	1055	40	0	strain	1	9
	WUSp_SIG_AI_0078	SAMN32062441	AI_0078	Staphylococcus pseudintermedius	98.86	0	0	19.004	36	424589	2480121	37	135538	56251	6	13	0	2435	none	NA	NA	1	14
	WUSp_SIG_AI_0079	SAMN32062442	AI_0079	Staphylococcus pseudintermedius	99.43	0	0	35.686	53	592363	2531018	38	103113	68424	6	13	0	2436	none	NA	NA	0	0
	WUSp_SIG_AI_0080	SAMN32062443	AI_0080	Staphylococcus pseudintermedius	99.43	1.33	0	20.69	70	216016	2572933	37	76586	34860	12	24	0	45	none	NA	NA	0	0
	WUSp_SIG_AI_0082	SAMN32062444	AI_0082	Staphylococcus pseudintermedius	99.43	0	0	42.576	30	463341	2493891	38	169833	99416	5	10	0	822	21	0	strain	0	0
	WUSp_SIG_AI_0085	SAMN32062445	AI_0085	Staphylococcus pseudintermedius	98.96	0	0	16.783	65	171135	2495544	38	81429	36866	12	23	0	2437	none	NA	NA	1	9
	WUSp_SIG_AI_0086	SAMN32062446	AI_0086	Staphylococcus pseudintermedius	99.43	0	0	17.593	54	245450	2426963	38	85062	54333	11	21	0	2438	none	NA	NA	0	0
	WUSp_SIG_AI_0087	SAMN32062447	AI_0087	Staphylococcus pseudintermedius	99.43	0.85	0	114.074	33	626177	2604236	37	192629	134757	5	8	0	2439	none	NA	NA	1	24
	WUSp_SIG_AI_0088	SAMN32062448	AI_0088	Staphylococcus pseudintermedius	99.43	0	0	34.207	37	438538	2523972	38	262920	104445	4	8	0	257	none	NA	NA	0	0
	WUSp_SIG_AI_0089	SAMN32062449	AI_0089	Staphylococcus pseudintermedius	99.43	0.57	0	34.458	48	486759	2563031	37	134237	66913	6	12	0	2440	none	NA	NA	0	0
	WUSp_SIG_AI_0090	SAMN32062450	AI_0090	Staphylococcus pseudintermedius	99.43	0.57	0	66.092	37	748435	2508003	38	194871	109095	4	8	0	2441	none	NA	NA	0	0
	WUSp_SIG_AI_0091	SAMN32062451	AI_0091	Staphylococcus pseudintermedius	98.15	0.57	0	18.84	53	270019	2435688	38	84768	44403	10	20	0	2442	none	NA	NA	0	0
	WUSp_SIG_AI_0092	SAMN32062452	AI_0092	Staphylococcus pseudintermedius	99.43	0.57	0	35.84	49	287799	2671099	37	162812	70637	6	11	0	45	none	NA	NA	0	0
	WUSp_SIG_AI_0093	SAMN32062453	AI_0093	Staphylococcus pseudintermedius	99.43	0.57	0	53.157	60	232354	2562310	38	113120	58035	8	15	0	1297	none	NA	NA	0	0
	WUSp_SIG_AI_0094	SAMN32062454	AI_0094	Staphylococcus pseudintermedius	99.43	0.57	0	45.138	42	356825	2503763	38	134376	76573	6	12	0	2443	none	NA	NA	1	30
	WUSp_SIG_AI_0095	SAMN32062455	AI_0095	Staphylococcus pseudintermedius	99.43	0	0	36.886	41	490527	2583538	37	124417	68355	6	13	0	1431	none	NA	NA	0	0
	WUSp_SIG_AI_0096	SAMN32062456	AI_0096	Staphylococcus pseudintermedius	98.86	1.14	0	21.02	51	223335	2629335	37	106830	56396	9	17	0	2444	none	NA	NA	0	0
	WUSp_SIG_AI_0097	SAMN32062457	AI_0097	Staphylococcus pseudintermedius	99.43	1.42	0	43.546	32	597433	2654745	37	174716	110527	4	9	0	2445	none	NA	NA	0	0
	WUSp_SIG_AI_0098	SAMN32062458	AI_0098	Staphylococcus pseudintermedius	99.43	0	0	63.983	26	807850	2555623	38	268609	125088	3	6	0	2446	none	NA	NA	0	0
	WUSp_SIG_AI_0099	SAMN32062459	AI_0099	Staphylococcus pseudintermedius	99.43	0	0	125.157	39	270537	2493896	38	141919	94881	7	13	0	192	none	NA	NA	2	17
	WUSp_SIG_AI_0100	SAMN32062460	AI_0100	Staphylococcus pseudintermedius	99.43	0	0	133.107	37	290897	2496814	38	139623	85274	7	12	0	2447	none	NA	NA	0	0
	WUSp_SIG_HI_0001	SAMN32062461	HI_0001	Staphylococcus pseudintermedius	99.43	0	0	149.651	37	592550	2516296	37	126129	93426	6	11	0	1321	none	NA	NA	2	15
	WUSp_SIG_HI_0002	SAMN32062462	HI_0002	Staphylococcus pseudintermedius	99.43	0.57	0	258.378	24	552571	2497228	38	337643	129885	3	7	0	2448	none	NA	NA	0	0
	WUSp_SIG_HI_0003	SAMN32062463	HI_0003	Staphylococcus pseudintermedius	99.43	0	0	285.983	52	428419	2673031	37	106322	63192	7	15	0	181	22	0	strain	2	13
	WUSp_SIG_HI_0004	SAMN32062464	HI_0004	Staphylococcus pseudintermedius	99.43	0	0	213.644	42	496385	2481242	38	134158	63191	5	11	0	1933	none	NA	NA	1	18
	WUSp_SIG_HI_0005	SAMN32062465	HI_0005	Staphylococcus pseudintermedius	99.43	0.57	0	244.34	45	295243	2548305	37	142601	95726	6	11	0	2449	none	NA	NA	0	0
	WUSp_SIG_HI_0006	SAMN32062466	HI_0006	Staphylococcus pseudintermedius	99.43	0	0	224.172	61	517050	2679207	37	112117	63180	5	13	0	1055	40	1178	lineage	1	13
	WUSp_SIG_HI_0007	SAMN32062467	HI_0007	Staphylococcus pseudintermedius	99.43	0	0	263.665	26	375111	2507096	37	149006	119240	6	10	0	2450	none	NA	NA	0	0
	WUSp_SIG_HI_0008	SAMN32062468	HI_0008	Staphylococcus pseudintermedius	99.43	0.57	0	282.715	45	345081	2564885	38	180041	63192	6	11	0	2451	none	NA	NA	1	10
	WUSp_SIG_HI_0010	SAMN32062469	HI_0010	Staphylococcus pseudintermedius	99.43	0.57	0	294.039	46	325037	2552614	38	101261	62996	6	14	0	241	54	94	lineage	1	14
	WUSp_SIG_HI_0011	SAMN32062470	HI_0011	Staphylococcus pseudintermedius	99.43	0.57	0	245.789	42	467891	2525537	38	140584	85070	5	12	0	2452	none	NA	NA	1	10
	WUSp_SIG_HI_0012	SAMN32062471	HI_0012	Staphylococcus pseudintermedius	99.43	1.14	0	293.382	75	378386	2697530	37	104750	52504	9	19	0	68	41	0	strain	1	15
	WUSp_SIG_HI_0013	SAMN32062472	HI_0013	Staphylococcus pseudintermedius	99.43	0	0	148.213	34	310756	2470426	38	168397	126069	6	10	0	2453	none	NA	NA	0	0
	WUSp_SIG_HI_0014	SAMN32062473	HI_0014	Staphylococcus pseudintermedius	99.43	0	0	198.403	59	216948	2573692	37	115174	45715	9	18	0	64	none	NA	NA	1	11
	WUSp_SIG_HI_0016	SAMN32062474	HI_0016	Staphylococcus pseudintermedius	99.43	0	0	180.971	36	710447	2565046	37	193059	90224	3	8	0	727	none	NA	NA	0	0
	WUSp_SIG_HI_0017	SAMN32062475	HI_0017	Staphylococcus pseudintermedius	99.43	0	0	235.107	42	404025	2560599	38	116451	64955	8	15	0	2454	71	1266	lineage	0	0
	WUSp_SIG_HI_0018	SAMN32062476	HI_0018	Staphylococcus pseudintermedius	99.43	0	0	332.79	57	609936	2687679	37	197522	80152	4	11	0	2455	none	NA	NA	1	13
	WUSp_SIG_HI_0020	SAMN32062477	HI_0020	Staphylococcus pseudintermedius	99.43	0	0	193.283	36	332030	2540740	38	160444	103490	6	10	0	923	7	722	lineage	1	12
	WUSp_SIG_HI_0021	SAMN32062478	HI_0021	Staphylococcus pseudintermedius	99.43	0	0	23.933	54	237788	2454681	38	101991	60119	9	17	0	2456	23	0	strain	1	14
	WUSp_SIG_HI_0022	SAMN32062479	HI_0022	Staphylococcus pseudintermedius	99.43	0	0	253.952	43	212387	2465165	38	121423	65209	7	14	0	2456	23	0	strain	1	22
	WUSp_SIG_HI_0023	SAMN32062480	HI_0023	Staphylococcus pseudintermedius	99.43	1.42	0	199.175	38	328467	2579355	37	137043	93660	6	11	0	2457	none	NA	NA	0	0
	WUSp_SIG_HI_0024	SAMN32062481	HI_0024	Staphylococcus pseudintermedius	99.43	0.57	0	122.802	50	337391	2561173	37	148662	83089	7	12	0	2458	none	NA	NA	1	15
	WUSp_SIG_HI_0025	SAMN32062482	HI_0025	Staphylococcus pseudintermedius	99.43	0.85	0	91.644	35	699923	2632542	37	149860	113939	5	10	0	2459	42	0	strain	1	27
	WUSp_SIG_HI_0026	SAMN32062483	HI_0026	Staphylococcus pseudintermedius	99.43	0.85	0	220.114	31	723990	2631684	37	153839	113940	5	9	0	2459	42	0	strain	1	27
	WUSp_SIG_HI_0027	SAMN32062484	HI_0027	Staphylococcus pseudintermedius	99.43	0	0	185.567	38	271956	2602003	37	156818	103750	6	11	0	412	none	NA	NA	0	0
	WUSp_SIG_HI_0028	SAMN32062485	HI_0028	Staphylococcus pseudintermedius	99.43	0	0	115.76	33	332031	2573726	37	160372	102948	5	11	0	923	7	741	lineage	1	16
	WUSp_SIG_HI_0030	SAMN32062486	HI_0030	Staphylococcus pseudintermedius	99.43	0.57	0	166.405	44	405262	2580427	37	223795	99150	5	10	0	698	none	NA	NA	0	0
	WUSp_SIG_HI_0031	SAMN32062487	HI_0031	Staphylococcus pseudintermedius	99.43	0	0	197.842	36	781934	2541123	38	324333	97112	3	5	0	2460	none	NA	NA	0	0
	WUSp_SIG_HI_0032	SAMN32062488	HI_0032	Staphylococcus pseudintermedius	99.43	0.57	0	166.374	44	545555	2685747	37	142483	74686	5	11	0	2461	none	NA	NA	1	27
	WUSp_SIG_HI_0033	SAMN32062489	HI_0033	Staphylococcus pseudintermedius	99.43	1.14	0	221.19	38	417362	2494032	38	166161	86758	5	10	0	2462	none	NA	NA	0	0
	WUSp_SIG_HI_0034	SAMN32062490	HI_0034	Staphylococcus pseudintermedius	99.43	0.57	0	192.625	27	551932	2550989	38	193497	133299	4	8	0	2463	none	NA	NA	0	0
	WUSp_SIG_HI_0035	SAMN32062491	HI_0035	Staphylococcus pseudintermedius	99.43	0	0	168.917	49	230121	2672285	37	106321	67579	8	16	0	181	22	64	lineage	2	14
	WUSp_SIG_HI_0036	SAMN32062492	HI_0036	Staphylococcus pseudintermedius	99.43	0.57	0	159.012	24	599347	2464885	38	248805	134742	4	7	0	2464	none	NA	NA	0	0
	WUSp_SIG_HI_0037	SAMN32062493	HI_0037	Staphylococcus pseudintermedius	99.43	0	0	71.416	23	445381	2470518	38	310842	208670	4	6	0	2465	none	NA	NA	0	0
	WUSp_SIG_HI_0038	SAMN32062494	HI_0038	Staphylococcus pseudintermedius	99.43	1.14	0	175.842	45	338458	2547783	38	113120	69023	7	14	0	2466	none	NA	NA	0	0
	WUSp_SIG_HI_0039	SAMN32062495	HI_0039	Staphylococcus pseudintermedius	99.43	0.57	0	265.263	41	384525	2647844	37	109419	81068	8	14	0	84	none	NA	NA	0	0
	WUSp_SIG_HI_0040	SAMN32062496	HI_0040	Staphylococcus pseudintermedius	99.43	0	0	200.645	36	440563	2566755	37	146857	76133	5	11	0	909	none	NA	NA	1	14
	WUSp_SIG_HI_0041	SAMN32062497	HI_0041	Staphylococcus pseudintermedius	99.43	0.85	0	223.448	40	414033	2661554	37	151954	80752	6	12	0	2467	none	NA	NA	1	19
	WUSp_SIG_HI_0042	SAMN32062498	HI_0042	Staphylococcus pseudintermedius	99.43	0	0	267.002	37	314005	2584484	37	172192	103180	6	10	0	2403	39	445	lineage	0	0
	WUSp_SIG_HI_0043	SAMN32062499	HI_0043	Staphylococcus pseudintermedius	99.43	0	0	188.221	38	289540	2503055	38	170579	82505	6	11	0	2468	none	NA	NA	1	6
	WUSp_SIG_HI_0044	SAMN32062500	HI_0044	Staphylococcus pseudintermedius	99.43	0.57	0	48.967	40	281816	2473190	38	143552	74265	7	13	0	2469	none	NA	NA	2	19
	WUSp_SIG_HI_0045	SAMN32062501	HI_0045	Staphylococcus pseudintermedius	99.43	1.14	0	225.062	51	504861	2598005	37	136016	81320	5	11	0	2414	none	NA	NA	0	0
	WUSp_SIG_HI_0046	SAMN32062502	HI_0046	Staphylococcus pseudintermedius	99.43	0.57	0	218.512	40	491790	2555847	37	136983	79958	6	12	0	941	none	NA	NA	0	0
	WUSp_SIG_HI_0048	SAMN32062503	HI_0048	Staphylococcus pseudintermedius	99.43	0	0	188.661	39	578470	2597549	37	122325	86334	5	11	0	2470	none	NA	NA	0	0
	WUSp_SIG_HI_0049	SAMN32062504	HI_0049	Staphylococcus pseudintermedius	99.43	0	0	174.288	32	285683	2493825	37	222814	132894	5	9	0	2471	none	NA	NA	1	14
	WUSp_SIG_HI_0050	SAMN32062505	HI_0050	Staphylococcus pseudintermedius	99.43	0	0	142.157	35	659760	2622421	37	204883	94219	3	8	0	1055	43	2	strain	0	0
	WUSp_SIG_HI_0051	SAMN32062506	HI_0051	Staphylococcus pseudintermedius	99.43	1.14	0	211.061	54	219223	2664112	37	129895	78806	8	15	0	2472	none	NA	NA	0	0
	WUSp_SIG_HI_0052	SAMN32062507	HI_0052	Staphylococcus pseudintermedius	99.43	0.57	0	182.345	51	613848	2530534	38	136578	72413	5	11	0	2473	none	NA	NA	0	0
	WUSp_SIG_HI_0053	SAMN32062508	HI_0053	Staphylococcus pseudintermedius	99.43	0	0	262.117	32	362106	2491977	38	185021	106408	5	10	0	1506	none	NA	NA	1	16
	WUSp_SIG_HI_0054	SAMN32062509	HI_0054	Staphylococcus pseudintermedius	99.43	0	0	102.511	42	517302	2619478	37	148839	91023	5	10	0	1055	43	0	strain	0	0
	WUSp_SIG_HI_0055	SAMN32062510	HI_0055	Staphylococcus pseudintermedius	99.43	0	0	238.742	22	604204	2462493	38	277626	122875	3	7	0	822	21	405	lineage	0	0
	WUSp_SIG_HI_0056	SAMN32062511	HI_0056	Staphylococcus pseudintermedius	99.43	0.85	0	264.407	55	298818	2662364	37	122010	75684	8	15	0	2474	44	0	strain	1	21
	WUSp_SIG_HI_0058	SAMN32062512	HI_0058	Staphylococcus pseudintermedius	99.43	0.85	0	199.183	56	298819	2660374	37	115599	67572	8	16	0	2474	44	0	strain	1	21
	WUSp_SIG_HI_0059	SAMN32062513	HI_0059	Staphylococcus pseudintermedius	99.43	0.57	0	237.103	40	328395	2507671	38	139776	89016	5	11	0	2475	45	0	strain	1	11
	WUSp_SIG_HI_0060	SAMN32062514	HI_0060	Staphylococcus pseudintermedius	99.43	0.57	0	200.914	43	502650	2508429	38	124792	75761	5	11	0	2475	45	0	strain	1	11
	WUSp_SIG_HI_0061	SAMN32062515	HI_0061	Staphylococcus pseudintermedius	99.43	0	0	217.622	32	488531	2506454	38	219235	106930	4	8	0	1506	47	71	lineage	1	15
	WUSp_SIG_HI_0062	SAMN32062516	HI_0062	Staphylococcus pseudintermedius	99.43	0.57	0	227.431	43	391127	2591618	37	158851	82887	5	11	0	2476	none	NA	NA	1	22
	WUSp_SIG_HI_0063	SAMN32062517	HI_0063	Staphylococcus pseudintermedius	99.43	0	0	264.857	32	410572	2485529	38	168164	117680	5	9	0	2477	none	NA	NA	0	0
	WUSp_SIG_HI_0065	SAMN32062518	HI_0065	Staphylococcus pseudintermedius	99.43	0	0	543.065	45	387853	2516797	38	99706	65024	8	16	0	2478	none	NA	NA	0	0
	WUSp_SIG_HI_0066	SAMN32062519	HI_0066	Staphylococcus pseudintermedius	99.43	0	0	229.185	35	476104	2482506	38	168227	95990	5	10	0	2479	none	NA	NA	0	0
	WUSp_SIG_HI_0069	SAMN32062520	HI_0069	Staphylococcus pseudintermedius	99.43	0.57	0	224.222	31	427594	2532934	38	150727	108732	5	10	0	2480	none	NA	NA	1	12
	WUSp_SIG_HI_0070	SAMN32062521	HI_0070	Staphylococcus pseudintermedius	99.43	0.57	0	190.524	33	375885	2530717	38	221736	146557	4	8	0	2481	none	NA	NA	1	36
	WUSp_SIG_HI_0071	SAMN32062522	HI_0071	Staphylococcus pseudintermedius	99.43	0.57	0	222.3	32	468355	2557893	37	277938	131794	4	8	0	2482	none	NA	NA	1	14
	WUSp_SIG_HI_0073	SAMN32062523	HI_0073	Staphylococcus pseudintermedius	99.43	0	0	282.959	35	303003	2480654	38	186118	86960	5	10	0	2483	46	0	strain	1	14
	WUSp_SIG_HI_0074	SAMN32062524	HI_0074	Staphylococcus pseudintermedius	99.43	0	0	45.415	43	261393	2477500	38	130437	73803	7	14	0	2483	46	0	strain	1	14
	WUSp_SIG_HI_0075	SAMN32062525	HI_0075	Staphylococcus pseudintermedius	99.43	0	0	236.031	45	661327	2611673	37	299335	94378	3	8	0	2484	none	NA	NA	0	0
	WUSp_SIG_HI_0076	SAMN32062526	HI_0076	Staphylococcus pseudintermedius	99.43	0.57	0	39.824	40	357154	2482040	38	128453	79843	7	13	0	806	none	NA	NA	1	16
	WUSp_SIG_HI_0077	SAMN32062527	HI_0077	Staphylococcus pseudintermedius	99.43	0.57	0	235.958	29	681730	2509944	38	153714	82537	4	10	0	2485	48	1	strain	1	10
	WUSp_SIG_HI_0078	SAMN32062528	HI_0078	Staphylococcus pseudintermedius	99.43	0.57	0	201.858	33	402881	2504968	38	138396	82556	6	12	0	2485	48	0	strain	1	10
	WUSp_SIG_HI_0079	SAMN32062529	HI_0079	Staphylococcus pseudintermedius	99.43	0.57	0	264.006	40	361865	2514132	38	172592	82456	6	11	0	2486	none	NA	NA	1	18
	WUSp_SIG_HI_0080	SAMN32062530	HI_0080	Staphylococcus pseudintermedius	99.43	0	0	207.096	16	926700	2543473	38	464692	335559	2	4	0	1226	38	180	lineage	0	0
	WUSp_SIG_HI_0081	SAMN32062531	HI_0081	Staphylococcus pseudintermedius	99.43	0	0	216.041	34	595780	2432221	38	248225	118214	3	7	0	188	18	182	lineage	0	0
	WUSp_SIG_HI_0082	SAMN32062532	HI_0082	Staphylococcus pseudintermedius	99.43	0.85	0	282.198	27	615194	2575810	37	435558	114114	3	6	0	2487	none	NA	NA	0	0
	WUSp_SIG_HI_0083	SAMN32062533	HI_0083	Staphylococcus pseudintermedius	99.43	0	0	206.488	38	380022	2465859	38	140012	84436	6	11	0	2488	24	0	strain	1	21
	WUSp_SIG_HI_0084	SAMN32062534	HI_0084	Staphylococcus pseudintermedius	99.43	0.57	0	240.794	31	403855	2437582	38	173040	100725	4	9	0	2489	none	NA	NA	1	15
	WUSp_SIG_HI_0085	SAMN32062535	HI_0085	Staphylococcus pseudintermedius	99.43	0	0	260.36	44	415251	2561466	38	160416	88184	6	12	0	155	25	0	strain	0	0
	WUSp_SIG_HI_0086	SAMN32062536	HI_0086	Staphylococcus pseudintermedius	99.43	0.28	0	230.631	40	388794	2619947	37	134760	80343	6	12	0	2490	none	NA	NA	0	0
	WUSp_SIG_HI_0087	SAMN32062537	HI_0087	Staphylococcus pseudintermedius	99.43	0	0	294.16	32	559970	2444586	38	210340	128927	4	8	0	2491	none	NA	NA	1	23
	WUSp_SIG_HI_0088	SAMN32062538	HI_0088	Staphylococcus pseudintermedius	99.43	0	0	218.904	33	356671	2583362	37	195082	97416	5	10	0	261	none	NA	NA	0	0
	WUSp_SIG_HI_0089	SAMN32062539	HI_0089	Staphylococcus pseudintermedius	99.43	0	0	235.497	36	491736	2568055	38	165766	80100	5	11	0	2492	none	NA	NA	0	0
	WUSp_SIG_HI_0090	SAMN32062540	HI_0090	Staphylococcus pseudintermedius	99.43	0.57	0	204.643	43	411507	2548306	37	151250	91034	6	12	0	1444	none	NA	NA	0	0
	WUSp_SIG_HI_0091	SAMN32062541	HI_0091	Staphylococcus pseudintermedius	99.43	0	0	275.115	42	465860	2563900	37	130407	79753	6	12	0	2493	none	NA	NA	0	0
	WUSp_SIG_HI_0092	SAMN32062542	HI_0092	Staphylococcus pseudintermedius	99.43	0.57	0	57.446	21	576046	2436792	38	269854	168224	3	6	0	2494	none	NA	NA	0	0
	WUSp_SIG_HI_0093	SAMN32062543	HI_0093	Staphylococcus pseudintermedius	99.43	0	0	25.073	40	254297	2574106	38	108726	65536	7	14	0	1189	none	NA	NA	0	0
	WUSp_SIG_HI_0094	SAMN32062544	HI_0094	Staphylococcus pseudintermedius	99.43	0	0	58.162	39	526591	2572805	37	131976	77341	6	11	0	2495	49	0	strain	0	0
	WUSp_SIG_HI_0096	SAMN32062545	HI_0096	Staphylococcus pseudintermedius	99.43	0	0	209.628	38	301880	2457717	38	140012	84328	7	12	0	2488	24	0	strain	1	21
	WUSp_SIG_HI_0097	SAMN32062546	HI_0097	Staphylococcus pseudintermedius	99.43	0	0	34.121	51	319597	2569364	37	117838	67044	7	14	0	2495	49	0	strain	0	0
	WUSp_SIG_HI_0098	SAMN32062547	HI_0098	Staphylococcus pseudintermedius	99.43	0	0	253.884	53	357734	2548669	37	134022	63053	7	14	0	2496	none	NA	NA	0	0
	WUSp_SIG_HI_0101	SAMN32062548	HI_0101	Staphylococcus pseudintermedius	99.43	0	0	30.049	34	400629	2556472	37	195316	84030	5	10	0	2497	none	NA	NA	0	0
	WUSp_SIG_HI_0103	SAMN32062549	HI_0103	Staphylococcus pseudintermedius	99.43	0	0	47.834	51	362061	2529537	37	113460	71109	6	13	0	1961	26	0	strain	2	16
	WUSp_SIG_HI_0104	SAMN32062550	HI_0104	Staphylococcus pseudintermedius	99.43	0	0	80.37	44	282345	2476641	38	107153	74614	7	14	0	2498	none	NA	NA	1	23
	WUSp_SIG_HI_0105	SAMN32062551	HI_0105	Staphylococcus pseudintermedius	99.43	1.14	0	63.675	74	330296	2690818	37	110178	49670	8	17	0	68	41	185	lineage	1	16
	WUSp_SIG_HI_0106	SAMN32062552	HI_0106	Staphylococcus pseudintermedius	99.43	0.57	0	56.15	50	341591	2523419	38	210904	85704	5	11	0	2499	none	NA	NA	1	36
	WUSp_SIG_HI_0108	SAMN32062553	HI_0108	Staphylococcus pseudintermedius	99.43	0.57	0	92.148	37	567960	2593937	38	194699	118111	4	9	0	1390	50	0	strain	0	0
	WUSp_SIG_HI_0109	SAMN32062554	HI_0109	Staphylococcus pseudintermedius	99.43	0	0	75.186	32	375095	2463173	38	128618	96704	6	11	0	2500	none	NA	NA	1	18
	WUSp_SIG_HI_0110	SAMN32062555	HI_0110	Staphylococcus pseudintermedius	99.43	0	0	50.716	48	231885	2449984	38	105287	73906	8	14	0	2501	none	NA	NA	0	0
	WUSp_SIG_HI_0111	SAMN32062556	HI_0111	Staphylococcus pseudintermedius	99.43	0.57	0	61.331	36	456072	2461217	38	257700	112287	4	8	0	2502	none	NA	NA	0	0
	WUSp_SIG_HI_0112	SAMN32062557	HI_0112	Staphylococcus pseudintermedius	99.43	0	0	64.164	43	671722	2621134	37	211068	135036	4	8	0	2503	51	0	strain	1	11
	WUSp_SIG_HI_0113	SAMN32062558	HI_0113	Staphylococcus pseudintermedius	99.43	0	0	73.149	45	671722	2624678	37	211070	135036	4	8	0	2503	51	2	strain	1	11
	WUSp_SIG_HI_0114	SAMN32062559	HI_0114	Staphylococcus pseudintermedius	99.43	0.57	0	116.817	35	510280	2542068	38	468017	224188	3	5	0	2504	none	NA	NA	1	28
	WUSp_SIG_HI_0115	SAMN32062560	HI_0115	Staphylococcus pseudintermedius	99.43	0	0	126.154	33	298270	2484596	38	229774	107919	5	10	0	2505	none	NA	NA	1	24
	WUSp_SIG_HI_0116	SAMN32062561	HI_0116	Staphylococcus pseudintermedius	99.43	0	0	44.275	42	333388	2492734	38	165385	79715	5	11	0	2506	none	NA	NA	0	0
	WUSp_SIG_HI_0117	SAMN32062562	HI_0117	Staphylococcus pseudintermedius	99.43	0.57	0	58.045	34	430268	2552075	38	289964	157434	4	7	0	1512	none	NA	NA	2	15
	WUSp_SIG_HI_0118	SAMN32062563	HI_0118	Staphylococcus pseudintermedius	99.43	0	0	88.393	39	275059	2537574	37	168493	78997	7	12	0	2507	none	NA	NA	1	22
	WUSp_SIG_HI_0119	SAMN32062564	HI_0119	Staphylococcus pseudintermedius	99.43	0	0	74.678	46	599573	2485636	38	127478	76848	6	12	0	2508	none	NA	NA	0	0
	WUSp_SIG_HI_0122	SAMN32062565	HI_0122	Staphylococcus pseudintermedius	99.43	0.57	0	41.145	55	338823	2617166	37	112290	65674	8	15	0	2509	none	NA	NA	0	0
	WUSp_SIG_HI_0123	SAMN32062566	HI_0123	Staphylococcus pseudintermedius	99.43	0.57	0	58.38	32	355458	2521555	38	284375	105270	4	9	0	820	52	0	strain	0	0
	WUSp_SIG_HI_0124	SAMN32062567	HI_0124	Staphylococcus pseudintermedius	99.43	0	0	26.43	38	313606	2424479	38	108993	86960	7	13	0	2510	27	0	strain	1	13
	WUSp_SIG_HI_0125	SAMN32062568	HI_0125	Staphylococcus pseudintermedius	99.43	0.57	0	111.846	28	633750	2551895	37	390845	94152	3	6	0	2511	none	NA	NA	0	0
	WUSp_SIG_HI_0126	SAMN32062569	HI_0126	Staphylococcus pseudintermedius	99.43	0	0	80.182	39	315493	2470659	38	147301	85242	6	11	0	2512	none	NA	NA	1	14
	WUSp_SIG_HI_0127	SAMN32062570	HI_0127	Staphylococcus pseudintermedius	99.43	0	0	64.386	39	392637	2569743	38	265837	112310	4	9	0	21	none	NA	NA	1	4
	WUSp_SIG_HI_0128	SAMN32062571	HI_0128	Staphylococcus pseudintermedius	99.43	0	0	88.179	30	636724	2441924	38	159509	107932	4	9	0	2510	27	22	strain	1	13
	WUSp_SIG_HI_0129	SAMN32062572	HI_0129	Staphylococcus pseudintermedius	99.43	1.7	0	89.475	24	473084	2596261	37	280741	172222	4	7	0	2513	none	NA	NA	0	0
	WUSp_SIG_HI_0130	SAMN32062573	HI_0130	Staphylococcus pseudintermedius	99.43	0.57	0	64.686	37	394814	2471310	38	146200	107387	5	10	0	2514	none	NA	NA	1	9
	WUSp_SIG_HI_0131	SAMN32062574	HI_0131	Staphylococcus pseudintermedius	99.43	0	0	102.114	30	636713	2440555	38	154496	107934	4	9	0	2510	27	24	strain	1	13
	WUSp_SIG_HI_0132	SAMN32062575	HI_0132	Staphylococcus pseudintermedius	99.43	0	0	81.474	31	518536	2477175	38	221687	132735	4	8	0	701	none	NA	NA	1	17
	WUSp_SIG_HI_0133	SAMN32062576	HI_0133	Staphylococcus pseudintermedius	99.43	0.57	0	97.522	31	580008	2497070	37	199255	97567	4	8	0	2515	none	NA	NA	1	9
	WUSp_SIG_HI_0134	SAMN32062577	HI_0134	Staphylococcus pseudintermedius	99.43	0	0	74.191	38	583713	2496323	38	188502	79513	5	10	0	2516	none	NA	NA	1	13
	WUSp_SIG_HI_0135	SAMN32062578	HI_0135	Staphylococcus pseudintermedius	99.43	0.57	0	27.118	36	356004	2513095	38	284340	105270	4	9	0	820	52	0	strain	0	0
	WUSp_SIG_HI_0137	SAMN32062579	HI_0137	Staphylococcus pseudintermedius	99.43	0	0	71.713	43	408115	2504172	37	171937	63196	5	11	0	2517	none	NA	NA	1	16
	WUSp_SIG_HI_0138	SAMN32062580	HI_0138	Staphylococcus pseudintermedius	99.43	0	0	69.467	35	509440	2503875	38	128094	100620	6	11	0	2518	none	NA	NA	0	0
	WUSp_SIG_HI_0139	SAMN32062581	HI_0139	Staphylococcus pseudintermedius	99.43	0	0	61.198	38	405668	2444341	38	133308	78998	6	11	0	2519	none	NA	NA	1	12
	WUSp_SIG_HI_0140	SAMN32062582	HI_0140	Staphylococcus pseudintermedius	99.43	0	0	75.167	41	447491	2512942	38	169690	84256	5	11	0	2520	none	NA	NA	0	0
	WUSp_SIG_HI_0141	SAMN32062583	HI_0141	Staphylococcus pseudintermedius	99.43	0.57	0	77.839	31	510237	2613750	37	159785	99523	5	10	0	2521	53	0	strain	0	0
	WUSp_SIG_HI_0142	SAMN32062584	HI_0142	Staphylococcus pseudintermedius	99.43	0	0	87.806	28	441817	2426168	38	257924	110754	4	7	0	2522	none	NA	NA	1	9
	WUSp_SIG_HI_0143	SAMN32062585	HI_0143	Staphylococcus pseudintermedius	99.43	0	0	74.087	46	504672	2536316	38	188292	73807	5	10	0	978	55	2	strain	1	10
	WUSp_SIG_HI_0144	SAMN32062586	HI_0144	Staphylococcus pseudintermedius	99.43	0	0	58.449	43	341653	2479135	38	117017	84152	8	14	0	2523	none	NA	NA	1	21
	WUSp_SIG_HI_0145	SAMN32062587	HI_0145	Staphylococcus pseudintermedius	98.58	0.85	0	52.671	115	268219	2426137	38	78991	37306	9	20	0	2519	none	NA	NA	1	12
	WUSp_SIG_HI_0146	SAMN32062588	HI_0146	Staphylococcus pseudintermedius	99.43	0.57	0	42.37	62	363557	2555780	37	84302	43084	9	19	0	241	54	0	strain	1	14
	WUSp_SIG_HI_0147	SAMN32062589	HI_0147	Staphylococcus pseudintermedius	99.43	0.57	0	54.199	42	409103	2563242	38	140645	84229	6	12	0	755	none	NA	NA	1	12
	WUSp_SIG_HI_0149	SAMN32062590	HI_0149	Staphylococcus pseudintermedius	99.43	0	0	44.739	59	169073	2479178	38	82616	54746	11	20	0	831	none	NA	NA	0	0
	WUSp_SIG_HI_0151	SAMN32062591	HI_0151	Staphylococcus pseudintermedius	99.43	0	0	50.772	45	320691	2488936	38	106608	79953	8	15	0	2524	none	NA	NA	0	0
	WUSp_SIG_HI_0152	SAMN32062592	HI_0152	Staphylococcus pseudintermedius	99.43	0.57	0	50.908	43	368682	2596444	37	140678	85748	6	13	0	2521	53	1	strain	0	0
	WUSp_SIG_HI_0154	SAMN32062593	HI_0154	Staphylococcus pseudintermedius	98.86	0.28	0	46.967	93	128154	2562307	37	57054	30990	15	31	0	2525	none	NA	NA	0	0
	WUSp_SIG_HI_0155	SAMN32062594	HI_0155	Staphylococcus pseudintermedius	99.43	1.14	0	40.886	57	277127	2665603	37	136400	69381	7	15	0	2526	none	NA	NA	0	0
	WUSp_SIG_HI_0156	SAMN32062595	HI_0156	Staphylococcus pseudintermedius	99.43	0	0	45.032	31	354692	2442359	38	182295	116519	5	10	0	2527	none	NA	NA	1	18
	WUSp_SIG_HI_0158	SAMN32062596	HI_0158	Staphylococcus pseudintermedius	99.43	0	0	71.791	80	176695	2416379	38	66151	35295	11	23	0	2528	none	NA	NA	1	15
	WUSp_SIG_HI_0159	SAMN32062597	HI_0159	Staphylococcus pseudintermedius	99.43	0	0	46.576	44	320304	2479720	38	132711	84207	7	12	0	897	none	NA	NA	2	23
	WUSp_SIG_HI_0160	SAMN32062598	HI_0160	Staphylococcus pseudintermedius	99.43	0	0	54.067	38	480985	2524467	38	194934	117252	5	10	0	2529	none	NA	NA	0	0
	WUSp_SIG_HI_0161	SAMN32062599	HI_0161	Staphylococcus pseudintermedius	99.43	0	0	55.07	117	154808	2484713	38	40497	26905	18	37	0	2530	none	NA	NA	0	0
	WUSp_SIG_HI_0162	SAMN32062600	HI_0162	Staphylococcus pseudintermedius	99.43	0	0	48.65	100	286012	2488192	38	63108	34104	13	26	0	2531	none	NA	NA	0	0
	WUSp_SIG_HI_0163	SAMN32062601	HI_0163	Staphylococcus pseudintermedius	99.43	0	0	70.965	80	377432	2532694	37	62235	33484	12	25	0	2532	none	NA	NA	1	14
	WUSp_SIG_HI_0164	SAMN32062602	HI_0164	Staphylococcus pseudintermedius	99.43	0	0	66.579	51	265208	2518406	38	105627	66888	10	17	0	882	19	0	strain	0	0
	WUSp_SIG_HI_0165	SAMN32062603	HI_0165	Staphylococcus pseudintermedius	99.43	0	0	54.546	54	208123	2520495	38	105626	47372	9	17	0	882	19	0	strain	0	0
	WUSp_SIG_HI_0166	SAMN32062604	HI_0166	Staphylococcus pseudintermedius	99.43	0	0	74.917	42	265203	2522850	38	133870	90875	7	13	0	882	19	0	strain	0	0
	WUSp_SIG_HI_0167	SAMN32062605	HI_0167	Staphylococcus pseudintermedius	99.43	0	0	222.318	42	399050	2567880	38	147074	92038	5	11	0	2533	none	NA	NA	0	0
	WUSp_SIG_HI_0168	SAMN32062606	HI_0168	Staphylococcus pseudintermedius	99.43	0	0	127.631	34	455024	2422515	38	276957	130096	4	7	0	2534	none	NA	NA	1	12
	WUSp_SIG_HI_0169	SAMN32062607	HI_0169	Staphylococcus pseudintermedius	99.43	0	0	83.877	49	291862	2517512	38	112117	71417	7	15	0	1961	26	89	lineage	2	14
	WUSp_SIG_HI_0170	SAMN32062608	HI_0170	Staphylococcus pseudintermedius	99.43	0	0	52.789	41	296968	2507565	38	144701	85782	6	11	0	2361	none	NA	NA	0	0
	WUSp_SIG_HI_0171	SAMN32062609	HI_0171	Staphylococcus pseudintermedius	99.43	0	0	87.407	33	400853	2490756	38	204800	103369	5	10	0	2535	56	1	strain	0	0
	WUSp_SIG_HI_0172	SAMN32062610	HI_0172	Staphylococcus pseudintermedius	99.43	0	0	62.301	48	281570	2474795	38	141022	46152	7	13	0	188	18	164	lineage	0	0
	WUSp_SIG_HI_0173	SAMN32062611	HI_0173	Staphylococcus pseudintermedius	99.43	0.57	0	65.672	45	426198	2589327	38	142705	84333	5	11	0	1390	50	559	lineage	0	0
	WUSp_SIG_HI_0174	SAMN32062612	HI_0174	Staphylococcus pseudintermedius	99.43	0	0	65.847	67	182653	2504558	37	95615	50087	10	19	0	2536	none	NA	NA	0	0
	WUSp_SIG_HI_0175	SAMN32062613	HI_0175	Staphylococcus pseudintermedius	99.43	0.57	0	85.76	35	346232	2519862	37	185073	110166	5	10	0	2537	none	NA	NA	1	16
	WUSp_SIG_HI_0176	SAMN32062614	HI_0176	Staphylococcus pseudintermedius	99.43	0	0	53.423	43	277513	2461724	38	123704	73886	7	13	0	768	24	1183	lineage	1	19
	WUSp_SIG_HI_0177	SAMN32062615	HI_0177	Staphylococcus pseudintermedius	99.43	0	0	68.435	51	400974	2709280	37	129129	51243	7	16	0	181	22	54	lineage	2	14
	WUSp_SIG_HI_0178	SAMN32062616	HI_0178	Staphylococcus pseudintermedius	99.43	0	0	63.076	42	357473	2551459	37	161345	110049	6	11	0	2538	none	NA	NA	1	17
	WUSp_SIG_HI_0179	SAMN32062617	HI_0179	Staphylococcus pseudintermedius	99.43	0	0	53.906	53	270200	2687290	37	88454	51289	10	20	0	1229	17	271	lineage	1	12
	WUSp_SIG_HI_0181	SAMN32062618	HI_0181	Staphylococcus pseudintermedius	99.43	0.85	0	40.921	59	299518	2690535	37	88351	63192	9	18	0	1229	17	55	lineage	1	9
	WUSp_SIG_HI_0182	SAMN32062619	HI_0182	Staphylococcus pseudintermedius	99.43	0	0	55.225	68	253399	2529915	38	93039	58563	9	18	0	1390	none	NA	NA	0	0
	WUSp_SIG_HI_0185	SAMN32062620	HI_0185	Staphylococcus pseudintermedius	99.43	1.42	0	46.195	50	486108	2718870	37	172360	81793	5	11	0	1360	none	NA	NA	1	14
	WUSp_SIG_HI_0186	SAMN32062621	HI_0186	Staphylococcus pseudintermedius	99.43	0.57	0	49.093	49	422285	2617204	37	181824	80357	5	11	0	551	none	NA	NA	3	15
	WUSp_SIG_HI_0187	SAMN32062622	HI_0187	Staphylococcus pseudintermedius	99.43	0	0	65.853	47	382657	2537319	38	188292	73807	6	11	0	978	55	0	strain	1	10
	WUSp_SIG_HI_0188	SAMN32062623	HI_0188	Staphylococcus pseudintermedius	99.43	0	0	56.643	42	400859	2485435	38	117471	88605	6	12	0	2535	56	0	strain	0	0
	WUSp_SIG_SF_0001	SAMN32061671	SF_0001	Staphylococcus pseudintermedius	99.43	0	0	109.692	29	402001	2532361	38	256301	145374	4	8	0	610	none	NA	NA	0	0
	WUSp_SIG_SF_0003	SAMN32061672	SF_0003	Staphylococcus pseudintermedius	99.43	0	0	35.712	37	289981	2514545	38	190353	112619	6	10	0	2539	57	0	strain	0	0
	WUSp_SIG_SF_0005	SAMN32061673	SF_0005	Staphylococcus pseudintermedius	99.43	0.57	0	50.418	31	416252	2475684	38	280753	177676	4	7	0	2540	none	NA	NA	1	15
	WUSp_SIG_SF_0006	SAMN32061674	SF_0006	Staphylococcus pseudintermedius	99.43	0	0	45.431	38	298315	2513057	38	169405	106839	6	11	0	2539	57	1	strain	0	0
	WUSp_SIG_SF_0007	SAMN32061675	SF_0007	Staphylococcus pseudintermedius	99.43	0	0	46.238	43	502299	2454177	38	138962	73740	5	11	0	882	19	351	lineage	0	0
	WUSp_SIG_SF_0008	SAMN32061676	SF_0008	Staphylococcus pseudintermedius	99.43	0.57	0	48.447	35	355291	2485991	38	238193	90358	5	10	0	2541	none	NA	NA	2	9
	WUSp_SIG_SF_0009	SAMN32061677	SF_0009	Staphylococcus pseudintermedius	99.43	0.57	0	57.812	44	290053	2504320	38	155957	92124	7	12	0	2542	20	0	strain	1	13
	WUSp_SIG_SF_0010	SAMN32061678	SF_0010	Staphylococcus pseudintermedius	99.43	0.57	0	59.843	50	290044	2496889	38	140641	85828	7	13	0	2542	20	0	strain	1	13
	WUSp_SIG_SF_0011	SAMN32061679	SF_0011	Staphylococcus pseudintermedius	99.43	0.57	0	59.243	40	290053	2505203	38	164408	109054	6	10	0	2542	20	0	strain	1	13
	WUSp_SIG_SF_0012	SAMN32061680	SF_0012	Staphylococcus pseudintermedius	99.43	0	0	96.042	37	313604	2502233	38	208759	126863	5	9	0	759	2	0	strain	1	15	x
	WUSp_SIG_SF_0014	SAMN32061681	SF_0014	Staphylococcus pseudintermedius	99.43	0	0	64.648	36	406984	2489302	38	206275	126310	5	9	0	759	2	25	strain	1	15	x
	WUSp_SIG_SF_0015	SAMN32061682	SF_0015	Staphylococcus pseudintermedius	99.1	0	0	11.635	82	163374	2461374	38	47900	30055	16	32	0	759	none	NA	NA	1	15
	WUSp_SIG_SF_0016	SAMN32061683	SF_0016	Staphylococcus pseudintermedius	99.43	0	0	22.287	45	359879	2489646	38	85455	52903	8	16	0	759	2	0	strain	1	15
	WUSp_SIG_SF_0017	SAMN32061684	SF_0017	Staphylococcus pseudintermedius	99.43	0	0	48.331	41	294334	2498358	38	168221	110292	6	11	0	759	2	3	strain	1	15	x
	WUSp_SIG_SF_0018	SAMN32061685	SF_0018	Staphylococcus pseudintermedius	99.43	0	0	55.596	37	406984	2501966	38	156583	114331	5	9	0	759	2	0	strain	1	15	x
	WUSp_SIG_SF_0019	SAMN32061686	SF_0019	Staphylococcus pseudintermedius	99.43	0	0	40.395	42	341320	2495559	38	140744	104448	6	11	0	759	2	4	strain	1	15	x
	WUSp_SIG_SF_0020	SAMN32061687	SF_0020	Staphylococcus pseudintermedius	99.43	0	0	49.496	36	597599	2479924	38	209426	100218	3	8	0	1509	none	NA	NA	1	19
	WUSp_SIG_SF_0021	SAMN32061688	SF_0021	Staphylococcus pseudintermedius	99.43	0	0	58.684	83	227171	2478474	38	65211	41067	12	24	0	759	2	0	strain	1	15	x
	WUSp_SIG_SF_0022	SAMN32061689	SF_0022	Staphylococcus pseudintermedius	99.43	0	0	38.203	35	343757	2449600	38	172760	87917	5	11	0	2543	none	NA	NA	1	16
	WUSp_SIG_SF_0023	SAMN32061690	SF_0023	Staphylococcus pseudintermedius	99.43	0	0	53.574	37	294336	2462763	38	172289	114331	6	10	0	759	2	0	strain	1	15	x
	WUSp_SIG_SF_0024	SAMN32061691	SF_0024	Staphylococcus pseudintermedius	99.43	0	0	84.527	59	206515	2593937	37	99603	65493	10	18	0	155	25	95	lineage	0	0
	WUSp_SIG_SF_0025	SAMN32061692	SF_0025	Staphylococcus pseudintermedius	99.43	0.57	0	69.764	44	313854	2503149	38	117603	80736	7	13	0	2544	5	0	strain	1	12	x
	WUSp_SIG_SF_0026	SAMN32061693	SF_0026	Staphylococcus pseudintermedius	99.43	0	0	119.906	39	360351	2480102	38	122838	94162	6	12	0	1506	47	0	strain	1	13
	WUSp_SIG_SF_0027	SAMN32061694	SF_0027	Staphylococcus pseudintermedius	99.43	0.57	0	133.708	44	239739	2502693	38	137910	80734	7	13	0	2544	5	16	strain	1	12	x
	WUSp_SIG_SF_0028	SAMN32061695	SF_0028	Staphylococcus pseudintermedius	99.43	0.57	0	41.79	56	313540	2494664	38	103827	69867	8	16	0	2544	5	6	strain	1	10	x
	WUSp_SIG_SF_0029	SAMN32061696	SF_0029	Staphylococcus pseudintermedius	99.43	0.57	0	41.051	47	239381	2494780	38	113845	75009	8	15	0	2544	5	8	strain	1	10	x
	WUSp_SIG_SF_0030	SAMN32061697	SF_0030	Staphylococcus pseudintermedius	98.86	0.57	0	20.074	65	188755	2488953	38	64348	36049	13	25	0	2544	5	8	strain	1	10
	WUSp_SIG_SF_0031	SAMN32061698	SF_0031	Staphylococcus pseudintermedius	99.43	0.57	0	77.416	38	579781	2505888	38	159096	80698	5	11	0	2544	5	6	strain	1	10	x
	WUSp_SIG_SF_0032	SAMN32061699	SF_0032	Staphylococcus pseudintermedius	99.43	0	0	71.523	43	378802	2436413	38	149779	85428	5	10	0	2545	6	0	strain	0	0
	WUSp_SIG_SF_0033	SAMN32061700	SF_0033	Staphylococcus pseudintermedius	98.86	0	0	22.145	43	196954	2415992	38	99334	63200	9	16	0	2545	6	7	strain	0	0
	WUSp_SIG_SF_0034	SAMN32061701	SF_0034	Staphylococcus pseudintermedius	99.43	0	0	30.247	54	231503	2431047	38	97164	56948	9	17	0	2546	72	3	strain	0	0
	WUSp_SIG_SF_0035	SAMN32061702	SF_0035	Staphylococcus pseudintermedius	99.43	0	0	45.485	39	472389	2520846	38	144107	86861	5	10	0	2547	none	NA	NA	0	0
	WUSp_SIG_SF_0036	SAMN32061703	SF_0036	Staphylococcus pseudintermedius	99.43	0	0	35.756	51	378801	2422114	38	117636	55074	7	14	0	2545	6	8	strain	0	0
	WUSp_SIG_SF_0037	SAMN32061704	SF_0037	Staphylococcus pseudintermedius	99.43	0	0	68.376	46	378802	2435552	38	128567	71148	6	12	0	2545	6	4	strain	0	0
	WUSp_SIG_SF_0038	SAMN32061705	SF_0038	Staphylococcus pseudintermedius	99.43	0	0	73.411	53	378486	2430979	38	144164	63201	6	12	0	2545	6	15	strain	0	0
	WUSp_SIG_SF_0039	SAMN32061706	SF_0039	Staphylococcus pseudintermedius	99.43	0	0	84.779	50	503990	2437846	38	97696	63212	7	14	0	2546	72	0	strain	0	0
	WUSp_SIG_SF_0040	SAMN32061707	SF_0040	Staphylococcus pseudintermedius	99.43	0	0	12.406	75	147123	2557087	37	58143	35239	14	28	0	2548	61	3	strain	0	0
	WUSp_SIG_SF_0041	SAMN32061708	SF_0041	Staphylococcus pseudintermedius	99.43	0	0	34.089	57	289684	2468262	38	142049	67007	7	14	0	2549	12	0	strain	1	20
	WUSp_SIG_SF_0042	SAMN32061709	SF_0042	Staphylococcus pseudintermedius	99.43	0	0	49.945	42	234505	2530797	38	128173	89533	8	13	0	2550	8	0	strain	1	13
	WUSp_SIG_SF_0043	SAMN32061710	SF_0043	Staphylococcus pseudintermedius	99.43	0.57	0	58.008	43	388155	2511492	38	145761	73570	6	13	0	2551	none	NA	NA	1	16
	WUSp_SIG_SF_0044	SAMN32061711	SF_0044	Staphylococcus pseudintermedius	99.43	0	0	54.937	42	259538	2532524	38	148470	115418	7	11	0	2550	8	5	strain	1	13
	WUSp_SIG_SF_0045	SAMN32061712	SF_0045	Staphylococcus pseudintermedius	99.43	0.57	0	59.816	49	284937	2466036	38	116494	74405	8	15	0	2552	13	0	strain	1	23	x
	WUSd_SIG_SF_0046	SAMN32061907	SF_0046	Staphylococcus delphini	99.43	0.57	0	51.052	81	148125	2579767	38	61189	36081	15	29	0	NA	none	NA	NA	2	22
	WUSp_SIG_SF_0047	SAMN32061713	SF_0047	Staphylococcus pseudintermedius	99.43	0.57	0	60.498	48	284937	2466390	38	116494	74404	8	15	0	2552	13	8	strain	1	23	x
	WUSp_SIG_SF_0048	SAMN32061714	SF_0048	Staphylococcus pseudintermedius	99.43	0	0	38.823	42	367143	2527777	37	175784	87707	5	11	0	2553	3	0	strain	0	0
	WUSp_SIG_SF_0050	SAMN32061715	SF_0050	Staphylococcus pseudintermedius	99.43	0	0	118.721	33	367143	2560627	37	200687	95651	5	10	0	2553	3	970	lineage	0	0
	WUSp_SIG_SF_0051	SAMN32061716	SF_0051	Staphylococcus pseudintermedius	99.43	0	0	84.878	39	412946	2549670	38	171477	102772	6	10	0	2554	none	NA	NA	0	0
	WUSp_SIG_SF_0052	SAMN32061717	SF_0052	Staphylococcus pseudintermedius	99.43	0	0	60.254	66	209942	2474739	38	86950	47424	10	19	0	2555	67	0	strain	1	36
	WUSp_SIG_SF_0053	SAMN32061718	SF_0053	Staphylococcus pseudintermedius	99.43	0	0	50.648	47	324739	2481862	38	149494	85330	6	11	0	2555	67	1	strain	1	36
	WUSp_SIG_SF_0055	SAMN32061719	SF_0055	Staphylococcus pseudintermedius	99.43	0.57	0	45.976	49	320238	2537054	38	138021	85809	6	12	0	2556	none	NA	NA	0	0
	WUSp_SIG_SF_0056	SAMN32061720	SF_0056	Staphylococcus pseudintermedius	99.43	0	0	65.008	53	268298	2635443	37	147745	106746	7	12	0	862	9	0	strain	1	17
	WUSp_SIG_SF_0057	SAMN32061721	SF_0057	Staphylococcus pseudintermedius	99.43	0	0	65.199	50	395739	2636143	37	147388	106746	6	11	0	862	9	5	strain	1	17
	WUSp_SIG_SF_0058	SAMN32061722	SF_0058	Staphylococcus pseudintermedius	99.43	0	0	52.639	49	397948	2637467	37	147745	106419	6	11	0	862	9	18	strain	1	17
	WUSp_SIG_SF_0059	SAMN32061723	SF_0059	Staphylococcus pseudintermedius	99.43	0	0	25.812	52	339378	2596692	37	143295	65055	6	13	0	862	9	7	strain	1	17
	WUSp_SIG_SF_0060	SAMN32061724	SF_0060	Staphylococcus pseudintermedius	99.43	0	0	85.728	52	397948	2640377	37	147745	106746	6	11	0	862	9	0	strain	1	17
	WUSp_SIG_SF_0061	SAMN32061725	SF_0061	Staphylococcus pseudintermedius	99.43	0	0	67.203	37	366787	2475841	38	144341	107521	6	11	0	2557	none	NA	NA	1	12
	WUSp_SIG_SF_0062	SAMN32061726	SF_0062	Staphylococcus pseudintermedius	99.43	0	0	108.109	45	368430	2472501	38	195387	108379	5	9	0	2549	12	11	strain	1	20
	WUSp_SIG_SF_0064	SAMN32061727	SF_0064	Staphylococcus pseudintermedius	99.43	0	0	109.22	46	378802	2433076	38	149779	85428	5	10	0	2545	6	9	strain	0	0
	WUSp_SIG_SF_0065	SAMN32061728	SF_0065	Staphylococcus pseudintermedius	98.3	0	0	46.894	122	133430	2450312	38	40460	21189	18	38	0	2549	12	30	lineage	1	20
	WUSp_SIG_SF_0067	SAMN32061729	SF_0067	Staphylococcus pseudintermedius	99.43	0	0	69.572	44	235505	2497371	38	148516	89229	7	12	0	2550	8	5	strain	1	13
	WUSp_SIG_SF_0068	SAMN32061730	SF_0068	Staphylococcus pseudintermedius	99.43	0.57	0	88.017	55	242375	2464873	38	107828	53955	9	17	0	2552	13	7	strain	1	23	x
	WUSp_SIG_SF_0069	SAMN32061731	SF_0069	Staphylococcus pseudintermedius	99.43	0.57	0	92.057	48	284937	2465158	38	116494	74404	8	15	0	2552	13	7	strain	1	23	x
	WUSd_SIG_SF_0070	SAMN32061908	SF_0070	Staphylococcus delphini	99.43	0.57	0	64.028	100	111417	2580227	38	43372	24002	18	37	0	NA	none	NA	NA	2	22
	WUSp_SIG_SF_0071	SAMN32061732	SF_0071	Staphylococcus pseudintermedius	99.43	0	0	132.136	35	544429	2535174	37	207385	96874	4	8	0	2553	3	17	strain	0	0
	WUSp_SIG_SF_0072	SAMN32061733	SF_0072	Staphylococcus pseudintermedius	99.43	0	0	69.03	37	367284	2533142	37	200687	96661	5	9	0	2553	3	9	strain	0	0
	WUSp_SIG_SF_0073	SAMN32061734	SF_0073	Staphylococcus pseudintermedius	99.43	0	0	111.419	41	367285	2533330	37	201069	87690	5	10	0	2553	3	9	strain	0	0
	WUSp_SIG_SF_0075	SAMN32061735	SF_0075	Staphylococcus pseudintermedius	99.43	0	0	60.318	40	544323	2535100	37	201069	87689	5	9	0	2553	3	12	strain	0	0
	WUSp_SIG_SF_0076	SAMN32061736	SF_0076	Staphylococcus pseudintermedius	99.43	0.57	0	284.162	40	333909	2520276	38	202086	84144	5	10	0	2558	1	1	strain	0	0	x
	WUSp_SIG_SF_0077	SAMN32061737	SF_0077	Staphylococcus pseudintermedius	99.43	0.57	0	55.408	43	333909	2519661	38	130443	72381	6	12	0	2558	1	0	strain	0	0	x
	WUSp_SIG_SF_0078	SAMN32061738	SF_0078	Staphylococcus pseudintermedius	99.43	0.57	0	47.123	40	333552	2518530	38	202086	83371	5	11	0	2558	1	0	strain	0	0	x
	WUSp_SIG_SF_0082	SAMN32061739	SF_0082	Staphylococcus pseudintermedius	99.43	0.57	0	44.838	70	204773	2513551	38	72392	41033	10	22	0	2558	1	2	strain	0	0	x
	WUSp_SIG_SF_0083	SAMN32061740	SF_0083	Staphylococcus pseudintermedius	99.43	0.57	0	31.136	56	333910	2509386	38	87305	61141	8	17	0	2558	1	0	strain	0	0	x
	WUSp_SIG_SF_0085	SAMN32061741	SF_0085	Staphylococcus pseudintermedius	99.43	0.57	0	41.119	40	333909	2518521	38	202086	84139	5	10	0	2558	1	0	strain	0	0	x
	WUSp_SIG_SF_0086	SAMN32061742	SF_0086	Staphylococcus pseudintermedius	99.43	0.57	0	66.209	41	333909	2518545	38	188654	84139	5	10	0	2558	1	0	strain	0	0	x
	WUSp_SIG_SF_0088	SAMN32061743	SF_0088	Staphylococcus pseudintermedius	99.43	0.57	0	36.56	93	190501	2627179	37	63486	41204	13	25	0	2560	none	NA	NA	0	0
	WUSp_SIG_SF_0090	SAMN32061744	SF_0090	Staphylococcus pseudintermedius	99.43	0	0	62.195	63	170878	2449481	38	79770	39227	11	23	0	822	21	709	lineage	0	0
	WUSp_SIG_SF_0091	SAMN32061745	SF_0091	Staphylococcus pseudintermedius	99.43	0.57	0	30.693	50	226448	2529176	37	95028	62981	9	17	0	2561	70	0	strain	0	0
	WUSp_SIG_SF_0092	SAMN32061746	SF_0092	Staphylococcus pseudintermedius	99.43	0.57	0	43.198	58	236094	2524307	37	93442	52171	9	19	0	2561	70	3	strain	0	0
	WUSp_SIG_SF_0093	SAMN32061747	SF_0093	Staphylococcus pseudintermedius	99.43	0.57	0	48.678	50	362387	2480417	38	110193	56344	7	15	0	2562	none	NA	NA	1	12
	WUSp_SIG_SF_0094	SAMN32061748	SF_0094	Staphylococcus pseudintermedius	99.43	0	0	27.865	37	414187	2477806	38	137224	63187	5	11	0	2563	none	NA	NA	0	0
	WUSp_SIG_SF_0095	SAMN32061749	SF_0095	Staphylococcus pseudintermedius	99.43	0	0	32.365	67	187065	2587017	37	89625	49205	11	20	0	155	25	92	lineage	0	0
	WUSp_SIG_SF_0096	SAMN32061750	SF_0096	Staphylococcus pseudintermedius	99.43	0	0	25.48	70	306279	2538581	37	84313	41560	9	20	0	1961	26	96	lineage	2	13
	WUSp_SIG_SF_0097	SAMN32061751	SF_0097	Staphylococcus pseudintermedius	99.43	0	0	27.894	71	204900	2572919	37	103247	63122	9	17	0	2621	36	11	strain	0	0
	WUSp_SIG_SF_0098	SAMN32061752	SF_0098	Staphylococcus pseudintermedius	98.72	0.28	0	21.858	93	161631	2551951	37	65607	41022	13	25	0	2621	36	0	strain	0	0
	WUSp_SIG_SF_0100	SAMN32061753	SF_0100	Staphylococcus pseudintermedius	99.43	0.85	0	21.906	48	197647	2657187	37	97743	58149	10	19	0	2564	none	NA	NA	1	17
	WUSp_SIG_SF_0102	SAMN32061754	SF_0102	Staphylococcus pseudintermedius	99.43	0.57	0	36.245	43	333910	2512726	38	119567	64951	7	14	0	2558	1	0	strain	0	0	x
	WUSp_SIG_SF_0104	SAMN32061755	SF_0104	Staphylococcus pseudintermedius	99.43	0.57	0	22.345	44	251734	2505834	38	96145	63578	10	18	0	2558	1	0	strain	0	0
	WUSp_SIG_SF_0108	SAMN32061756	SF_0108	Staphylococcus pseudintermedius	99.43	0	0	154.596	44	378972	2554685	38	124646	84713	7	13	0	2454	71	0	strain	0	0
	WUSp_SIG_SF_0109	SAMN32061757	SF_0109	Staphylococcus pseudintermedius	99.43	0	0	25.179	52	321814	2576512	37	128217	65856	7	14	0	2621	none	NA	NA	0	0
	WUSp_SIG_SF_0112	SAMN32061758	SF_0112	Staphylococcus pseudintermedius	99.43	0.14	0	23.684	59	318139	2598334	37	90336	63854	9	18	0	2621	36	6	strain	0	0
	WUSp_SIG_SF_0114	SAMN32061759	SF_0114	Staphylococcus pseudintermedius	99.43	0.57	0	14.48	44	283507	2527298	38	108860	61162	8	16	0	2565	none	NA	NA	0	0
	WUSp_SIG_SF_0115	SAMN32061760	SF_0115	Staphylococcus pseudintermedius	99.43	0	0	41.389	67	240953	2589922	37	127851	63193	8	16	0	2621	none	NA	NA	0	0
	WUSp_SIG_SF_0117	SAMN32061761	SF_0117	Staphylococcus pseudintermedius	99.43	0	0	66.765	31	596569	2463114	38	171140	123083	5	9	0	2566	28	0	strain	1	15	x
	WUSp_SIG_SF_0118	SAMN32061762	SF_0118	Staphylococcus pseudintermedius	99.43	0.57	0	20.47	62	250115	2514311	37	70257	42975	11	23	0	2567	none	NA	NA	1	23
	WUSp_SIG_SF_0119	SAMN32061763	SF_0119	Staphylococcus pseudintermedius	99.43	0	0	66.829	34	259595	2535239	38	148848	133765	7	11	0	2550	8	3	strain	1	13
	WUSp_SIG_SF_0120	SAMN32061764	SF_0120	Staphylococcus pseudintermedius	99.34	0.14	0	16.216	73	259731	2520943	38	44318	29978	16	32	0	2550	none	NA	NA	1	13
	WUSp_SIG_SF_0121	SAMN32061765	SF_0121	Staphylococcus pseudintermedius	98.3	0	0	16.216	101	144767	2506776	37	41924	24596	18	37	0	2550	none	NA	NA	1	13
	WUSp_SIG_SF_0122	SAMN32061766	SF_0122	Staphylococcus pseudintermedius	98.3	0.19	0	17.734	52	207965	2445986	38	84135	40992	11	22	0	2566	28	0	strain	1	15
	WUSp_SIG_SF_0123	SAMN32061767	SF_0123	Staphylococcus pseudintermedius	99.05	0	0	17.272	85	139978	2518608	38	46802	26250	16	33	0	2550	none	NA	NA	1	13
	WUSp_SIG_SF_0124	SAMN32061768	SF_0124	Staphylococcus pseudintermedius	99.43	0	0	49.206	45	498351	2509543	37	160415	97502	5	10	0	2567	58	0	strain	1	23
	WUSp_SIG_SF_0125	SAMN32061769	SF_0125	Staphylococcus pseudintermedius	99.43	0	0	82.977	26	498163	2476036	38	270338	116414	3	7	0	2567	58	0	strain	1	23
	WUSd_SIG_SF_0126	SAMN32061909	SF_0126	Staphylococcus delphini	99.43	0	0	25.029	74	173364	2503294	38	44398	30170	14	31	0	NA	none	NA	NA	1	12
	WUSp_SIG_SF_0127	SAMN32061770	SF_0127	Staphylococcus pseudintermedius	99.43	0	0	33.998	39	233683	2528331	38	141025	100530	7	13	0	2550	8	0	strain	1	13
	WUSp_SIG_SF_0128	SAMN32061771	SF_0128	Staphylococcus pseudintermedius	99.43	0	0	37.084	36	232808	2461664	38	149545	116782	7	12	0	2566	28	0	strain	1	15	x
	WUSp_SIG_SF_0129	SAMN32061772	SF_0129	Staphylococcus pseudintermedius	99.43	1.14	0	62.493	109	134997	2489896	38	54459	33336	16	31	0	2568	59	0	strain	0	0
	WUSp_SIG_SF_0130	SAMN32061773	SF_0130	Staphylococcus pseudintermedius	99.43	1.14	0	56.303	42	420316	2510718	38	195737	89267	4	9	0	2568	59	11	strain	0	0
	WUSp_SIG_SF_0131	SAMN32061774	SF_0131	Staphylococcus pseudintermedius	98.86	0	0	39.232	151	91159	2418696	38	35429	17227	25	49	0	2569	none	NA	NA	1	14
	WUSp_SIG_SF_0132	SAMN32061775	SF_0132	Staphylococcus pseudintermedius	98.86	0	0	15.115	95	171062	2520356	38	48137	27076	17	35	0	2550	none	NA	NA	1	13
	WUSp_SIG_SF_0133	SAMN32061776	SF_0133	Staphylococcus pseudintermedius	99.43	0	0	29.428	37	333984	2499865	38	147296	109734	5	10	0	2570	none	NA	NA	0	0
	WUSp_SIG_SF_0134	SAMN32061777	SF_0134	Staphylococcus pseudintermedius	99.43	0	0	20.993	51	130536	2458245	38	80898	53337	12	21	0	2456	23	27	lineage	1	21
	WUSp_SIG_SF_0136	SAMN32061778	SF_0136	Staphylococcus pseudintermedius	99.43	1.14	0	17.459	52	343090	2537181	38	92219	42211	9	20	0	2571	37	0	strain	0	0
	WUSp_SIG_SF_0137	SAMN32061779	SF_0137	Staphylococcus pseudintermedius	98.86	1.14	0	16.032	73	138783	2522900	38	51369	32681	15	30	0	2571	none	NA	NA	0	0
	WUSp_SIG_SF_0139	SAMN32061780	SF_0139	Staphylococcus pseudintermedius	99.43	1.14	0	19.157	41	462197	2560638	38	140404	84504	6	11	0	2571	37	0	strain	0	0
	WUSp_SIG_SF_0140	SAMN32061781	SF_0140	Staphylococcus pseudintermedius	98.3	1.14	0	15.803	79	136949	2539928	38	51008	30424	14	30	0	2571	37	0	strain	0	0
	WUSp_SIG_SF_0142	SAMN32061782	SF_0142	Staphylococcus pseudintermedius	98.85	1.14	0	15.418	89	323797	2551632	38	45600	27934	16	34	0	2571	none	NA	NA	0	0
	WUSp_SIG_SF_0144	SAMN32061783	SF_0144	Staphylococcus pseudintermedius	99.43	0	0	27.295	41	279890	2470192	38	141048	80916	7	14	0	2572	60	5	strain	1	11
	WUSp_SIG_SF_0145	SAMN32061784	SF_0145	Staphylococcus pseudintermedius	99.43	0	0	58.479	34	475551	2481858	38	151057	86801	5	11	0	2572	60	0	strain	1	11
	WUSp_SIG_SF_0146	SAMN32061785	SF_0146	Staphylococcus pseudintermedius	99.43	0	0	40.128	51	549453	2513940	37	103248	70079	6	13	0	749	none	NA	NA	1	8
	WUSp_SIG_SF_0148	SAMN32061786	SF_0148	Staphylococcus pseudintermedius	99.43	0.85	0	23.784	98	172338	2600930	37	64269	32070	14	29	0	2573	10	0	strain	1	16
	WUSp_SIG_SF_0149	SAMN32061787	SF_0149	Staphylococcus pseudintermedius	98.86	0.57	0	15.514	70	399698	2511433	37	59137	38416	12	25	0	749	none	NA	NA	1	8
	WUSp_SIG_SF_0150	SAMN32061788	SF_0150	Staphylococcus pseudintermedius	99.32	0	0	20.26	42	356773	2460206	38	187209	110433	5	10	0	2549	12	32	lineage	1	20
	WUSp_SIG_SF_0151	SAMN32061789	SF_0151	Staphylococcus pseudintermedius	99.43	0	0	31.857	46	203091	2578800	37	140566	84244	8	13	0	2548	61	0	strain	0	0
	WUSp_SIG_SF_0152	SAMN32061790	SF_0152	Staphylococcus pseudintermedius	99.43	0.85	0	24.476	102	227130	2601561	37	56428	30946	13	29	0	2573	10	5	strain	1	16
	WUSp_SIG_SF_0153	SAMN32061791	SF_0153	Staphylococcus pseudintermedius	99.43	1.14	0	24.876	95	178812	2603827	37	56950	35100	16	31	0	2573	10	38	lineage	1	16
	WUSp_SIG_SF_0154	SAMN32061792	SF_0154	Staphylococcus pseudintermedius	99.43	0.85	0	25.352	47	368248	2556862	37	89452	63170	7	15	0	1952	63	0	strain	1	16
	WUSp_SIG_SF_0155	SAMN32061793	SF_0155	Staphylococcus pseudintermedius	99.43	0.85	0	56.835	46	405301	2557017	37	161557	75248	5	12	0	1952	63	1	strain	1	16
	WUSp_SIG_SF_0156	SAMN32061794	SF_0156	Staphylococcus pseudintermedius	99.43	0	0	26.962	47	231477	2493014	38	83099	52376	10	20	0	2574	10	7669	lineage	0	0
	WUSp_SIG_SF_0157	SAMN32061795	SF_0157	Staphylococcus pseudintermedius	97.63	0	0	18.141	69	174668	2486824	38	68968	30218	12	25	0	2574	none	NA	NA	0	0
	WUSp_SIG_SF_0158	SAMN32061796	SF_0158	Staphylococcus pseudintermedius	99.34	0	0	21.831	57	232724	2501006	38	80370	52435	11	21	0	2574	62	21	strain	0	0
	WUSp_SIG_SF_0159	SAMN32061797	SF_0159	Staphylococcus pseudintermedius	99.43	0.85	0	27.586	93	190435	2604620	37	64335	33078	13	28	0	2573	10	0	strain	1	16
	WUSp_SIG_SF_0160	SAMN32061798	SF_0160	Staphylococcus pseudintermedius	99.29	0	0	16.094	60	124703	2485284	38	83409	51868	13	22	0	2574	62	0	strain	0	0
	WUSp_SIG_SF_0162	SAMN32061799	SF_0162	Staphylococcus pseudintermedius	99.43	0	0	38.055	53	293909	2549946	37	117116	76207	8	15	0	2575	14	0	strain	0	0	x
	WUSp_SIG_SF_0163	SAMN32061800	SF_0163	Staphylococcus pseudintermedius	99.43	0	0	33.819	53	378450	2547600	37	116340	81714	8	15	0	2575	14	16	strain	0	0	x
	WUSp_SIG_SF_0164	SAMN32061801	SF_0164	Staphylococcus pseudintermedius	99.43	0	0	25.615	61	293909	2539657	37	107074	51574	9	17	0	2575	14	0	strain	0	0
	WUSp_SIG_SF_0165	SAMN32061802	SF_0165	Staphylococcus pseudintermedius	98.34	0	0	16.951	89	129347	2543753	37	44156	25676	17	35	0	2575	none	NA	NA	0	0
	WUSp_SIG_SF_0166	SAMN32061803	SF_0166	Staphylococcus pseudintermedius	99.43	0	0	34.709	55	288679	2547473	37	100919	63121	9	17	0	2575	14	11	strain	0	0	x
	WUSp_SIG_SF_0167	SAMN32061804	SF_0167	Staphylococcus pseudintermedius	97.16	0	0	19.146	36	226905	2498134	38	97348	70935	8	15	0	2015	none	NA	NA	0	0
	WUSp_SIG_SF_0168	SAMN32061805	SF_0168	Staphylococcus pseudintermedius	99.43	0	0	24.771	24	353711	2511276	38	166939	118661	5	9	0	2576	none	NA	NA	1	19
	WUSp_SIG_SF_0169	SAMN32061806	SF_0169	Staphylococcus pseudintermedius	99.43	0.57	0	31.65	45	231785	2626489	37	140269	84278	8	14	0	2577	30	0	strain	0	0
	WUSp_SIG_SF_0170	SAMN32061807	SF_0170	Staphylococcus pseudintermedius	99.43	0.57	0	16.801	82	178894	2611698	37	61880	33424	15	31	0	2577	none	NA	NA	0	0
	WUSp_SIG_SF_0171	SAMN32061808	SF_0171	Staphylococcus pseudintermedius	98.3	0.28	0	15.621	79	186933	2622613	37	46843	30588	17	34	0	2578	none	NA	NA	0	0
	WUSp_SIG_SF_0172	SAMN32061809	SF_0172	Staphylococcus pseudintermedius	99.43	0.57	0	34.26	41	356177	2633780	37	151297	83049	7	12	0	2577	30	21	strain	0	0
	WUSp_SIG_SF_0173	SAMN32061810	SF_0173	Staphylococcus pseudintermedius	99.43	0.28	0	28.487	52	383862	2670759	37	103262	73549	7	15	0	875	29	0	strain	0	0
	WUSp_SIG_SF_0174	SAMN32061811	SF_0174	Staphylococcus pseudintermedius	99.43	0.28	0	28.26	47	486817	2624288	37	120373	58806	7	14	0	875	29	18	strain	0	0
	WUSp_SIG_SF_0175	SAMN32061812	SF_0175	Staphylococcus pseudintermedius	99.43	0	0	29.048	47	274290	2545770	37	120360	58806	7	14	0	875	29	12	strain	0	0
	WUSp_SIG_SF_0176	SAMN32061813	SF_0176	Staphylococcus pseudintermedius	99.43	0.57	0	22.428	45	206058	2626348	37	97119	63241	9	17	0	2577	30	0	strain	0	0
	WUSp_SIG_SF_0177	SAMN32061814	SF_0177	Staphylococcus pseudintermedius	96.97	0	0	18.694	50	217655	2453902	38	101833	61176	9	17	0	2579	none	NA	NA	0	0
	WUSp_SIG_SF_0178	SAMN32061815	SF_0178	Staphylococcus pseudintermedius	99.01	0.57	0	16.461	81	205829	2514450	38	49090	25145	12	28	0	1316	none	NA	NA	0	0
	WUSp_SIG_SF_0179	SAMN32061816	SF_0179	Staphylococcus pseudintermedius	99.43	0	0	25.781	43	313561	2486493	38	155654	84188	6	12	0	2580	none	NA	NA	0	0
	WUSp_SIG_SF_0180	SAMN32061817	SF_0180	Staphylococcus pseudintermedius	98.3	0	0	15.798	63	204785	2455413	38	68422	38491	12	23	0	not defined	none	NA	NA	0	0
	WUSp_SIG_SF_0182	SAMN32061818	SF_0182	Staphylococcus pseudintermedius	98.3	0	0	19.166	68	213861	2481963	38	63233	34928	12	25	0	not defined	none	NA	NA	0	0
	WUSp_SIG_SF_0185	SAMN32061819	SF_0185	Staphylococcus pseudintermedius	98.86	0.28	0	13.511	54	219590	2562456	37	82363	42495	10	21	0	2582	none	NA	NA	0	0
	WUSp_SIG_SF_0186	SAMN32061820	SF_0186	Staphylococcus pseudintermedius	99.43	1.14	0	46.475	31	601678	2562601	37	162971	117383	4	9	0	2583	none	NA	NA	0	0
	WUSp_SIG_SF_0189	SAMN32061821	SF_0189	Staphylococcus pseudintermedius	99.43	0	0	19.618	52	219472	2472505	38	114869	52842	8	17	0	2584	none	NA	NA	0	0
	WUSp_SIG_SF_0190	SAMN32061822	SF_0190	Staphylococcus pseudintermedius	99.29	0.57	0	18.256	70	183575	2533760	37	58623	41813	13	26	0	2585	none	NA	NA	0	0
	WUSp_SIG_SF_0192	SAMN32061823	SF_0192	Staphylococcus pseudintermedius	99.43	0.57	0	23.74	78	174487	2666168	37	90826	41370	11	22	0	2586	none	NA	NA	0	0
	WUSp_SIG_SF_0193	SAMN32061824	SF_0193	Staphylococcus pseudintermedius	99.43	0	0	32.592	31	332296	2480941	38	176597	118088	5	10	0	2587	none	NA	NA	1	24
	WUSp_SIG_SF_0194	SAMN32061825	SF_0194	Staphylococcus pseudintermedius	99.43	0	0	36.645	40	238660	2431081	38	152424	93382	7	12	0	2588	none	NA	NA	0	0
	WUSp_SIG_SF_0195	SAMN32061826	SF_0195	Staphylococcus pseudintermedius	99.43	0	0	34.162	33	539984	2428899	38	186317	91916	3	8	0	2589	15	0	strain	1	5
	WUSp_SIG_SF_0196	SAMN32061827	SF_0196	Staphylococcus pseudintermedius	99.43	1.42	0	43.032	44	238302	2676712	37	154429	83484	7	13	0	2590	none	NA	NA	1	12
	WUSp_SIG_SF_0244	SAMN32061828	SF_0244	Staphylococcus pseudintermedius	99.43	0	0	27.421	39	313010	2544525	38	177492	87370	6	12	0	2580	none	NA	NA	0	0
	WUSp_SIG_SF_0245	SAMN32061829	SF_0245	Staphylococcus pseudintermedius	99.43	0.57	0	41.136	54	281812	2620855	37	141084	65499	7	14	0	2591	none	NA	NA	0	0
	WUSp_SIG_SF_0246	SAMN32061830	SF_0246	Staphylococcus pseudintermedius	99.43	0	0	34.545	44	346729	2467863	38	116549	68657	6	13	0	2592	none	NA	NA	0	0
	WUSp_SIG_SF_0247	SAMN32061831	SF_0247	Staphylococcus pseudintermedius	99.43	0	0	33.854	43	338024	2538260	38	203561	74044	5	11	0	2128	none	NA	NA	0	0
	WUSp_SIG_SF_0248	SAMN32061832	SF_0248	Staphylococcus pseudintermedius	99.43	0	0	24.74	41	347383	2546138	38	133741	84452	7	13	0	2593	64	9	strain	0	0
	WUSp_SIG_SF_0249	SAMN32061833	SF_0249	Staphylococcus pseudintermedius	99.43	0	0	126.621	36	347380	2518935	38	203426	100310	5	10	0	2593	64	0	strain	0	0
	WUSp_SIG_SF_0250	SAMN32061834	SF_0250	Staphylococcus pseudintermedius	99.43	0	0	35.089	54	199848	2491284	37	106114	66483	9	17	0	2594	none	NA	NA	0	0
	WUSp_SIG_SF_0251	SAMN32061835	SF_0251	Staphylococcus pseudintermedius	99.43	0.85	0	31.103	43	342360	2590038	37	219969	82538	5	10	0	2595	none	NA	NA	1	31
	WUSp_SIG_SF_0252	SAMN32061836	SF_0252	Staphylococcus pseudintermedius	99.43	0	0	42.597	40	457720	2429632	38	127517	86224	5	12	0	2589	15	21	strain	1	5
	WUSp_SIG_SF_0253	SAMN32061837	SF_0253	Staphylococcus pseudintermedius	99.43	0	0	31.348	35	452112	2425470	38	134504	90198	5	11	0	2589	15	16	strain	1	5
	WUSp_SIG_SF_0254	SAMN32061838	SF_0254	Staphylococcus pseudintermedius	99.43	0	0	27.906	37	539055	2422548	38	165519	90532	5	10	0	2589	15	17	strain	1	5
	WUSd_SIG_SF_0255	SAMN32061910	SF_0255	Staphylococcus delphini	99.43	0.57	0	22.195	58	301408	2545809	38	56739	41119	12	25	0	NA	none	NA	NA	2	16
	WUSd_SIG_SF_0256	SAMN32061911	SF_0256	Staphylococcus delphini	99.43	0.57	0	25.11	84	301408	2523198	38	50909	36115	13	28	0	NA	none	NA	NA	2	16
	WUSd_SIG_SF_0257	SAMN32061912	SF_0257	Staphylococcus delphini	99.43	0.57	0	25.939	78	301222	2522803	38	54337	36115	13	26	0	NA	none	NA	NA	2	16
	WUSd_SIG_SF_0258	SAMN32061913	SF_0258	Staphylococcus delphini	99.43	0.57	0	22.014	67	282619	2537099	38	54098	40345	15	28	0	NA	none	NA	NA	2	16
	WUSp_SIG_SF_0259	SAMN32061839	SF_0259	Staphylococcus pseudintermedius	99.43	0	0	23.709	43	238121	2425375	38	140269	84309	7	13	0	2596	none	NA	NA	0	0
	WUSd_SIG_SF_0260	SAMN32061914	SF_0260	Staphylococcus delphini	99.43	0.57	0	26.48	72	301251	2532503	38	76876	40452	9	21	0	NA	none	NA	NA	2	16
	WUSp_SIG_SF_0261	SAMN32061840	SF_0261	Staphylococcus pseudintermedius	99.43	0	0	80.162	47	462159	2523835	38	168758	63197	6	11	0	188	18	178	lineage	0	0
	WUSp_SIG_SF_0262	SAMN32061841	SF_0262	Staphylococcus pseudintermedius	99.43	0	0	43.254	45	389984	2639440	37	307412	112569	4	8	0	257	none	NA	NA	0	0
	WUSp_SIG_SF_0263	SAMN32061842	SF_0263	Staphylococcus pseudintermedius	99.43	0	0	42.624	45	212548	2514099	37	107235	74905	8	15	0	2597	65	0	strain	0	0
	WUSp_SIG_SF_0264	SAMN32061843	SF_0264	Staphylococcus pseudintermedius	99.43	0	0	21.818	29	342898	2488423	38	152937	97480	6	11	0	2597	65	4	strain	0	0
	WUSp_SIG_SF_0265	SAMN32061844	SF_0265	Staphylococcus pseudintermedius	99.43	0	0	24.533	34	296269	2506657	37	208335	98745	5	10	0	313	none	NA	NA	1	10
	WUSp_SIG_SF_0266	SAMN32061845	SF_0266	Staphylococcus pseudintermedius	98.86	1.61	0	17.255	83	176216	2573402	37	58196	27371	13	28	0	2598	none	NA	NA	1	17
	WUSp_SIG_SF_0269	SAMN32061846	SF_0269	Staphylococcus pseudintermedius	99.43	1.14	0	22.513	31	298891	2585432	37	170997	102117	6	11	0	2598	none	NA	NA	1	17
	WUSp_SIG_SF_0270	SAMN32061847	SF_0270	Staphylococcus pseudintermedius	99.43	0.28	0	26.671	46	243301	2498343	38	107327	63639	8	16	0	829	31	0	strain	0	0
	WUSp_SIG_SF_0271	SAMN32061848	SF_0271	Staphylococcus pseudintermedius	99.43	0.38	0	18.882	70	186117	2465567	38	71294	34171	11	24	0	829	none	NA	NA	0	0
	WUSp_SIG_SF_0272	SAMN32061849	SF_0272	Staphylococcus pseudintermedius	99.43	0	0	25.025	49	323916	2497044	38	92793	50447	8	17	0	829	31	13	strain	0	0
	WUSp_SIG_SF_0273	SAMN32061850	SF_0273	Staphylococcus pseudintermedius	99.43	0	0	29.035	47	465849	2489991	38	107235	62112	7	14	0	829	31	7	strain	0	0
	WUSp_SIG_SF_0274	SAMN32061851	SF_0274	Staphylococcus pseudintermedius	99.43	0.05	0	25.588	63	214681	2522960	38	74897	38988	11	23	0	2599	none	NA	NA	1	10
	WUSp_SIG_SF_0275	SAMN32061852	SF_0275	Staphylococcus pseudintermedius	99.43	0.57	0	33.26	52	274964	2610553	37	117621	79762	7	14	0	2600	none	NA	NA	0	0
	WUSp_SIG_SF_0276	SAMN32061853	SF_0276	Staphylococcus pseudintermedius	99.43	0	0	44.498	50	270159	2610503	37	106333	69889	9	16	0	1229	17	35	lineage	0	0
	WUSp_SIG_SF_0277	SAMN32061854	SF_0277	Staphylococcus pseudintermedius	99.43	0	0	64.256	25	548635	2434984	38	330993	212310	3	6	0	2601	none	NA	NA	0	0
	WUSp_SIG_SF_0278	SAMN32061855	SF_0278	Staphylococcus pseudintermedius	99.43	0.57	0	91.232	56	256967	2503605	38	159566	86405	6	12	0	2602	32	0	strain	1	17
	WUSp_SIG_SF_0279	SAMN32061856	SF_0279	Staphylococcus pseudintermedius	99.43	0.57	0	81.587	43	337194	2500255	38	228643	91722	5	10	0	2602	32	7	strain	1	17
	WUSp_SIG_SF_0280	SAMN32061857	SF_0280	Staphylococcus pseudintermedius	99.43	0.57	0	162.925	50	267339	2507362	38	168207	92246	6	11	0	2602	32	0	strain	1	17
	WUSp_SIG_SF_0281	SAMN32061858	SF_0281	Staphylococcus pseudintermedius	98.3	0.57	0	18.536	74	168224	2489452	38	67298	30491	14	27	0	2602	none	NA	NA	1	17
	WUSp_SIG_SF_0282	SAMN32061859	SF_0282	Staphylococcus pseudintermedius	99.43	0.57	0	122.786	41	414417	2492670	38	246475	115293	4	9	0	2000	66	6	strain	0	0
	WUSp_SIG_SF_0283	SAMN32061860	SF_0283	Staphylococcus pseudintermedius	99.43	0.57	0	108.408	42	408586	2494601	38	252630	115293	4	9	0	2000	66	0	strain	0	0
	WUSp_SIG_SF_0284	SAMN32061861	SF_0284	Staphylococcus pseudintermedius	99.43	0	0	37.064	52	353169	2537047	38	114208	63205	6	14	0	2603	none	NA	NA	0	0
	WUSp_SIG_SF_0285	SAMN32061862	SF_0285	Staphylococcus pseudintermedius	99.43	0.57	0	52.008	76	323910	2629817	37	140355	59547	7	15	0	2604	68	4	strain	1	14
	WUSp_SIG_SF_0286	SAMN32061863	SF_0286	Staphylococcus pseudintermedius	99.43	0.57	0	67.929	71	405371	2637488	37	165478	61972	5	12	0	2604	68	0	strain	1	14
	WUSp_SIG_SF_0287	SAMN32061864	SF_0287	Staphylococcus pseudintermedius	99.43	0.28	0	100.439	47	309471	2562358	37	129405	84170	7	12	0	2605	none	NA	NA	0	0
	WUSp_SIG_SF_0289	SAMN32061865	SF_0289	Staphylococcus pseudintermedius	99.43	1.14	0	82.502	52	194064	2480287	38	104098	78318	9	15	0	2606	4	0	strain	0	0	x
	WUSp_SIG_SF_0290	SAMN32061866	SF_0290	Staphylococcus pseudintermedius	99.43	0	0	37.932	65	267039	2542507	38	76598	47271	12	22	0	2607	none	NA	NA	2	16
	WUSp_SIG_SF_0291	SAMN32061867	SF_0291	Staphylococcus pseudintermedius	99.43	0	0	55.781	86	204956	2602819	37	83133	42043	11	21	0	2620	33	0	strain	1	23
	WUSp_SIG_SF_0292	SAMN32061868	SF_0292	Staphylococcus pseudintermedius	99.43	0	0	62.412	42	301986	2534738	38	107654	69741	7	13	0	923	7	110	lineage	1	17
	WUSp_SIG_SF_0293	SAMN32061869	SF_0293	Staphylococcus pseudintermedius	99.43	0	0	52.429	45	301986	2533549	38	107654	59749	8	15	0	923	7	100	lineage	1	17
	WUSp_SIG_SF_0294	SAMN32061870	SF_0294	Staphylococcus pseudintermedius	99.43	0.57	0	105.379	48	194064	2450736	38	104098	67012	9	16	0	2606	4	2	strain	0	0	x
	WUSp_SIG_SF_0295	SAMN32061871	SF_0295	Staphylococcus pseudintermedius	99.43	1.14	0	130.907	49	194064	2486134	38	104098	78318	9	15	0	2606	4	5	strain	0	0	x
	WUSp_SIG_SF_0296	SAMN32061872	SF_0296	Staphylococcus pseudintermedius	99.43	0.85	0	33.199	47	193081	2562935	37	110657	79845	9	16	0	2606	4	7	strain	0	0	x
	WUSp_SIG_SF_0298	SAMN32061873	SF_0298	Staphylococcus pseudintermedius	99.43	0.57	0	194.038	50	194064	2452497	38	104098	67012	9	16	0	2606	4	3	strain	0	0	x
	WUSp_SIG_SF_0299	SAMN32061874	SF_0299	Staphylococcus pseudintermedius	99.43	0.57	0	24.774	47	353559	2509794	38	118939	63466	7	14	0	2608	none	NA	NA	1	19
	WUSp_SIG_SF_0300	SAMN32061875	SF_0300	Staphylococcus pseudintermedius	99.43	0.57	0	46.633	51	178067	2449096	38	103687	74794	9	16	0	2606	4	1	strain	0	0	x
	WUSp_SIG_SF_0301	SAMN32061876	SF_0301	Staphylococcus pseudintermedius	99.43	0.85	0	123.203	49	194064	2571277	37	110792	89612	9	15	0	2606	4	5	strain	0	0	x
	WUSp_SIG_SF_0302	SAMN32061877	SF_0302	Staphylococcus pseudintermedius	99.43	0	0	51.974	47	363333	2586007	37	110027	74812	6	13	0	2620	33	16	strain	1	23
	WUSp_SIG_SF_0303	SAMN32061878	SF_0303	Staphylococcus pseudintermedius	99.43	0	0	63.576	37	490185	2590555	37	290162	87083	4	8	0	2620	33	15	strain	1	23
	WUSp_SIG_SF_0304	SAMN32061879	SF_0304	Staphylococcus pseudintermedius	99.43	0	0	32.462	50	258634	2473128	38	86901	47372	8	18	0	2609	none	NA	NA	1	19
	WUSp_SIG_SF_0308	SAMN32061880	SF_0308	Staphylococcus pseudintermedius	99.43	0	0	29.371	36	441563	2581178	37	164037	84508	5	10	0	1486	none	NA	NA	0	0
	WUSp_SIG_SF_0309	SAMN32061881	SF_0309	Staphylococcus pseudintermedius	99.43	0	0	43.279	50	295821	2568933	38	115716	61908	7	14	0	2610	34	0	strain	0	0	x
	WUSp_SIG_SF_0310	SAMN32061882	SF_0310	Staphylococcus pseudintermedius	99.43	0	0	30.117	49	295821	2576319	37	115716	61912	7	14	0	2610	34	9	strain	0	0
	WUSp_SIG_SF_0311	SAMN32061883	SF_0311	Staphylococcus pseudintermedius	99.43	0	0	65.112	46	295821	2580736	37	130867	63118	7	14	0	2610	34	12	strain	0	0	x
	WUSp_SIG_SF_0312	SAMN32061884	SF_0312	Staphylococcus pseudintermedius	99.43	0	0	73.425	42	300380	2517447	38	184098	80330	6	12	0	2611	none	NA	NA	0	0
	WUSp_SIG_SF_0313	SAMN32061885	SF_0313	Staphylococcus pseudintermedius	99.43	0	0	36.018	34	353814	2484358	38	173216	90857	5	10	0	2612	69	0	strain	1	18
	WUSp_SIG_SF_0314	SAMN32061886	SF_0314	Staphylococcus pseudintermedius	99.43	0.57	0	52.78	46	363886	2478531	38	140518	82319	6	12	0	1207	11	0	strain	0	0	x
	WUSp_SIG_SF_0315	SAMN32061887	SF_0315	Staphylococcus pseudintermedius	99.43	0.57	0	148.454	42	504951	2480538	38	177379	92996	5	10	0	1207	11	23	strain	0	0	x
	WUSp_SIG_SF_0316	SAMN32061888	SF_0316	Staphylococcus pseudintermedius	99.43	0.57	0	20.419	48	186092	2471290	38	102191	66776	9	16	0	1207	11	0	strain	0	0
	WUSp_SIG_SF_0317	SAMN32061889	SF_0317	Staphylococcus pseudintermedius	99.43	0.57	0	73.816	43	504952	2480647	38	177379	92996	5	10	0	1207	11	15	strain	0	0	x
	WUSp_SIG_SF_0318	SAMN32061890	SF_0318	Staphylococcus pseudintermedius	99.43	0.57	0	53.132	41	448448	2477034	38	179199	105157	5	9	0	651	none	NA	NA	1	35
	WUSp_SIG_SF_0319	SAMN32061891	SF_0319	Staphylococcus pseudintermedius	99.43	0	0	137.492	39	535383	2485572	38	129554	75678	5	11	0	2612	69	137	lineage	1	18
	WUSp_SIG_SF_0320	SAMN32061892	SF_0320	Staphylococcus pseudintermedius	99.43	0.57	0	69.471	44	342238	2480506	38	162710	85407	6	12	0	1207	11	11	strain	0	0	x
	WUSp_SIG_SF_0321	SAMN32061893	SF_0321	Staphylococcus pseudintermedius	99.43	0	0	58.578	46	367143	2527618	37	200677	85152	5	10	0	2553	3	8	strain	0	0	x
	WUSp_SIG_SF_0323	SAMN32061894	SF_0323	Staphylococcus pseudintermedius	99.43	0	0	60.132	35	544409	2534306	37	207385	96874	4	8	0	2553	3	30	lineage	0	0	x
	WUSp_SIG_SF_0326	SAMN32061895	SF_0326	Staphylococcus pseudintermedius	99.43	0	0	176.542	35	467423	2485980	38	195783	110482	4	9	0	2613	none	NA	NA	0	0
	WUSp_SIG_SF_0327	SAMN32061896	SF_0327	Staphylococcus pseudintermedius	99.43	0	0	105.266	42	466563	2486814	38	164243	83176	6	11	0	2614	none	NA	NA	0	0
	WUSp_SIG_SF_0328	SAMN32061897	SF_0328	Staphylococcus pseudintermedius	99.43	0	0	241.394	46	319537	2506059	38	147868	85611	6	11	0	2615	none	NA	NA	0	0
	WUSp_SIG_SF_0329	SAMN32061898	SF_0329	Staphylococcus pseudintermedius	99.43	0.28	0	102.935	26	613570	2588238	37	274586	112229	4	7	0	2616	none	NA	NA	1	15
	WUSp_SIG_SF_0330	SAMN32061899	SF_0330	Staphylococcus pseudintermedius	99.43	0	0	77.056	41	506545	2527006	38	180062	74622	4	10	0	2617	35	0	strain	0	0
	WUSp_SIG_SF_0331	SAMN32061900	SF_0331	Staphylococcus pseudintermedius	99.43	0	0	62.854	43	531131	2559357	37	149788	86208	5	10	0	2618	none	NA	NA	1	22
	WUSp_SIG_SF_0332	SAMN32061901	SF_0332	Staphylococcus pseudintermedius	99.43	0	0	63.19	58	272760	2603698	37	132484	76614	7	13	0	2619	16	0	strain	1	12
	WUSp_SIG_SF_0333	SAMN32061902	SF_0333	Staphylococcus pseudintermedius	99.43	0	0	181.726	52	371094	2607958	37	132534	87603	6	12	0	2619	16	11	strain	1	12
	WUSp_SIG_SF_0334	SAMN32061903	SF_0334	Staphylococcus pseudintermedius	99.43	0	0	62.16	45	458137	2525633	38	120750	69813	5	12	0	2617	35	1	strain	0	0
	WUSp_SIG_SF_0335	SAMN32061904	SF_0335	Staphylococcus pseudintermedius	99.43	0	0	61.345	42	458137	2526736	38	152718	69813	5	11	0	2617	35	0	strain	0	0
	WUSp_SIG_SF_0336	SAMN32061905	SF_0336	Staphylococcus pseudintermedius	99.43	0	0	39.298	63	370293	2589841	37	115808	62969	7	14	0	2619	16	10	strain	1	12
	WUSp_SIG_SF_0337	SAMN32061906	SF_0337	Staphylococcus pseudintermedius	99.43	0	0	86.962	51	371143	2606010	37	132527	82688	7	12	0	2619	16	10	strain	1	12
