# Supplementary material for: Diagnostic and commensal Staphylococcus pseudintermedius genomes reveal niche adaptation through parallel selection of defense mechanisms
Source: Nat Commun. 2023 Nov 3;14:7065. doi: 10.1038/s41467-023-42694-5 (PMC10624692; doi:10.1038/s41467-023-42694-5)
Supplement: Supplementary file 8 — Supplementary Data 5 [file 41467_2023_42694_MOESM8_ESM.xlsx]

## Sheet: 05 InStrain
	Supplementary Data 5: Full list of NSS and SSO genes and the strain clusters they accrue SNSes in.
	Cluster	Group	Gene name	Length	COG category	Annotation (BLAST, PGAP)	Annotation (Eggnog)
	cluster01	NSS	pyc	1149	C	pyruvate carboxylase	Catalyzes a 2-step reaction, involving the ATP-dependent carboxylation of the covalently attached biotin in the first step and the transfer of the carboxyl group to pyruvate in the second
	cluster02	NSS	fer	82	C	ferredoxin	Ferredoxin
	cluster03	NSS	cydA	447	C	cytochrome ubiquinol oxidase subunit I	oxidase, subunit
	cluster11	NSS	ypgR	372	C	conserved virulence factor C family protein	virulence factor
	cluster11	NSS	cidC	581	C	pyruvate oxidase	Belongs to the TPP enzyme family
	cluster11	NSS	-	684	D	YSIRK-type signal peptide-containing protein	acetyltransferases and hydrolases with the alpha beta hydrolase fold
	cluster13	NSS	-	634	D	triacylglycerol lipase	acetyltransferases and hydrolases with the alpha beta hydrolase fold
	cluster01	NSS	agcS	464	E	sodium:alanine symporter family protein	COG1115 Na alanine symporter
	cluster02	NSS	-	227	E	allophanate hydrolase subunit 1	allophanate hydrolase subunit 1
	cluster03	NSS	mtnE	385	E	aminotransferase class I/II-fold pyridoxal phosphate-dependent enzyme	Aminotransferase
	cluster28	NSS	argE	410	E	acetylornithine deacetylase	Acetylornithine deacetylase
	cluster03	NSS	pyrB	292	F	aspartate carbamoyltransferase catalytic subunit	Belongs to the ATCase OTCase family
	cluster03	NSS	cdd	135	F	cytidine deaminase	This enzyme scavenges exogenous and endogenous cytidine and 2'-deoxycytidine for UMP synthesis
	cluster11	NSS	pdxT	185	F	pyridoxal 5'-phosphate synthase glutaminase subunit PdxT	Catalyzes the hydrolysis of glutamine to glutamate and ammonia as part of the biosynthesis of pyridoxal 5'-phosphate. The resulting ammonia molecule is channeled to the active site of PdxS
	cluster14	NSS	dcd	181	F	dCTP deaminase	Belongs to the dCTP deaminase family
	cluster14	NSS	deoD	236	F	purine-nucleoside phosphorylase	Purine nucleoside phosphorylase
	cluster03	NSS	malE	419	G	extracellular solute-binding protein	Bacterial extracellular solute-binding protein
	cluster05	NSS	araB	531	G	ATPase	FGGY family of carbohydrate kinases, N-terminal domain
	cluster05	NSS	gapB	338	G	glyceraldehyde-3-phosphate dehydrogenase	Belongs to the glyceraldehyde-3-phosphate dehydrogenase family
	cluster05	NSS	lacE	574	G	PTS lactose transporter subunit IIBC	PTS system, lactose-specific
	cluster11	NSS	XK27_05225	413	G	hypothetical protein pgaptmp_000247	COG0457 FOG TPR repeat
	cluster11	NSS	treP	478	G	PTS system trehalose-specific EIIBC component	PTS system
	cluster28	NSS	glcK	328	G	ROK family glucokinase	glucokinase
	cluster01	NSS	-	629	H	hypothetical protein pgaptmp_000085	Nitric oxide reductase activation protein
	cluster03	NSS	dxs	622	H	1-deoxy-D-xylulose-5-phosphate synthase	Catalyzes the acyloin condensation reaction between C atoms 2 and 3 of pyruvate and glyceraldehyde 3-phosphate to yield 1-deoxy-D-xylulose-5-phosphate (DXP)
	cluster34	NSS	moeA	419	H	molybdopterin molybdotransferase MoeA	Molybdopterin
	cluster01	NSS	fabD	308	I	ACP S-malonyltransferase	Malonyl CoA-acyl carrier protein transacylase
	cluster03	NSS	-	148	I	acetyl-CoA carboxylase biotin carboxyl carrier protein subunit	biotin carboxyl carrier protein
	cluster04	NSS	-	456	I	acetyl-CoA carboxylase biotin carboxylase subunit	Acetyl-CoA carboxylase (Biotin carboxylase subunit)
	cluster05	NSS	cls	496	I	cardiolipin synthase	Catalyzes the reversible phosphatidyl group transfer from one phosphatidylglycerol molecule to another to form cardiolipin (CL) (diphosphatidylglycerol) and glycerol
	cluster28	NSS	ispG	365	I	flavodoxin-dependent (E)-4-hydroxy-3-methylbut-2-enyl-diphosphate synthase	Converts 2C-methyl-D-erythritol 2,4-cyclodiphosphate (ME-2,4cPP) into 1-hydroxy-2-methyl-2-(E)-butenyl 4-diphosphate
	cluster02	NSS	rnz	305	J	ribonuclease Z	Zinc phosphodiesterase, which displays some tRNA 3'- processing endonuclease activity. Probably involved in tRNA maturation, by removing a 3'-trailer from precursor tRNA
	cluster03	NSS	rnc	243	J	ribonuclease III	Digests double-stranded RNA. Involved in the processing of primary rRNA transcript to yield the immediate precursors to the large and small rRNAs (23S and 16S). Processes some mRNAs, and tRNAs when they are encoded in the rRNA operon. Processes pre- crRNA and tracrRNA of type II CRISPR loci if present in the organism
	cluster03	NSS	thrS	645	J	threonine--tRNA ligase	Catalyzes the attachment of threonine to tRNA(Thr) in a two-step reaction L-threonine is first activated by ATP to form Thr-AMP and then transferred to the acceptor end of tRNA(Thr)
	cluster11	NSS	rsmE	250	J	16S rRNA (uracil(1498)-N(3))-methyltransferase	Specifically methylates the N3 position of the uracil ring of uridine 1498 (m3U1498) in 16S rRNA. Acts on the fully assembled 30S ribosomal subunit
	cluster02	NSS	arlR	225	K	response regulator transcription factor	response regulator ArlR
	cluster02	NSS	sigA	369	K	RNA polymerase sigma factor RpoD	Sigma factors are initiation factors that promote the attachment of RNA polymerase to specific initiation sites and are then released. This sigma factor is the primary sigma factor during exponential growth
	cluster03	NSS	-	1440	K	YPDG domain-containing protein	Rib/alpha-like repeat
	cluster05	NSS	rpoC	1206	K	DNA-directed RNA polymerase subunit beta'	DNA-dependent RNA polymerase catalyzes the transcription of DNA into RNA using the four ribonucleoside triphosphates as substrates
	cluster11	NSS	-	247	K	response regulator	Member of the two-component regulatory system
	cluster13	NSS	spxA	131	K	transcriptional regulator Spx	Interferes with activator-stimulated transcription by interaction with the RNA polymerase alpha-CTD. May function to globally reduce transcription of genes involved in growth- and development-promoting processes and to increase transcription of genes involved in thiol homeostasis, during periods of extreme stress
	cluster34	NSS	ccpA	329	K	catabolite control protein A	Catabolite control protein A
	cluster03	NSS	polX	569	L	DNA polymerase/3'-5' exonuclease PolX	DNA polymerase
	cluster03	NSS	recN	560	L	DNA repair protein RecN	May be involved in recombinational repair of damaged DNA
	cluster03	NSS	dnaB	457	L	DnaD domain protein	membrane attachment protein
	cluster03	NSS	topA	689	L	type I DNA topoisomerase	Releases the supercoiling and torsional tension of DNA, which is introduced during the DNA replication and transcription, by transiently cleaving and rejoining one strand of the DNA duplex. Introduces a single-strand break via transesterification at a target site in duplex DNA. The scissile phosphodiester is attacked by the catalytic tyrosine of the enzyme, resulting in the formation of a DNA-(5'…
	cluster11	NSS	recG	681	L	ATP-dependent DNA helicase RecG	Critical role in recombination and DNA repair. Helps process Holliday junction intermediates to mature products by catalyzing branch migration. Has a DNA unwinding activity characteristic of a DNA helicase with a 3'- to 5'- polarity. Unwinds branched duplex DNA (Y-DNA)
	cluster11	NSS	rnhB	261	L	ribonuclease HII	Endonuclease that specifically degrades the RNA of RNA- DNA hybrids
	cluster14	NSS	-	36	L	argininosuccinate lyase	hmm pf00078
	cluster14	NSS	ypsC	375	L	class I SAM-dependent RNA methyltransferase	Belongs to the methyltransferase superfamily
	cluster03	NSS	ctpA	509	M	S41 family peptidase	Belongs to the peptidase S41A family
	cluster03	NSS	murG	361	M	undecaprenyldiphospho-muramoylpentapeptide beta-N-acetylglucosaminyltransferase	Cell wall formation. Catalyzes the transfer of a GlcNAc subunit on undecaprenyl-pyrophosphoryl-MurNAc-pentapeptide (lipid intermediate I) to form undecaprenyl-pyrophosphoryl-MurNAc- (pentapeptide)GlcNAc (lipid intermediate II)
	cluster04	NSS	Ami_2	1388	M	SH3-like domain-containing protein	Ami_2
	cluster05	NSS	-	1208	M	carboxypeptidase regulatory-like domain-containing protein	C-terminus of bacterial fibrinogen-binding adhesin
	cluster05	NSS	ebpS	451	M	elastin-binding protein EbpS	Lysin motif
	cluster13	NSS	ponA	740	M	penicillin-binding protein	Penicillin-binding protein
	cluster14	NSS	Ami_2	1388	M	SH3-like domain-containing protein	Ami_2
	cluster28	NSS	murG	361	M	undecaprenyldiphospho-muramoylpentapeptide beta-N-acetylglucosaminyltransferase	Cell wall formation. Catalyzes the transfer of a GlcNAc subunit on undecaprenyl-pyrophosphoryl-MurNAc-pentapeptide (lipid intermediate I) to form undecaprenyl-pyrophosphoryl-MurNAc- (pentapeptide)GlcNAc (lipid intermediate II)
	cluster04	NSS	bcp	152	O	thioredoxin-dependent thiol peroxidase	Redoxin
	cluster11	NSS	ureD	277	O	urease accessory protein UreD	Required for maturation of urease via the functional incorporation of the urease nickel metallocenter
	cluster05	NSS	potB	268	P	ABC transporter permease	ABC-type spermidine putrescine transport system, permease component I
	cluster05	NSS	fhuD	307	P	ABC transporter substrate-binding protein	Ferrichrome ABC transporter substrate-binding protein
	cluster05	NSS	modA	257	P	molybdate ABC transporter substrate-binding protein	ABC-type molybdate transport system periplasmic component
	cluster14	NSS	potB	268	P	ABC transporter permease	ABC-type spermidine putrescine transport system, permease component I
	cluster02	NSS	bshC	537	S	bacillithiol biosynthesis cysteine-adding enzyme BshC	Involved in bacillithiol (BSH) biosynthesis. May catalyze the last step of the pathway, the addition of cysteine to glucosamine malate (GlcN-Mal) to generate BSH
	cluster02	NSS	-	655	S	DUF1430 domain-containing protein	Protein of unknown function (DUF1430)
	cluster03	NSS	-	301	S	5'-nucleotidase, lipoprotein e(P4) family	5'-nucleotidase, lipoprotein e(P4)
	cluster03	NSS	comEC	742	S	DNA internalization-related competence protein ComEC/Rec2	Competence protein ComEC
	cluster04	NSS	yqeH	366	S	ribosome biogenesis GTPase YqeH	GTPase YqeH
	cluster05	NSS	-	118	S	ATP synthase subunit I	ATP synthase I chain
	cluster05	NSS	bshC	537	S	bacillithiol biosynthesis cysteine-adding enzyme BshC	Involved in bacillithiol (BSH) biosynthesis. May catalyze the last step of the pathway, the addition of cysteine to glucosamine malate (GlcN-Mal) to generate BSH
	cluster05	NSS	ypdP	232	S	queuosine precursor transporter	Involved in the import of queuosine (Q) precursors, required for Q precursor salvage
	cluster05	NSS	der	436	S	ribosome biogenesis GTPase Der	GTPase that plays an essential role in the late steps of ribosome biogenesis
	cluster05	NSS	-	226	S	type 1 glutamine amidotransferase domain-containing protein	DJ-1/PfpI family
	cluster11	NSS	dcuB	435	S	anaerobic C4-dicarboxylate transporter	Anaerobic c4-dicarboxylate
	cluster11	NSS	est	246	S	carboxylesterase	Carboxylesterase
	cluster11	NSS	-	309	S	DMT family transporter	Putative inner membrane exporter, YdcZ
	cluster11	NSS	-	166	S	DUF1440 domain-containing protein	Protein of unknown function (DUF1440)
	cluster13	NSS	-	335	S	PTS sugar transporter subunit IIC	Phosphotransferase system, EIIC
	cluster14	NSS	thiW	169	S	energy coupling factor transporter S component ThiW	Thiamine-precursor transporter protein (ThiW)
	cluster14	NSS	sgaT	475	S	PTS ascorbate transporter subunit IIC	PTS system sugar-specific permease component
	cluster14	NSS	yfjF	110	S	YnfA family protein	UPF0060 membrane protein
	cluster34	NSS	-	218	S	HD domain-containing protein	Metal dependent phosphohydrolases with conserved 'HD' motif.
	cluster05	NSS	lytS	583	T	sensor histidine kinase	Member of the two-component regulatory system LytR LytS that probably regulates genes involved in cell wall metabolism
	cluster11	NSS	resE	585	T	HAMP domain-containing protein	Histidine kinase
	cluster02	NSS	spsB	192	U	signal peptidase I	Belongs to the peptidase S26 family
	cluster01	NSS	-	1050	V	efflux RND transporter permease subunit	Belongs to the resistance-nodulation-cell division (RND) (TC 2.A.6) family
	cluster02	NSS	-	413	V	aminoacyltransferase	protein involved in methicillin resistance
	cluster03	NSS	-	1050	V	efflux RND transporter permease subunit	Belongs to the resistance-nodulation-cell division (RND) (TC 2.A.6) family
	cluster11	NSS	-	248	V	ABC transporter permease	ABC transporter (permease)
	cluster14	NSS	femX	426	V	lipid II:glycine glycyltransferase FemX	Catalyzes the incorporation of amino acid(s) into the interchain peptide bridge of peptidoglycan, using aminoacyl-tRNA as amino acid donor
	cluster03	SSO	mdh	312	C	malate dehydrogenase	Catalyzes the reversible oxidation of malate to oxaloacetate
	cluster03	SSO	sdhB	271	C	succinate dehydrogenase iron-sulfur subunit	succinate dehydrogenase
	cluster04	SSO	lctP	534	C	L-lactate permease	L-lactate permease
	cluster14	SSO	narZ	1223	C	nitrate reductase subunit alpha	belongs to the prokaryotic molybdopterin-containing oxidoreductase family
	cluster02	SSO	-	429	E	aminotransferase class I/II-fold pyridoxal phosphate-dependent enzyme	Aminotransferase
	cluster03	SSO	agcS	464	E	sodium:alanine symporter family protein	COG1115 Na alanine symporter
	cluster02	SSO	hmrA	372	F	M20 family metallopeptidase	Peptidase dimerisation domain
	cluster03	SSO	purR	273	F	pur operon repressor	pur operon repressor
	cluster01	SSO	pgl	349	G	lactonase family protein	Lactonase, 7-bladed beta-propeller
	cluster02	SSO	rbsD	71	G	D-ribose pyranase	D-ribose catabolic process
	cluster03	SSO	-	314	G	carbohydrate kinase	COG0524 Sugar kinases, ribokinase family
	cluster02	SSO	thiC	578	H	phosphomethylpyrimidine synthase ThiC	Catalyzes the synthesis of the hydroxymethylpyrimidine phosphate (HMP-P) moiety of thiamine from aminoimidazole ribotide (AIR) in a radical S-adenosyl-L-methionine (SAM)-dependent reaction
	cluster11	SSO	yitJ	613	H	bifunctional homocysteine S-methyltransferase/methylenetetrahydrofolate reductase	Bifunctional homocysteine S-methyltransferase 5,10-methylenetetrahydrofolate reductase protein
	cluster11	SSO	bioB	329	H	biotin synthase BioB	Catalyzes the conversion of dethiobiotin (DTB) to biotin by the insertion of a sulfur atom into dethiobiotin via a radical- based mechanism
	cluster11	SSO	menE	467	H	o-succinylbenzoate--CoA ligase	Belongs to the ATP-dependent AMP-binding enzyme family. MenE subfamily
	cluster03	SSO	regR	326	K	LacI family DNA-binding transcriptional regulator	helix_turn _helix lactose operon repressor
	cluster11	SSO	vraR	209	K	response regulator transcription factor	response regulator
	cluster03	SSO	uvrA2	753	L	excinuclease ABC subunit UvrA	Excinuclease
	cluster13	SSO	hsdR	44	L	accessory Sec system protein Asp1	Subunit R is required for both nuclease and ATPase activities, but not for modification
	cluster14	SSO	mfd	1170	L	transcription-repair coupling factor	Couples transcription and DNA repair by recognizing RNA polymerase (RNAP) stalled at DNA lesions. Mediates ATP-dependent release of RNAP and its truncated transcript from the DNA, and recruitment of nucleotide excision repair machinery to the damaged site
	cluster02	SSO	pat	165	M	N-acetyltransferase	Acetyltransferase (GNAT) domain
	cluster02	SSO	hslU	469	O	ATP-dependent protease ATPase subunit HslU	this subunit has chaperone activity. The binding of ATP and its subsequent hydrolysis by HslU are essential for unfolding of protein substrates subsequently hydrolyzed by HslV. HslU recognizes the N-terminal part of its protein substrates and unfolds these before they are guided to HslV for hydrolysis
	cluster01	SSO	ecfT	267	P	energy-coupling factor transporter transmembrane protein EcfT	Transmembrane (T) component of an energy-coupling factor (ECF) ABC-transporter complex. Unlike classic ABC transporters this ECF transporter provides the energy necessary to transport a number of different substrates
	cluster02	SSO	mrpF	97	P	Na(+)/H(+) antiporter subunit F1	Na( ) H( ) antiporter subunit
	cluster02	SSO	psaA	305	P	zinc ABC transporter substrate-binding protein	Belongs to the bacterial solute-binding protein 9 family
	cluster14	SSO	cypX	399	Q	cytochrome P450, cyclodipeptide synthase-associated	Cytochrome P450
	cluster01	SSO	yqfA	331	S	flotillin-like protein FloA	UPF0365 protein
	cluster03	SSO	yacL	353	S	PIN/TRAM domain-containing protein	PIN domain
	cluster03	SSO	yjjP	253	S	threonine/serine exporter family protein	Putative threonine/serine exporter
	cluster05	SSO	asp23	163	S	Asp23/Gls24 family envelope stress response protein	Alkaline shock protein 23
	cluster14	SSO	-	544	S	ABC-F family ATP-binding cassette domain-containing protein	ABC transporter
	cluster14	SSO	ylxM	111	S	putative DNA-binding protein	Might take part in the signal recognition particle (SRP) pathway. This is inferred from the conservation of its genetic proximity to ftsY ffh. May be a regulatory protein
	cluster34	SSO	ywrF	205	S	flavin reductase family protein	Flavin reductase like domain
	cluster03	SSO	saeS	344	T	HAMP domain-containing histidine kinase	HAMP (Histidine kinases, Adenylyl cyclases, Methyl binding proteins, Phosphatases) domain
	Bolded genes appear in multiple clusters. Genes in red text appear in multiple clusters and accrue non-synonymous SNSes in both.
