# Supplementary material for: Diagnostic and commensal Staphylococcus pseudintermedius genomes reveal niche adaptation through parallel selection of defense mechanisms
Source: Nat Commun. 2023 Nov 3;14:7065. doi: 10.1038/s41467-023-42694-5 (PMC10624692; doi:10.1038/s41467-023-42694-5)
Supplement: Supplementary file 10 — Source Data [file 41467_2023_42694_MOESM10_ESM.zip]

Archive with 2 entries (2 files):
- 231011_SIG_SourceData_v1_SS.xlsx
- __MACOSX/._231011_SIG_SourceData_v1_SS.xlsx
