# Supplementary material for: Diagnostic and commensal Staphylococcus pseudintermedius genomes reveal niche adaptation through parallel selection of defense mechanisms
Source: Nat Commun. 2023 Nov 3;14:7065. doi: 10.1038/s41467-023-42694-5 (PMC10624692; doi:10.1038/s41467-023-42694-5)
Supplement: Supplementary file 10 — Source Data [file 41467_2023_42694_MOESM10_ESM.zip › 231011_SIG_SourceData_v1_SS.xlsx]

## Sheet: F1A, FS3A
Tree Newick:	(((((HI_0097:0.00055,HI_0094:0.00055):0.00157[1.000],SF_0186:0.00141):0.00054[1.000],((AI_0091:0.00090,HI_0086:0.00112):0.00085[1.000],HI_0132:0.00161):0.00055[1.000]):0.00055[1.000],(AI_0019:0.00196,((SF_0051:0.00174,HI_0110:0.00176):0.00055[1.000],(HI_0130:0.00162,(HI_0142:0.00110,(HI_0026:0.00055,HI_0025:0.00055):0.00124[1.000]):0.00055[1.000]):0.00055[1.000]):0.00055[1.000]):0.00055[1.000]):0…
ID (in-text)	Cohort	mecA presence	ARG count	MLST
AI_0001	Animal diagnostic	No	1	2385
AI_0002	Animal diagnostic	No	2	764
AI_0003	Animal diagnostic	No	2	2386
AI_0004	Animal diagnostic	Yes	9	496
AI_0005	Animal diagnostic	No	8	2387
AI_0006	Animal diagnostic	Yes	10	1229
AI_0007	Animal diagnostic	No	8	337
AI_0008	Animal diagnostic	No	1	1673
AI_0009	Animal diagnostic	No	2	2388
AI_0010	Animal diagnostic	Yes	11	2389
AI_0011	Animal diagnostic	No	1	2390
AI_0012	Animal diagnostic	No	2	2391
AI_0013	Animal diagnostic	Yes	10	2392
AI_0015	Animal diagnostic	No	7	2393
AI_0016	Animal diagnostic	No	2	2394
AI_0017	Animal diagnostic	No	1	2395
AI_0018	Animal diagnostic	No	0	188
AI_0019	Animal diagnostic	No	2	2396
AI_0020	Animal diagnostic	No	1	2397
AI_0021	Animal diagnostic	No	1	2398
AI_0023	Animal diagnostic	No	1	2399
AI_0024	Animal diagnostic	No	4	2400
AI_0025	Animal diagnostic	No	1	2401
AI_0026	Animal diagnostic	Yes	10	311
AI_0027	Animal diagnostic	No	2	2402
AI_0028	Animal diagnostic	No	1	1226
AI_0029	Animal diagnostic	No	2	2403
AI_0030	Animal diagnostic	No	0	2404
AI_0031	Animal diagnostic	No	2	2405
AI_0032	Animal diagnostic	No	1	2406
AI_0033	Animal diagnostic	No	1	2407
AI_0034	Animal diagnostic	No	2	923
AI_0035	Animal diagnostic	Yes	10	2408
AI_0036	Animal diagnostic	No	0	2409
AI_0037	Animal diagnostic	No	0	2410
AI_0038	Animal diagnostic	No	1	2411
AI_0039	Animal diagnostic	Yes	9	121
AI_0040	Animal diagnostic	No	2	2412
AI_0041	Animal diagnostic	No	1	755
AI_0042	Animal diagnostic	No	3	923
AI_0043	Animal diagnostic	No	0	23
AI_0044	Animal diagnostic	No	0	833
AI_0045	Animal diagnostic	No	2	2413
AI_0046	Animal diagnostic	No	1	2414
AI_0048	Animal diagnostic	No	2	2415
AI_0049	Animal diagnostic	No	8	1970
AI_0050	Animal diagnostic	No	1	2416
AI_0051	Animal diagnostic	Yes	10	155
AI_0052	Animal diagnostic	No	1	2417
AI_0053	Animal diagnostic	Yes	10	64
AI_0054	Animal diagnostic	No	1	610
AI_0055	Animal diagnostic	No	1	2418
AI_0056	Animal diagnostic	No	2	2419
AI_0057	Animal diagnostic	No	2	820
AI_0058	Animal diagnostic	No	1	2420
AI_0059	Animal diagnostic	No	2	2421
AI_0060	Animal diagnostic	No	1	832
AI_0061	Animal diagnostic	No	5	2422
AI_0062	Animal diagnostic	No	2	2423
AI_0063	Animal diagnostic	No	0	2424
AI_0064	Animal diagnostic	No	1	2425
AI_0065	Animal diagnostic	No	1	2426
AI_0066	Animal diagnostic	No	0	2427
AI_0067	Animal diagnostic	No	2	2428
AI_0068	Animal diagnostic	Yes	3	555
AI_0069	Animal diagnostic	Yes	6	2275
AI_0070	Animal diagnostic	No	1	2429
AI_0071	Animal diagnostic	No	1	2430
AI_0072	Animal diagnostic	No	1	2431
AI_0073	Animal diagnostic	No	1	2432
AI_0074	Animal diagnostic	No	2	2433
AI_0075	Animal diagnostic	No	8	2434
AI_0076	Animal diagnostic	No	1	755
AI_0077	Animal diagnostic	Yes	9	1055
AI_0078	Animal diagnostic	No	1	2435
AI_0079	Animal diagnostic	No	0	2436
AI_0080	Animal diagnostic	Yes	10	45
AI_0082	Animal diagnostic	No	1	822
AI_0085	Animal diagnostic	No	0	2437
AI_0086	Animal diagnostic	No	1	2438
AI_0087	Animal diagnostic	No	2	2439
AI_0088	Animal diagnostic	No	1	257
AI_0089	Animal diagnostic	No	1	2440
AI_0090	Animal diagnostic	No	1	2441
AI_0091	Animal diagnostic	No	0	2442
AI_0092	Animal diagnostic	Yes	10	45
AI_0093	Animal diagnostic	No	1	1297
AI_0094	Animal diagnostic	No	2	2443
AI_0095	Animal diagnostic	Yes	3	1431
AI_0096	Animal diagnostic	No	2	2444
AI_0097	Animal diagnostic	No	0	2445
AI_0098	Animal diagnostic	No	2	2446
AI_0099	Animal diagnostic	No	2	192
AI_0100	Animal diagnostic	No	2	2447
HI_0001	Human diagnostic	No	1	1321
HI_0002	Human diagnostic	No	1	2448
HI_0003	Human diagnostic	Yes	10	181
HI_0004	Human diagnostic	No	1	1933
HI_0005	Human diagnostic	No	5	2449
HI_0006	Human diagnostic	Yes	10	1055
HI_0007	Human diagnostic	No	2	2450
HI_0008	Human diagnostic	No	6	2451
HI_0010	Human diagnostic	No	6	241
HI_0011	Human diagnostic	No	2	2452
HI_0012	Human diagnostic	Yes	9	68
HI_0013	Human diagnostic	No	1	2453
HI_0014	Human diagnostic	Yes	5	64
HI_0015	Human diagnostic	Yes	10	#N/A
HI_0016	Human diagnostic	No	7	727
HI_0017	Human diagnostic	No	2	2454
HI_0018	Human diagnostic	Yes	10	2455
HI_0019	Human diagnostic	Yes	10	#N/A
HI_0020	Human diagnostic	No	3	923
HI_0021	Human diagnostic	No	0	2456
HI_0022	Human diagnostic	No	0	2456
HI_0023	Human diagnostic	No	0	2457
HI_0024	Human diagnostic	No	6	2458
HI_0025	Human diagnostic	No	0	2459
HI_0026	Human diagnostic	No	0	2459
HI_0027	Human diagnostic	No	3	412
HI_0028	Human diagnostic	No	2	923
HI_0030	Human diagnostic	Yes	9	698
HI_0031	Human diagnostic	No	1	2460
HI_0032	Human diagnostic	No	1	2461
HI_0033	Human diagnostic	No	1	2462
HI_0034	Human diagnostic	No	1	2463
HI_0035	Human diagnostic	Yes	10	181
HI_0036	Human diagnostic	No	0	2464
HI_0037	Human diagnostic	No	3	2465
HI_0038	Human diagnostic	No	0	2466
HI_0039	Human diagnostic	Yes	9	84
HI_0040	Human diagnostic	Yes	3	909
HI_0041	Human diagnostic	No	1	2467
HI_0042	Human diagnostic	No	2	2403
HI_0043	Human diagnostic	No	0	2468
HI_0044	Human diagnostic	No	1	2469
HI_0045	Human diagnostic	No	1	2414
HI_0046	Human diagnostic	No	6	941
HI_0048	Human diagnostic	No	0	2470
HI_0049	Human diagnostic	No	1	2471
HI_0050	Human diagnostic	No	9	1055
HI_0051	Human diagnostic	No	6	2472
HI_0052	Human diagnostic	No	1	2473
HI_0053	Human diagnostic	No	0	1506
HI_0054	Human diagnostic	No	9	1055
HI_0055	Human diagnostic	No	1	822
HI_0056	Human diagnostic	No	4	2474
HI_0058	Human diagnostic	No	4	2474
HI_0059	Human diagnostic	No	6	2475
HI_0060	Human diagnostic	No	6	2475
HI_0061	Human diagnostic	No	0	1506
HI_0062	Human diagnostic	No	9	2476
HI_0063	Human diagnostic	No	2	2477
HI_0064	Human diagnostic	Yes	9	#N/A
HI_0065	Human diagnostic	No	1	2478
HI_0066	Human diagnostic	No	2	2479
HI_0067	Human diagnostic	No	0	#N/A
HI_0068	Human diagnostic	No	0	#N/A
HI_0069	Human diagnostic	No	3	2480
HI_0070	Human diagnostic	No	1	2481
HI_0071	Human diagnostic	No	2	2482
HI_0073	Human diagnostic	No	0	2483
HI_0074	Human diagnostic	No	0	2483
HI_0075	Human diagnostic	Yes	11	2484
HI_0076	Human diagnostic	No	1	806
HI_0077	Human diagnostic	No	1	2485
HI_0078	Human diagnostic	No	1	2485
HI_0079	Human diagnostic	No	1	2486
HI_0080	Human diagnostic	No	1	1226
HI_0081	Human diagnostic	No	1	188
HI_0082	Human diagnostic	No	1	2487
HI_0083	Human diagnostic	No	1	2488
HI_0084	Human diagnostic	No	1	2489
HI_0085	Human diagnostic	No	8	155
HI_0086	Human diagnostic	No	0	2490
HI_0087	Human diagnostic	No	1	2491
HI_0088	Human diagnostic	Yes	9	261
HI_0089	Human diagnostic	No	0	2492
HI_0090	Human diagnostic	No	9	1444
HI_0091	Human diagnostic	No	5	2493
HI_0092	Human diagnostic	No	0	2494
HI_0093	Human diagnostic	No	8	1189
HI_0094	Human diagnostic	No	2	2495
HI_0096	Human diagnostic	No	1	2488
HI_0097	Human diagnostic	No	2	2495
HI_0098	Human diagnostic	No	7	2496
HI_0101	Human diagnostic	No	0	2497
HI_0103	Human diagnostic	No	2	1961
HI_0104	Human diagnostic	No	0	2498
HI_0105	Human diagnostic	Yes	10	68
HI_0106	Human diagnostic	No	1	2499
HI_0108	Human diagnostic	Yes	4	1390
HI_0109	Human diagnostic	No	0	2500
HI_0110	Human diagnostic	No	0	2501
HI_0111	Human diagnostic	No	1	2502
HI_0112	Human diagnostic	Yes	9	2503
HI_0113	Human diagnostic	Yes	9	2503
HI_0114	Human diagnostic	No	2	2504
HI_0115	Human diagnostic	No	1	2505
HI_0116	Human diagnostic	No	1	2506
HI_0117	Human diagnostic	No	1	1512
HI_0118	Human diagnostic	No	3	2507
HI_0119	Human diagnostic	No	1	2508
HI_0122	Human diagnostic	No	8	2509
HI_0123	Human diagnostic	No	1	820
HI_0124	Human diagnostic	No	0	2510
HI_0125	Human diagnostic	No	0	2511
HI_0126	Human diagnostic	No	2	2512
HI_0127	Human diagnostic	No	1	21
HI_0128	Human diagnostic	No	0	2510
HI_0129	Human diagnostic	No	2	2513
HI_0130	Human diagnostic	No	2	2514
HI_0131	Human diagnostic	No	0	2510
HI_0132	Human diagnostic	No	1	701
HI_0133	Human diagnostic	No	1	2515
HI_0134	Human diagnostic	No	0	2516
HI_0135	Human diagnostic	No	1	820
HI_0137	Human diagnostic	No	1	2517
HI_0138	Human diagnostic	No	0	2518
HI_0139	Human diagnostic	No	0	2519
HI_0140	Human diagnostic	No	1	2520
HI_0141	Human diagnostic	No	2	2521
HI_0142	Human diagnostic	No	0	2522
HI_0143	Human diagnostic	No	1	978
HI_0144	Human diagnostic	No	0	2523
HI_0145	Human diagnostic	No	0	2519
HI_0146	Human diagnostic	No	6	241
HI_0147	Human diagnostic	No	1	755
HI_0149	Human diagnostic	No	2	831
HI_0151	Human diagnostic	No	1	2524
HI_0152	Human diagnostic	No	2	2521
HI_0154	Human diagnostic	No	2	2525
HI_0155	Human diagnostic	No	2	2526
HI_0156	Human diagnostic	No	1	2527
HI_0158	Human diagnostic	No	1	2528
HI_0159	Human diagnostic	No	1	897
HI_0160	Human diagnostic	No	1	2529
HI_0161	Human diagnostic	No	0	2530
HI_0162	Human diagnostic	No	2	2531
HI_0163	Human diagnostic	No	0	2532
HI_0164	Human diagnostic	No	0	882
HI_0165	Human diagnostic	No	0	882
HI_0166	Human diagnostic	No	0	882
HI_0167	Human diagnostic	No	1	2533
HI_0168	Human diagnostic	No	1	2534
HI_0169	Human diagnostic	No	2	1961
HI_0170	Human diagnostic	No	1	2361
HI_0171	Human diagnostic	No	0	2535
HI_0172	Human diagnostic	No	1	188
HI_0173	Human diagnostic	Yes	4	1390
HI_0174	Human diagnostic	No	0	2536
HI_0175	Human diagnostic	No	0	2537
HI_0176	Human diagnostic	No	3	768
HI_0177	Human diagnostic	Yes	10	181
HI_0178	Human diagnostic	No	0	2538
HI_0179	Human diagnostic	Yes	9	1229
HI_0181	Human diagnostic	Yes	9	1229
HI_0182	Human diagnostic	No	1	1390
HI_0183	Human diagnostic	No	1	#N/A
HI_0185	Human diagnostic	No	7	1360
HI_0186	Human diagnostic	Yes	10	551
HI_0187	Human diagnostic	No	1	978
SF_0001	Animal colonizing	No	1	610
SF_0002	Environmental	No	1	#N/A
SF_0003	Environmental	No	1	2539
SF_0004	Environmental	No	1	#N/A
SF_0005	Environmental	No	1	2540
SF_0006	Animal colonizing	No	1	2539
SF_0007	Environmental	No	0	882
SF_0008	Animal colonizing	No	3	2541
SF_0009	Environmental	No	1	2542
SF_0010	Animal colonizing	No	1	2542
SF_0011	Animal colonizing	No	1	2542
SF_0012	Environmental	No	2	759
SF_0014	Environmental	No	2	759
SF_0015	Environmental	No	2	759
SF_0016	Environmental	No	2	759
SF_0017	Environmental	No	2	759
SF_0018	Environmental	No	2	759
SF_0019	Environmental	No	2	759
SF_0020	Environmental	No	0	1509
SF_0021	Human colonizing	No	2	759
SF_0022	Animal colonizing	No	2	2543
SF_0023	Animal colonizing	No	2	759
SF_0024	Animal colonizing	No	7	155
SF_0025	Environmental	No	2	2544
SF_0026	Environmental	No	0	1506
SF_0027	Environmental	No	2	2544
SF_0028	Environmental	No	2	2544
SF_0029	Environmental	No	2	2544
SF_0030	Environmental	No	2	2544
SF_0031	Human colonizing	No	2	2544
SF_0032	Environmental	No	1	2545
SF_0033	Environmental	No	1	2545
SF_0034	Environmental	No	0	2546
SF_0035	Environmental	No	2	2547
SF_0036	Environmental	No	1	2545
SF_0037	Human colonizing	No	1	2545
SF_0038	Human colonizing	No	1	2545
SF_0039	Human colonizing	No	0	2546
SF_0040	Animal colonizing	No	1	2548
SF_0041	Animal colonizing	No	1	2549
SF_0042	Animal colonizing	No	0	2550
SF_0043	Animal colonizing	No	0	2551
SF_0044	Animal colonizing	No	0	2550
SF_0045	Human colonizing	No	1	2552
SF_0047	Animal colonizing	No	1	2552
SF_0048	Human colonizing	No	1	2553
SF_0049	Human colonizing	No	1	#N/A
SF_0050	Animal colonizing	No	1	2553
SF_0051	Animal colonizing	No	1	2554
SF_0052	Animal colonizing	No	0	2555
SF_0053	Animal colonizing	No	0	2555
SF_0055	Environmental	No	3	2556
SF_0056	Environmental	Yes	2	862
SF_0057	Environmental	Yes	2	862
SF_0058	Environmental	Yes	3	862
SF_0059	Human colonizing	No	1	862
SF_0060	Animal colonizing	Yes	2	862
SF_0061	Environmental	No	1	2557
SF_0062	Environmental	No	1	2549
SF_0064	Environmental	No	1	2545
SF_0065	Environmental	No	0	2549
SF_0067	Environmental	No	0	2550
SF_0068	Environmental	No	1	2552
SF_0069	Environmental	No	1	2552
SF_0071	Environmental	No	1	2553
SF_0072	Environmental	No	1	2553
SF_0073	Environmental	No	1	2553
SF_0074	Environmental	No	1	#N/A
SF_0075	Environmental	No	1	2553
SF_0076	Environmental	No	0	2558
SF_0077	Environmental	No	0	2558
SF_0078	Environmental	No	0	2558
SF_0079	Environmental	No	1	#N/A
SF_0080	Environmental	No	1	#N/A
SF_0082	Environmental	No	0	2558
SF_0083	Human colonizing	No	0	2558
SF_0085	Animal colonizing	No	0	2558
SF_0086	Animal colonizing	No	0	2558
SF_0088	Animal colonizing	No	2	2560
SF_0090	Animal colonizing	No	0	822
SF_0091	Environmental	No	1	2561
SF_0092	Animal colonizing	No	1	2561
SF_0093	Animal colonizing	No	1	2562
SF_0094	Animal colonizing	No	1	2563
SF_0095	Animal colonizing	No	7	155
SF_0096	Animal colonizing	No	2	1961
SF_0097	Human colonizing	No	2	2621
SF_0098	Animal colonizing	No	1	2621
SF_0100	Animal colonizing	No	1	2564
SF_0102	Environmental	No	0	2558
SF_0104	Environmental	No	0	2558
SF_0108	Environmental	No	2	2454
SF_0109	Environmental	No	2	2621
SF_0112	Environmental	No	2	2621
SF_0114	Environmental	No	0	2565
SF_0115	Human colonizing	No	2	2621
SF_0117	Environmental	No	0	2566
SF_0118	Environmental	No	1	2567
SF_0119	Human colonizing	No	0	2550
SF_0120	Human colonizing	No	0	2550
SF_0121	Human colonizing	No	0	2550
SF_0122	Environmental	No	0	2566
SF_0123	Human colonizing	No	0	2550
SF_0124	Animal colonizing	No	1	2567
SF_0125	Animal colonizing	No	1	2567
SF_0127	Animal colonizing	No	0	2550
SF_0128	Animal colonizing	No	0	2566
SF_0129	Environmental	No	0	2568
SF_0130	Animal colonizing	No	0	2568
SF_0131	Animal colonizing	No	1	2569
SF_0132	Environmental	No	0	2550
SF_0133	Animal colonizing	No	1	2570
SF_0134	Animal colonizing	No	0	2456
SF_0136	Environmental	No	2	2571
SF_0137	Environmental	No	2	2571
SF_0139	Environmental	No	2	2571
SF_0140	Environmental	No	2	2571
SF_0142	Environmental	No	2	2571
SF_0144	Animal colonizing	No	0	2572
SF_0145	Animal colonizing	No	0	2572
SF_0146	Animal colonizing	Yes	2	749
SF_0148	Animal colonizing	No	1	2573
SF_0149	Environmental	Yes	3	749
SF_0150	Human colonizing	No	1	2549
SF_0151	Human colonizing	No	1	2548
SF_0152	Environmental	No	1	2573
SF_0153	Environmental	No	1	2573
SF_0154	Environmental	No	0	1952
SF_0155	Environmental	No	0	1952
SF_0156	Human colonizing	No	1	2574
SF_0157	Environmental	No	1	2574
SF_0158	Human colonizing	No	1	2574
SF_0159	Animal colonizing	No	1	2573
SF_0160	Animal colonizing	No	1	2574
SF_0162	Environmental	No	2	2575
SF_0163	Environmental	No	2	2575
SF_0164	Environmental	No	1	2575
SF_0165	Animal colonizing	No	2	2575
SF_0166	Animal colonizing	No	2	2575
SF_0167	Animal colonizing	No	0	2015
SF_0168	Animal colonizing	No	1	2576
SF_0169	Environmental	No	1	2577
SF_0170	Environmental	No	0	2577
SF_0171	Environmental	No	1	2578
SF_0172	Environmental	No	1	2577
SF_0173	Environmental	No	1	875
SF_0174	Environmental	No	1	875
SF_0175	Human colonizing	No	2	875
SF_0176	Animal colonizing	No	1	2577
SF_0177	Environmental	No	0	2579
SF_0178	Human colonizing	No	1	1316
SF_0179	Human colonizing	No	0	2580
SF_0180	Human colonizing	No	0	#N/A
SF_0182	Animal colonizing	No	0	#N/A
SF_0185	Animal colonizing	No	1	2582
SF_0186	Animal colonizing	No	1	2583
SF_0189	Animal colonizing	No	0	2584
SF_0190	Animal colonizing	No	4	2585
SF_0192	Animal colonizing	No	11	2586
SF_0193	Animal colonizing	No	0	2587
SF_0194	Human colonizing	No	0	2588
SF_0195	Animal colonizing	No	1	2589
SF_0196	Animal colonizing	No	1	2590
SF_0244	Environmental	No	0	2580
SF_0245	Environmental	No	0	2591
SF_0246	Environmental	No	0	2592
SF_0247	Environmental	No	0	2128
SF_0248	Environmental	No	0	2593
SF_0249	Human colonizing	No	0	2593
SF_0250	Environmental	No	2	2594
SF_0251	Environmental	No	1	2595
SF_0252	Environmental	No	1	2589
SF_0253	Environmental	No	1	2589
SF_0254	Environmental	No	1	2589
SF_0259	Human colonizing	No	0	2596
SF_0261	Environmental	No	1	188
SF_0262	Animal colonizing	No	2	257
SF_0263	Environmental	No	0	2597
SF_0264	Environmental	No	0	2597
SF_0265	Environmental	No	1	313
SF_0266	Environmental	No	1	2598
SF_0269	Animal colonizing	No	1	2598
SF_0270	Environmental	No	4	829
SF_0271	Environmental	No	3	829
SF_0272	Environmental	No	5	829
SF_0273	Animal colonizing	No	4	829
SF_0274	Animal colonizing	No	0	2599
SF_0275	Animal colonizing	No	5	2600
SF_0276	Animal colonizing	No	9	1229
SF_0277	Animal colonizing	No	1	2601
SF_0278	Environmental	No	1	2602
SF_0279	Environmental	No	1	2602
SF_0280	Human colonizing	No	1	2602
SF_0281	Environmental	No	1	2602
SF_0282	Animal colonizing	No	1	2000
SF_0283	Animal colonizing	No	1	2000
SF_0284	Animal colonizing	No	1	2603
SF_0285	Animal colonizing	No	0	2604
SF_0286	Animal colonizing	No	0	2604
SF_0287	Animal colonizing	No	0	2605
SF_0289	Animal colonizing	No	2	2606
SF_0290	Animal colonizing	No	0	2607
SF_0291	Animal colonizing	No	8	2620
SF_0292	Human colonizing	No	2	923
SF_0293	Environmental	No	2	923
SF_0294	Human colonizing	No	0	2606
SF_0295	Environmental	No	2	2606
SF_0296	Environmental	No	0	2606
SF_0298	Environmental	No	0	2606
SF_0299	Environmental	No	0	2608
SF_0300	Human colonizing	No	0	2606
SF_0301	Human colonizing	No	0	2606
SF_0302	Environmental	No	7	2620
SF_0303	Environmental	No	8	2620
SF_0304	Animal colonizing	No	0	2609
SF_0308	Environmental	No	4	1486
SF_0309	Environmental	No	1	2610
SF_0310	Environmental	No	1	2610
SF_0311	Environmental	No	1	2610
SF_0312	Animal colonizing	No	1	2611
SF_0313	Animal colonizing	No	0	2612
SF_0314	Environmental	No	0	1207
SF_0315	Human colonizing	No	0	1207
SF_0316	Human colonizing	No	0	1207
SF_0317	Animal colonizing	No	0	1207
SF_0318	Animal colonizing	No	2	651
SF_0319	Animal colonizing	No	0	2612
SF_0320	Animal colonizing	No	0	1207
SF_0321	Animal colonizing	No	1	2553
SF_0322	Environmental	No	1	#N/A
SF_0323	Environmental	No	1	2553
SF_0324	Environmental	No	1	#N/A
SF_0326	Animal colonizing	No	1	2613
SF_0327	Animal colonizing	No	0	2614
SF_0328	Animal colonizing	No	0	2615
SF_0329	Environmental	No	0	2616
SF_0330	Environmental	No	1	2617
SF_0331	Environmental	No	0	2618
SF_0332	Environmental	No	2	2619
SF_0333	Animal colonizing	No	2	2619
SF_0334	Animal colonizing	No	1	2617
SF_0335	Animal colonizing	No	1	2617
SF_0336	Animal colonizing	No	2	2619
SF_0337	Animal colonizing	No	2	2619

## Sheet: F1B, FS3B
Isolate	group_1193	rseP	group_1329	group_1675	group_1753	group_1958	extdb:pgaptmp_001636	extdb:pgaptmp_001296	extdb:pgaptmp_002260	group_2153	extdb:pgaptmp_001780	group_2341	group_2355	group_2413	dnaN	extdb:pgaptmp_002112	extdb:pgaptmp_001773	extdb:pgaptmp_000128	group_2573	group_2681	group_2730	group_2951	dnaA	group_3145	extdb:pgaptmp_000180	extdb:pgaptmp_001701	extdb:pgaptmp_002151	group_3399	glpT	group_3975	kdpA	extdb:pgaptmp_001951	extdb:pgaptmp_002259	extdb:pgaptmp_002000	extdb:pgaptmp_001989	arcD	group_4349	group_4350	extdb:pgaptmp_000624	extdb:pgaptmp_002044	group_4423	extdb:pgaptmp_000303	secA2	asp2	carB	extdb:pgaptmp_001589	group_1799	group_1805	extdb:pgaptmp_000192
AI_0001	1	1	1	1	1	1	1	1	1	1	1	1	1	1	1	1	1	1	1	1	1	1	1	1	1	1	1	1	1	1	1	1	1	1	1	1	1	1	1	1	1	1	1	1	1	1	1	1	1
AI_0002	0	1	1	1	1	1	1	1	1	1	1	1	1	1	1	1	1	1	1	1	1	1	1	1	1	1	1	1	1	1	1	1	1	1	1	1	1	1	1	1	1	1	1	1	1	1	1	1	1
AI_0003	1	1	1	1	1	1	1	1	1	1	1	1	1	1	1	1	1	1	1	1	1	1	1	1	1	1	1	1	1	1	1	1	1	1	1	1	1	1	1	1	1	1	1	1	1	1	1	1	1
AI_0004	0	1	1	1	1	1	1	1	1	1	1	1	1	1	1	1	1	1	1	1	1	1	1	1	1	1	1	1	1	1	1	1	1	1	1	1	1	1	1	1	1	1	1	1	1	1	1	1	1
AI_0005	1	1	1	1	1	1	1	1	1	1	1	1	1	1	1	1	1	1	1	1	1	1	1	1	1	1	1	1	1	1	1	1	1	1	1	1	1	1	1	1	1	1	1	1	1	1	1	1	1
AI_0006	1	1	1	1	1	1	1	1	1	1	1	1	1	1	1	1	1	1	1	1	1	1	1	1	1	1	1	1	1	1	1	1	1	1	1	1	1	1	1	1	1	1	1	1	1	1	1	1	1
AI_0007	1	1	1	1	1	1	1	1	1	1	1	1	1	1	1	1	1	1	1	1	1	1	1	1	1	1	1	1	1	1	1	1	1	1	1	1	1	1	1	1	1	1	1	1	1	1	1	1	1
AI_0008	1	1	1	1	1	1	1	1	1	1	1	1	1	1	1	1	1	1	1	1	1	1	1	1	1	0	1	1	1	1	1	1	1	1	1	1	1	1	1	1	1	1	1	1	1	1	1	1	1
AI_0009	1	1	1	1	1	1	1	1	1	1	1	1	1	1	1	1	0	1	1	1	1	1	1	1	1	1	1	1	1	1	1	0	0	0	0	1	1	1	1	1	1	1	1	1	1	1	1	1	1
AI_0010	1	1	1	1	1	1	1	1	1	1	1	1	1	1	1	1	1	1	1	1	1	1	1	1	1	1	1	1	1	1	1	1	1	1	1	1	1	1	1	1	1	1	1	1	1	1	1	1	1
AI_0011	1	1	1	1	1	1	1	1	1	1	1	1	1	1	1	1	1	1	1	1	1	1	1	1	1	1	1	1	1	1	1	1	1	1	1	1	1	1	1	1	1	1	1	1	1	1	1	1	1
AI_0012	1	1	1	1	1	1	1	1	1	1	1	1	1	1	1	1	1	1	1	1	1	1	1	1	1	1	1	1	1	1	1	1	1	1	1	1	1	1	1	1	1	1	1	1	1	1	1	1	1
AI_0013	1	1	1	1	1	1	1	1	1	1	1	1	1	1	1	1	1	1	1	1	1	1	1	1	1	1	1	1	1	1	1	1	1	1	1	1	1	1	1	1	1	1	1	1	1	1	1	1	1
AI_0015	1	1	1	1	1	1	1	1	1	1	1	1	1	1	1	1	1	1	1	1	1	1	1	1	1	1	1	1	1	1	1	1	1	1	1	1	1	1	1	1	1	1	1	1	1	1	1	1	1
AI_0016	1	1	1	1	1	1	1	1	1	1	1	1	1	1	1	1	1	1	1	1	1	1	1	1	1	1	1	1	1	1	1	1	1	1	1	1	1	1	1	1	1	1	1	1	1	1	1	1	1
AI_0017	1	1	1	1	1	1	1	1	1	1	1	1	1	1	1	1	1	1	1	1	1	1	1	1	1	1	1	1	1	1	1	1	1	1	1	1	1	1	1	1	1	1	1	1	1	1	1	1	1
AI_0018	1	1	1	1	1	1	1	1	1	1	1	1	1	1	1	1	1	1	1	1	1	1	1	1	1	1	1	1	1	1	1	1	1	1	1	1	1	1	1	1	1	1	1	1	1	1	1	1	1
AI_0019	1	1	1	1	1	1	1	1	1	1	1	1	1	1	1	1	1	1	1	1	1	1	1	1	1	1	1	1	1	1	1	1	1	1	1	1	1	1	1	1	1	1	1	1	1	1	1	1	1
AI_0020	1	1	1	1	1	1	1	1	1	1	1	1	1	1	1	1	1	1	1	1	1	1	1	1	1	1	1	1	1	1	1	1	1	1	1	1	1	1	1	1	1	1	1	1	1	1	1	1	1
AI_0021	1	1	1	1	1	1	1	1	1	1	1	1	1	1	1	1	1	1	1	1	1	1	1	1	1	1	1	1	1	1	1	1	1	1	1	1	1	1	1	1	1	1	1	1	1	1	1	1	1
AI_0023	1	1	1	1	1	1	1	1	1	1	1	1	1	1	1	1	1	1	1	0	1	1	1	1	1	1	1	1	1	1	1	1	1	1	1	1	1	1	1	1	1	1	1	1	1	1	1	1	1
AI_0024	1	1	1	1	1	1	1	1	1	1	1	1	1	1	1	1	1	1	1	1	1	1	1	1	1	1	1	1	1	1	1	1	1	1	1	1	1	1	1	1	1	1	1	1	1	1	1	1	1
AI_0025	1	1	1	1	1	1	1	1	1	1	1	1	1	1	1	1	1	1	1	1	1	1	1	1	1	1	1	1	1	1	1	1	1	1	1	1	1	1	1	1	1	1	1	1	1	1	1	1	1
AI_0026	1	1	1	1	0	1	1	1	1	1	1	1	1	1	1	1	1	1	1	1	1	1	1	0	1	0	1	1	1	1	1	1	1	1	1	1	1	1	1	1	1	1	1	1	1	1	1	1	1
AI_0027	1	1	1	1	1	1	1	1	1	1	1	1	1	1	1	1	1	1	1	1	1	1	1	1	1	1	1	1	1	1	1	1	1	1	1	1	1	1	1	1	1	1	1	1	1	1	1	1	1
AI_0028	1	1	1	1	1	1	1	1	1	1	1	1	1	1	1	1	1	1	1	1	1	1	1	1	1	1	1	0	1	1	1	1	1	1	1	1	1	1	1	1	1	1	1	1	1	1	1	1	1
AI_0029	1	1	1	1	1	1	1	1	1	1	1	1	1	1	1	1	1	1	1	1	1	1	1	1	1	1	1	1	1	1	1	1	1	1	1	1	1	1	1	1	1	1	1	1	1	1	1	1	1
AI_0030	1	1	1	1	1	1	1	1	1	1	1	1	1	1	1	1	1	1	1	1	1	1	1	1	1	1	1	1	1	1	1	1	1	1	1	1	1	1	1	1	1	1	1	1	1	1	1	1	1
AI_0031	1	1	1	1	1	1	1	1	1	1	1	1	1	1	1	1	1	1	1	1	1	1	1	1	1	1	1	1	1	1	1	1	1	1	1	1	1	1	1	1	1	1	1	1	1	1	1	1	1
AI_0032	1	1	1	1	1	1	1	1	1	1	1	1	1	1	1	1	1	1	1	1	1	1	1	1	1	1	1	1	1	1	1	1	1	1	1	1	1	1	1	1	1	1	1	1	1	1	1	1	1
AI_0033	1	1	1	1	1	1	1	1	1	1	1	1	1	1	1	1	1	1	1	1	1	1	1	1	1	1	1	1	1	1	1	1	1	1	1	1	1	1	1	1	1	1	1	1	1	1	1	1	1
AI_0034	1	1	1	1	1	1	1	1	1	1	1	1	1	1	1	1	1	1	1	1	1	1	1	1	1	1	1	1	1	1	1	1	1	1	1	1	1	1	1	1	1	1	1	1	1	1	1	1	1
AI_0035	1	1	1	1	1	1	1	1	0	1	1	1	1	1	1	1	1	1	1	1	1	1	1	1	1	1	1	1	1	1	1	1	1	1	1	1	1	1	1	1	1	1	1	1	1	1	1	1	1
AI_0036	1	1	1	1	1	1	1	1	1	1	1	1	1	1	1	1	0	1	1	1	1	1	1	1	1	1	1	1	1	1	1	0	0	0	0	1	1	1	1	1	0	1	1	1	1	1	1	1	1
AI_0037	1	1	1	1	1	1	1	1	1	1	1	1	1	1	1	1	1	1	1	1	1	1	1	1	1	1	1	1	1	1	1	1	1	1	1	1	1	1	1	1	1	1	1	0	1	1	1	1	1
AI_0038	1	1	1	1	1	1	1	1	1	1	1	1	1	1	1	1	1	1	1	1	1	1	1	1	1	1	1	1	1	1	1	1	1	1	1	1	1	1	1	1	1	1	1	1	1	1	1	1	1
AI_0039	1	1	1	1	1	1	1	1	1	1	1	1	1	1	1	1	1	1	1	1	1	1	1	1	1	1	1	1	0	1	1	1	1	1	1	1	1	1	1	1	1	1	1	1	1	1	1	1	1
AI_0040	1	1	1	1	1	1	1	1	1	1	1	1	1	1	1	1	1	1	1	1	1	1	1	1	1	1	1	1	1	1	1	1	1	1	1	1	1	1	1	1	1	1	1	1	1	1	1	1	1
AI_0041	1	1	1	1	1	1	1	1	1	1	1	1	1	1	1	1	1	1	1	1	1	1	1	1	1	1	1	1	1	1	1	1	1	1	1	1	1	1	1	1	1	1	1	1	0	1	1	1	1
AI_0042	1	1	1	1	1	1	1	1	1	1	1	1	1	1	1	1	1	1	1	1	1	1	1	1	1	1	1	1	1	1	1	1	1	1	1	1	1	1	1	1	1	1	1	1	1	1	0	1	1
AI_0043	1	1	1	1	1	1	1	1	1	1	1	1	1	1	1	1	1	1	1	1	1	1	1	1	1	1	1	1	1	1	1	1	1	1	1	1	1	1	1	1	1	1	1	1	1	1	1	1	1
AI_0044	1	1	1	1	1	1	1	1	1	1	1	1	1	1	1	1	0	1	1	1	1	1	1	1	1	1	1	1	1	1	1	0	0	0	0	1	1	1	1	1	1	1	1	1	1	1	1	1	1
AI_0045	1	1	1	1	1	1	1	1	1	1	1	1	1	0	1	1	1	1	1	1	1	1	1	1	1	1	1	1	1	1	1	1	1	1	1	1	1	1	1	1	1	1	1	1	1	1	1	1	1
AI_0046	1	1	1	1	1	1	1	1	1	1	1	1	1	1	1	1	1	1	1	1	1	1	1	1	1	1	1	1	1	1	1	1	1	1	1	1	1	1	1	1	1	1	1	1	1	1	1	1	1
AI_0048	1	1	1	1	1	1	1	1	1	1	1	1	1	1	1	1	1	1	1	1	1	1	1	1	1	1	1	1	1	1	1	1	1	1	1	1	1	1	1	1	1	1	1	1	1	1	1	1	1
AI_0049	1	1	1	1	1	1	1	1	1	1	1	1	1	1	1	1	1	1	1	1	1	1	1	1	1	1	1	1	1	1	1	1	1	1	1	1	1	1	1	1	1	1	1	1	1	1	1	1	1
AI_0050	1	1	1	1	1	1	1	1	1	1	1	1	1	1	1	1	1	1	1	1	1	1	1	1	1	1	1	1	1	1	1	1	1	1	1	1	1	1	1	1	1	1	1	1	1	1	1	1	1
AI_0051	1	1	1	1	1	1	1	1	1	1	1	1	1	1	1	1	1	1	1	1	1	1	1	1	1	1	1	1	1	1	1	1	1	1	1	1	1	1	1	1	1	1	1	1	1	1	1	1	1
AI_0052	1	1	1	1	1	1	1	1	1	1	1	1	1	1	1	1	1	1	1	1	1	1	1	1	1	1	1	1	1	1	1	1	1	1	1	1	1	1	1	1	1	1	1	1	1	1	1	1	1
AI_0053	1	1	1	1	1	1	1	1	1	1	1	1	1	1	1	1	1	1	1	1	1	1	1	1	1	1	1	1	1	1	1	1	1	1	1	1	1	1	1	1	1	1	1	1	1	1	1	1	1
AI_0054	1	1	1	1	1	1	1	1	1	1	1	1	1	1	1	1	1	1	1	1	1	0	1	1	1	1	1	1	1	1	1	1	1	1	1	1	1	1	1	1	1	1	1	1	1	1	1	1	1
AI_0055	1	1	1	1	1	1	1	1	1	1	1	1	1	1	1	1	1	1	1	1	1	1	1	1	1	1	1	1	1	1	1	1	1	1	1	1	1	1	1	1	1	1	1	1	1	1	1	1	1
AI_0056	1	1	1	1	1	1	1	1	1	1	1	1	1	1	1	1	1	1	1	1	1	1	1	1	1	1	1	1	1	1	1	1	1	1	1	1	1	1	1	1	1	1	1	1	1	1	1	1	1
AI_0057	1	1	1	1	1	1	1	1	1	1	1	1	1	1	1	1	1	1	1	1	1	1	1	1	1	1	1	1	1	1	1	1	1	1	1	1	1	1	1	1	1	1	1	1	1	1	1	1	1
AI_0058	1	1	1	1	1	1	1	1	1	1	1	1	1	1	1	1	1	1	1	1	1	1	1	1	1	1	1	1	1	1	1	1	1	1	1	1	0	1	1	1	1	1	1	1	1	1	1	1	1
AI_0059	1	1	1	1	1	1	1	1	1	1	1	1	1	1	1	1	1	1	1	1	1	1	1	1	1	1	1	1	1	1	1	1	1	1	1	1	1	1	1	1	1	1	1	1	1	1	1	1	1
AI_0060	1	1	1	1	1	1	1	1	1	1	1	1	1	1	1	1	1	1	1	1	1	1	1	1	1	1	1	1	1	1	1	1	1	1	1	1	1	1	1	1	1	1	1	1	1	1	1	1	1
AI_0061	1	1	1	1	1	1	1	1	1	1	1	1	1	1	1	1	1	1	1	1	1	1	1	1	1	1	1	1	1	1	1	1	1	1	1	1	1	1	1	1	1	1	1	1	1	1	1	1	1
AI_0062	1	1	1	1	1	1	1	1	1	1	1	1	1	1	1	1	1	1	1	1	0	1	1	1	1	1	1	1	1	1	1	1	1	1	1	1	1	1	1	1	1	1	1	1	1	1	1	1	1
AI_0063	1	1	1	1	1	1	1	1	1	1	1	1	1	1	1	1	1	1	1	1	1	1	1	1	1	1	1	1	1	1	1	1	1	1	1	1	1	1	1	1	1	1	1	1	1	1	1	1	1
AI_0064	1	1	1	1	1	1	1	1	1	1	1	1	1	1	1	1	1	1	1	1	1	1	1	1	1	1	1	1	1	1	1	1	1	1	1	1	1	1	1	1	1	1	1	1	1	1	1	1	1
AI_0065	1	1	1	1	1	1	1	1	1	1	1	1	1	1	1	1	1	1	1	1	1	1	1	1	0	1	1	1	1	1	1	1	1	1	1	1	1	1	1	1	1	1	1	1	1	1	1	1	1
AI_0066	1	1	1	1	1	1	1	1	1	1	1	1	1	1	1	1	1	1	1	1	1	1	1	1	1	1	1	1	1	1	1	1	1	1	1	1	1	1	1	1	1	1	1	1	1	1	1	1	1
AI_0067	1	1	1	1	1	1	1	1	1	1	1	1	1	1	1	1	1	1	1	1	1	1	1	1	1	1	1	1	1	1	1	1	1	1	1	1	1	1	1	1	1	1	1	1	1	1	1	1	1
AI_0068	1	1	1	1	1	1	1	1	1	1	1	1	1	1	1	1	1	1	1	1	1	1	1	1	1	1	1	1	1	1	1	1	1	1	1	1	1	1	1	1	1	1	1	1	1	1	1	1	1
AI_0069	1	1	1	1	1	1	1	1	1	1	1	1	1	1	1	1	1	1	1	1	1	1	1	1	1	1	1	1	1	1	1	1	1	1	1	1	1	1	1	1	1	1	1	1	1	1	1	1	1
AI_0070	1	1	1	1	1	1	1	0	1	1	1	1	1	1	1	1	0	1	1	0	1	1	1	1	1	1	1	1	1	1	1	0	0	0	0	1	1	1	1	1	1	1	1	1	1	1	1	1	1
AI_0071	1	1	1	1	1	1	1	1	1	1	1	1	1	1	1	1	1	1	1	1	1	1	1	1	1	1	1	1	1	1	1	1	1	1	1	1	1	1	1	1	1	1	1	1	1	1	1	1	1
AI_0072	1	1	1	1	1	1	1	1	1	1	1	1	1	1	1	1	1	1	1	1	1	1	1	1	1	1	1	1	1	1	1	1	1	1	1	1	1	1	1	1	1	1	1	1	1	1	1	1	1
AI_0073	1	1	1	1	1	1	1	1	1	1	1	1	1	1	1	1	1	1	1	1	1	1	1	1	1	1	1	1	1	1	1	1	1	1	1	1	1	1	1	1	1	1	1	1	1	1	1	1	1
AI_0074	1	1	1	1	1	1	1	1	1	1	1	1	1	1	1	1	1	1	1	0	1	1	1	1	1	1	1	1	1	1	1	1	1	1	1	1	1	1	1	1	1	1	1	1	1	1	1	1	1
AI_0075	1	1	1	1	1	1	1	1	1	0	1	1	1	1	1	1	1	1	1	1	1	1	1	1	1	1	1	1	1	1	1	1	1	1	1	1	1	1	1	1	1	1	1	1	1	1	1	1	1
AI_0076	1	1	1	1	1	1	1	1	1	1	1	1	1	1	1	1	1	1	1	1	1	1	1	1	1	1	1	1	1	1	1	1	1	1	1	1	1	1	1	1	1	1	1	1	1	1	1	1	1
AI_0077	1	1	1	1	1	1	1	1	1	1	1	1	1	1	1	1	1	1	1	1	1	1	1	1	1	1	1	1	1	1	1	1	1	1	1	1	1	1	1	1	1	1	1	1	1	1	1	1	1
AI_0078	1	1	1	1	1	1	1	1	1	1	1	1	1	1	1	1	1	1	1	1	1	1	1	1	1	1	1	1	1	1	1	1	1	1	1	1	1	1	1	1	1	1	1	1	1	0	1	1	1
AI_0079	1	1	1	1	1	1	1	1	1	1	1	1	1	1	1	1	1	1	1	1	1	1	1	1	1	1	1	1	1	1	1	1	1	1	1	1	1	1	1	1	1	1	1	1	1	1	1	1	1
AI_0080	1	1	1	0	1	1	1	1	1	1	1	1	1	1	1	1	1	1	1	1	1	1	1	0	1	0	1	1	1	1	1	1	1	1	1	1	1	1	1	1	1	1	1	1	1	1	1	1	0
AI_0082	1	1	1	1	1	1	1	1	1	1	1	1	1	1	1	1	1	1	1	1	1	1	1	1	1	1	1	1	1	1	1	1	1	1	1	1	1	1	1	1	1	1	1	1	1	1	1	1	1
AI_0085	1	0	1	1	1	1	1	1	1	0	1	1	1	1	0	1	1	1	0	1	1	1	0	1	1	1	1	1	1	1	1	1	1	1	1	1	1	1	1	1	1	1	1	1	1	1	1	1	1
AI_0086	1	1	1	1	1	1	1	1	1	1	1	1	1	1	1	1	1	1	1	1	1	1	1	1	1	1	1	1	1	1	1	1	1	1	1	1	1	1	1	1	1	1	1	1	1	1	1	1	0
AI_0087	1	1	1	1	1	1	1	1	1	1	1	1	1	1	1	1	1	1	1	1	1	1	1	1	1	1	1	1	1	1	1	1	1	1	1	1	1	1	1	1	1	1	1	1	1	1	1	1	1
AI_0088	1	1	1	1	1	1	1	1	1	1	1	1	1	1	1	1	1	1	1	1	1	0	1	1	1	1	1	1	1	1	1	1	1	1	1	1	1	1	1	1	1	1	1	1	1	1	1	1	1
AI_0089	1	1	1	1	1	1	1	1	1	1	1	1	1	1	1	1	1	1	1	1	1	1	1	1	1	1	1	1	1	1	1	1	1	1	1	1	1	1	1	1	1	0	1	1	1	1	1	1	1
AI_0090	1	1	1	1	1	1	1	1	1	1	1	1	1	1	1	1	1	1	1	1	1	1	1	1	1	1	1	1	1	1	1	1	1	1	1	1	1	1	1	1	1	1	1	1	1	1	1	1	1
AI_0091	1	1	1	1	1	1	1	1	1	1	1	1	1	1	1	1	1	1	1	1	1	1	1	1	1	1	1	1	1	1	1	1	1	1	1	1	1	1	1	1	1	1	1	1	1	1	1	0	1
AI_0092	1	1	1	1	1	1	1	1	1	1	1	1	1	1	1	1	1	1	1	1	1	1	1	0	1	1	1	1	1	1	1	1	1	1	1	1	1	1	1	1	1	1	1	1	1	1	1	1	1
AI_0093	1	1	1	1	1	1	1	1	1	1	1	1	1	1	1	1	1	1	1	1	1	1	1	1	1	1	1	1	1	1	1	1	1	1	1	1	1	1	1	1	1	1	1	1	1	1	1	1	1
AI_0094	1	1	1	1	1	1	1	1	1	1	1	1	1	1	1	1	1	1	1	1	1	1	1	1	1	1	1	1	1	1	1	1	1	1	1	1	1	1	1	1	1	1	1	1	1	1	1	1	1
AI_0095	1	1	1	1	1	1	1	1	1	1	1	1	1	1	1	1	1	1	1	1	1	1	1	1	1	1	1	0	1	1	1	1	1	1	1	1	1	1	1	1	1	1	1	1	1	1	1	1	1
AI_0096	1	1	1	1	1	1	1	1	1	1	1	1	1	1	1	1	1	1	1	1	1	1	1	1	1	1	1	1	1	1	1	1	1	1	1	1	1	1	1	1	1	1	1	1	1	1	1	1	1
AI_0097	1	1	1	1	1	1	1	1	1	1	1	1	1	1	1	1	1	1	1	1	1	1	1	1	1	1	1	1	1	1	1	1	1	1	1	1	1	1	1	1	1	1	1	1	1	1	1	1	1
AI_0098	1	1	1	1	1	1	1	1	1	1	1	1	1	1	1	1	1	1	1	1	1	1	1	1	0	1	1	1	1	1	1	1	1	1	1	1	1	1	1	1	1	1	1	1	1	1	1	1	1
AI_0099	1	1	1	1	1	1	1	1	1	1	1	1	1	1	1	1	1	1	1	1	1	1	1	1	1	1	1	1	1	1	1	1	1	1	1	1	1	1	1	1	1	1	1	1	1	1	1	1	1
AI_0100	1	1	1	1	1	1	1	1	1	1	1	1	1	1	1	1	1	1	1	1	1	1	1	1	1	1	1	1	1	1	1	1	1	1	1	1	1	1	1	1	1	1	1	1	1	1	1	1	1
HI_0001	1	1	1	1	1	1	1	1	1	1	1	1	1	1	1	1	1	1	1	1	1	1	1	1	1	1	1	1	1	1	1	1	1	1	1	1	1	1	1	1	1	1	1	1	1	1	1	1	1
HI_0002	1	1	1	1	1	1	1	1	1	1	1	1	1	1	1	1	1	1	1	1	1	1	1	1	1	1	1	1	1	1	1	1	1	1	1	1	1	1	1	1	1	1	1	1	1	1	1	1	1
HI_0003	1	1	1	1	1	1	1	1	1	1	1	1	1	1	1	1	1	1	1	1	1	1	1	1	1	1	1	1	1	1	1	1	1	1	1	1	1	1	1	1	1	1	1	1	1	1	1	1	1
HI_0004	1	1	1	1	1	1	1	1	1	1	1	1	1	1	1	1	1	1	1	1	1	1	1	1	1	1	1	1	1	1	1	1	1	1	1	1	1	1	1	1	1	1	1	1	1	1	1	1	1
HI_0005	1	1	1	1	1	1	1	1	1	1	1	1	1	1	1	1	1	1	1	1	1	1	1	1	1	1	1	1	1	1	1	1	1	1	1	1	1	1	1	1	1	1	1	1	1	1	1	1	1
HI_0006	1	1	1	1	1	1	1	1	1	1	1	1	1	1	1	1	1	1	1	1	1	1	1	1	1	1	1	1	1	1	1	1	1	1	1	1	1	1	1	1	1	1	1	1	1	1	1	1	1
HI_0007	1	1	1	1	1	1	1	1	1	1	1	1	1	1	1	1	1	1	1	1	1	1	1	1	1	1	1	1	1	1	1	1	1	1	1	1	1	1	1	1	1	1	1	1	1	1	1	1	1
HI_0008	1	1	1	1	1	1	1	1	1	1	1	1	1	1	1	1	1	1	1	1	1	1	1	0	1	1	1	1	1	1	1	1	1	1	1	1	1	1	1	1	1	1	1	1	1	1	1	1	1
HI_0010	1	1	1	1	1	0	1	1	1	1	1	1	1	1	1	1	1	1	1	1	1	1	1	1	1	1	1	1	1	1	1	1	1	1	1	1	1	1	1	1	1	1	1	1	1	1	1	1	1
HI_0011	1	1	1	1	1	1	1	1	1	1	1	1	1	1	1	1	1	1	1	1	1	1	1	1	1	1	1	1	1	1	1	1	1	1	1	1	1	1	1	1	1	1	1	1	1	1	1	1	1
HI_0012	1	1	1	1	1	1	1	0	1	1	1	1	1	1	1	1	1	1	1	1	1	1	1	1	0	1	1	1	1	1	1	1	1	1	1	1	1	1	0	1	1	1	1	1	1	1	1	1	1
HI_0013	1	1	1	1	1	1	1	1	1	1	1	1	1	1	1	1	1	1	1	1	1	1	1	1	1	1	1	1	1	1	1	1	1	1	1	1	1	1	1	1	1	1	1	1	1	1	1	1	1
HI_0014	1	1	1	1	1	1	1	1	1	1	1	1	1	1	1	1	1	1	1	1	1	1	1	1	1	1	1	1	1	1	1	1	1	1	1	1	1	1	1	1	1	1	1	1	1	1	1	1	1
HI_0016	1	1	1	1	1	1	1	1	1	1	1	1	1	1	1	1	1	1	1	1	1	1	1	1	1	1	1	1	1	1	1	1	1	1	1	1	1	1	1	1	1	1	1	1	1	1	1	1	1
HI_0017	1	1	1	1	1	1	1	1	1	1	1	1	1	1	1	1	1	1	1	1	1	1	1	1	1	1	1	1	1	1	1	1	1	1	1	1	1	1	1	1	1	1	1	1	1	1	1	1	1
HI_0018	1	1	1	1	1	1	1	1	1	1	1	1	1	1	1	1	1	1	1	1	1	1	1	1	1	1	1	1	1	1	1	1	1	1	1	1	1	1	1	1	1	1	1	1	1	1	1	1	1
HI_0020	1	1	1	1	1	1	1	1	1	1	1	1	1	1	1	1	1	1	1	1	1	1	1	1	1	1	1	1	1	1	1	1	1	1	1	1	1	1	1	1	1	1	1	1	1	1	1	1	1
HI_0021	1	1	1	1	1	1	1	1	1	1	1	1	1	1	1	1	1	1	1	1	1	1	1	1	1	1	1	1	1	1	1	1	1	1	1	1	1	1	1	1	1	1	1	1	1	1	0	1	1
HI_0022	1	1	1	1	1	1	1	1	1	1	1	1	1	1	1	1	1	1	1	1	1	1	1	1	1	1	1	1	1	1	1	1	1	1	1	1	1	1	1	1	1	1	1	1	1	1	0	1	1
HI_0023	1	1	1	1	1	1	1	1	1	1	1	1	0	1	1	1	1	1	1	1	1	1	1	1	1	1	1	1	1	1	1	1	1	1	1	1	1	1	1	1	1	1	1	1	1	1	1	1	1
HI_0024	1	1	1	1	1	1	1	1	1	1	1	1	1	1	1	1	1	1	1	1	1	1	1	1	1	1	1	1	1	1	1	1	1	1	1	1	1	1	1	1	1	1	1	1	1	1	1	1	1
HI_0025	1	1	1	1	1	1	1	1	1	1	1	1	1	1	1	1	1	1	1	1	1	1	1	1	1	1	1	1	1	1	1	1	1	1	1	1	1	1	1	1	1	1	1	1	1	1	1	1	1
HI_0026	1	1	1	1	1	1	1	1	1	1	1	1	1	1	1	1	1	1	1	1	1	1	1	1	1	1	1	1	1	1	1	1	1	1	1	1	1	1	1	1	1	1	1	1	1	1	1	1	1
HI_0027	1	1	1	1	1	1	1	1	1	1	1	1	1	1	1	1	1	1	1	1	1	1	1	1	1	1	1	1	1	1	1	1	1	1	1	1	1	1	1	1	1	1	1	1	1	1	1	1	1
HI_0028	1	1	1	1	1	1	1	1	1	1	1	1	1	1	1	1	1	1	1	1	1	1	1	1	1	1	1	1	1	1	1	1	1	1	1	1	1	1	1	1	1	1	1	1	1	1	1	1	1
HI_0030	1	1	1	1	1	1	1	1	1	1	1	1	1	1	1	1	1	1	1	1	1	1	1	0	1	1	1	1	1	1	1	1	1	1	1	1	1	1	1	1	1	1	1	1	1	1	1	1	1
HI_0031	1	1	1	1	1	1	1	1	1	1	1	1	1	1	1	1	1	1	1	1	1	1	1	1	1	1	1	1	1	1	1	1	1	1	1	1	1	1	1	1	1	1	1	1	1	1	1	1	1
HI_0032	1	1	1	1	1	1	1	1	1	1	1	1	1	1	1	1	1	1	1	1	1	1	1	1	1	1	1	1	1	1	1	1	1	1	1	1	1	1	1	1	1	1	1	1	1	1	1	1	1
HI_0033	1	1	1	1	1	1	1	1	1	1	1	1	1	1	1	1	1	1	1	1	1	1	1	1	1	1	1	1	1	1	1	1	1	1	1	1	1	1	1	1	1	1	1	1	1	1	1	1	1
HI_0034	1	1	1	1	1	1	1	1	1	1	1	1	1	1	1	1	1	1	1	1	1	1	1	1	1	1	1	1	1	1	1	1	1	1	1	1	1	1	1	1	1	1	1	1	1	1	1	1	1
HI_0035	1	1	1	1	1	1	1	1	1	1	1	1	1	1	1	1	1	1	1	1	1	1	1	1	1	1	1	1	1	1	1	1	1	1	1	1	1	1	1	1	1	1	1	1	1	1	1	1	1
HI_0036	1	1	1	1	1	1	1	1	1	1	1	1	0	1	1	1	1	1	1	1	1	1	1	1	1	1	1	1	1	1	1	1	1	1	1	1	1	1	1	1	1	1	1	1	1	1	1	1	1
HI_0037	1	1	1	1	1	1	1	1	1	1	1	1	1	1	1	1	1	1	1	1	1	1	1	1	1	1	1	1	1	1	1	1	1	1	1	1	1	1	1	1	1	1	1	1	1	1	1	1	1
HI_0038	1	1	1	1	1	1	1	1	1	1	1	1	0	1	1	1	1	1	1	1	1	1	1	1	1	1	1	1	1	1	1	1	1	1	1	1	1	1	1	1	1	1	1	1	1	1	1	1	1
HI_0039	1	1	1	1	1	1	1	1	1	1	1	1	1	1	1	1	1	1	1	1	1	1	1	1	1	1	1	1	1	1	1	1	1	1	1	1	1	1	1	1	1	1	1	1	1	1	1	1	1
HI_0040	1	1	1	1	1	1	1	1	1	1	1	1	1	1	1	1	1	1	1	1	1	1	1	1	1	1	1	1	1	1	1	1	1	1	1	1	1	1	1	1	1	1	1	1	1	1	1	1	1
HI_0041	1	1	1	1	1	1	1	1	1	1	1	1	1	1	1	1	1	1	1	1	1	1	1	1	1	1	1	1	1	1	1	1	1	1	1	1	1	1	1	1	1	1	1	1	1	1	1	1	1
HI_0042	1	1	1	1	1	1	1	1	1	1	1	1	1	1	1	1	1	1	1	1	1	1	1	1	1	1	1	1	1	1	1	1	1	1	1	1	1	1	1	1	1	1	1	1	1	1	1	1	1
HI_0043	1	1	1	1	1	1	1	1	1	1	1	1	1	1	1	1	1	1	1	1	1	1	1	1	1	1	1	1	1	1	1	1	1	1	1	1	0	1	1	1	1	1	1	1	1	1	1	1	1
HI_0044	1	1	1	1	1	1	1	1	1	1	1	1	1	1	1	1	1	1	1	1	1	1	1	1	1	1	1	1	1	1	1	1	1	1	1	1	1	1	1	1	1	1	1	1	1	1	1	1	1
HI_0045	1	1	1	1	1	1	1	1	1	1	1	1	1	1	1	1	1	1	1	1	1	1	1	1	1	1	1	1	1	1	1	1	1	1	1	1	1	1	1	1	1	1	1	1	1	1	1	1	1
HI_0046	1	1	1	1	1	1	1	1	1	1	1	1	1	1	1	1	1	1	1	1	1	1	1	1	1	1	1	1	1	1	1	1	1	1	1	1	1	1	1	1	1	1	1	1	1	1	1	1	1
HI_0048	1	1	1	1	1	1	1	1	1	1	1	1	1	1	1	1	1	1	1	1	1	1	1	1	1	1	1	1	1	1	1	1	1	1	1	1	1	1	1	1	1	1	1	1	1	1	1	1	1
HI_0049	1	1	1	1	1	1	1	1	1	1	1	0	1	1	1	1	1	1	1	1	1	1	1	1	1	1	1	1	1	1	1	1	1	1	1	1	1	1	1	1	1	1	1	1	1	1	1	1	1
HI_0050	1	1	1	1	1	1	1	1	1	1	1	1	1	1	1	1	1	1	1	1	1	1	1	1	1	1	1	1	1	1	1	1	1	1	1	1	1	1	1	1	1	1	1	1	1	1	1	1	1
HI_0051	1	1	1	1	1	1	1	1	1	1	1	1	1	1	1	1	1	1	1	1	1	1	1	1	1	1	1	1	1	1	1	1	1	1	1	1	1	1	1	1	0	1	1	1	1	1	1	1	1
HI_0052	1	1	0	1	1	1	1	1	1	1	1	1	1	1	1	1	1	1	1	1	1	1	1	1	1	1	1	1	1	1	1	1	1	1	1	1	1	1	1	1	1	1	1	1	1	1	1	1	1
HI_0053	1	1	1	1	1	1	1	1	1	1	1	1	1	1	1	1	1	1	1	1	1	1	1	1	1	1	1	1	1	1	1	1	1	1	1	1	1	1	1	1	1	1	1	1	1	1	1	1	1
HI_0054	1	1	1	1	1	1	1	1	1	1	1	1	1	1	1	1	1	1	1	1	1	1	1	1	1	1	1	1	1	1	1	1	1	1	1	1	1	1	1	1	1	1	1	1	1	1	1	1	1
HI_0055	1	1	1	1	1	1	1	1	1	1	1	1	1	1	1	1	1	1	1	1	1	1	1	1	1	1	1	1	1	1	1	1	1	1	1	1	1	1	1	1	1	1	1	1	1	1	1	1	1
HI_0056	1	1	1	1	1	1	1	1	1	1	1	1	1	1	1	1	1	1	1	1	1	1	1	1	1	1	1	1	1	1	1	1	1	1	1	1	1	1	1	1	1	1	1	1	1	1	1	1	1
HI_0058	1	1	1	1	1	1	1	1	1	1	1	1	1	1	1	1	1	1	1	1	1	1	1	1	1	1	1	1	1	1	1	1	1	1	1	1	1	1	1	1	1	1	1	1	1	1	1	1	1
HI_0059	1	1	1	1	1	1	1	1	1	1	1	1	1	1	1	1	1	1	1	1	1	1	1	1	1	1	1	1	1	1	1	1	1	1	1	1	1	1	1	1	1	1	1	1	1	1	1	0	1
HI_0060	1	1	1	1	1	1	1	1	1	1	1	1	1	1	1	1	1	1	1	1	1	1	1	1	1	1	1	1	1	1	1	1	1	1	1	1	1	1	1	1	1	1	1	1	1	1	1	0	1
HI_0061	1	1	1	1	1	1	1	1	1	1	1	1	1	1	1	1	1	1	1	1	1	1	1	1	1	1	1	1	1	1	1	1	1	1	1	1	1	1	1	1	1	1	1	1	1	1	1	1	1
HI_0062	1	1	1	1	1	1	1	1	1	1	1	1	1	1	1	1	1	1	1	1	1	1	1	1	1	1	1	1	1	1	1	1	1	1	1	1	1	1	1	1	1	1	1	1	1	1	1	1	1
HI_0063	1	1	1	1	1	1	1	1	1	1	1	1	1	1	1	1	1	1	1	1	1	1	1	1	1	1	1	1	1	1	1	1	1	1	1	1	1	1	1	1	1	1	1	1	1	1	1	1	1
HI_0065	1	1	1	1	1	1	1	1	1	1	1	1	1	1	1	1	1	1	1	1	1	1	1	1	1	1	1	1	1	1	1	1	1	1	1	1	1	1	1	1	1	1	1	1	1	1	1	1	1
HI_0066	1	1	1	1	1	1	1	1	1	1	1	1	1	1	1	1	1	1	1	1	1	1	1	1	1	1	1	1	1	1	1	1	1	1	1	1	1	1	1	1	1	1	1	1	1	1	1	1	1
HI_0069	1	1	1	1	1	1	1	1	1	1	1	1	1	1	1	1	1	1	1	1	1	1	1	1	1	1	1	1	1	1	1	1	1	1	1	1	1	1	1	1	1	1	1	1	1	1	1	1	1
HI_0070	1	1	1	1	1	1	1	1	1	1	1	1	1	1	1	1	1	1	1	1	1	1	1	1	1	1	1	1	1	1	1	1	1	1	1	1	1	1	1	1	1	1	1	1	1	1	1	1	1
HI_0071	1	1	1	1	1	1	1	1	1	1	1	1	1	1	1	1	1	1	1	1	1	1	1	1	1	1	1	1	1	1	1	1	1	1	1	1	1	1	1	1	1	1	1	1	1	1	1	1	1
HI_0073	1	1	1	1	1	1	1	1	1	1	1	1	1	1	1	1	1	1	1	1	1	1	1	1	1	1	1	1	1	1	1	1	1	1	1	1	1	1	1	1	1	1	1	1	1	1	1	1	1
HI_0074	1	1	1	1	1	1	1	1	1	1	1	1	1	1	1	1	1	1	1	1	1	1	1	1	1	1	1	1	1	1	1	1	1	1	1	1	1	1	1	1	1	1	1	1	1	1	1	1	1
HI_0075	1	1	1	1	1	1	1	1	1	1	1	1	1	1	1	1	1	1	1	1	1	1	1	1	1	1	1	1	1	1	1	1	1	1	1	1	1	1	1	1	1	1	1	1	1	1	1	1	1
HI_0076	1	1	1	1	1	1	1	1	1	1	1	1	1	1	1	0	1	1	1	1	1	1	1	1	1	1	1	1	1	1	1	1	1	1	1	1	1	1	1	1	1	1	1	1	1	1	1	1	1
HI_0077	1	1	1	1	1	1	1	1	1	1	1	1	1	1	1	1	1	1	1	1	1	1	1	1	1	1	1	1	1	1	1	1	1	1	1	1	1	1	1	1	1	1	1	1	1	1	1	1	1
HI_0078	1	1	1	1	1	1	1	1	1	1	1	1	1	1	1	1	1	1	1	1	1	1	1	1	1	1	1	1	1	1	1	1	1	1	1	1	1	1	1	1	1	1	1	1	1	1	1	1	1
HI_0079	1	1	1	1	1	1	1	1	1	1	1	1	1	1	1	1	1	1	1	1	1	1	1	1	1	1	1	1	1	1	1	1	1	1	1	1	1	1	1	1	1	1	1	1	1	1	1	1	1
HI_0080	1	1	1	1	1	1	1	1	1	1	1	1	1	1	1	1	1	1	1	1	1	1	1	1	1	1	1	0	1	1	1	1	1	1	1	1	1	1	1	1	1	1	1	1	1	1	1	1	1
HI_0081	1	1	1	1	1	1	1	1	1	1	1	1	1	1	1	1	1	1	1	1	1	1	1	1	1	1	1	1	1	1	1	1	1	1	1	1	1	1	1	1	1	1	1	1	1	1	1	1	1
HI_0082	1	1	1	1	1	1	1	1	1	1	1	1	1	1	1	1	1	1	1	1	1	1	1	1	1	1	1	1	1	1	1	1	1	1	1	1	1	1	1	1	1	1	1	1	1	1	1	1	1
HI_0083	1	1	1	1	1	1	1	1	1	1	1	1	1	1	1	1	1	1	1	1	1	1	1	1	0	1	1	1	1	1	1	1	1	1	1	1	1	1	1	1	1	1	1	1	1	1	1	1	1
HI_0084	1	1	1	1	1	1	1	1	1	1	1	1	1	1	1	1	1	1	1	1	1	1	1	1	1	1	1	1	1	1	1	1	1	1	1	1	1	1	1	1	1	1	1	1	1	1	1	1	1
HI_0085	1	1	1	1	1	1	1	1	1	1	1	1	1	1	1	1	1	1	1	1	1	1	1	1	1	1	1	1	1	1	1	1	1	1	1	1	1	1	1	1	1	1	1	1	1	1	1	1	1
HI_0086	1	1	1	1	1	1	1	1	1	1	1	1	1	1	1	1	1	1	1	1	1	1	1	1	1	1	1	1	0	1	1	1	1	1	1	1	1	1	1	1	1	1	1	1	1	1	1	0	1
HI_0087	1	1	1	1	1	1	1	1	1	1	1	1	1	1	1	1	1	1	1	1	1	1	1	1	1	1	1	1	1	1	1	1	1	1	1	1	1	1	1	1	1	1	1	1	1	1	1	1	1
HI_0088	1	1	1	1	1	1	1	1	1	1	1	1	1	1	1	1	1	1	1	1	1	1	1	1	1	1	1	1	1	1	1	1	1	1	1	1	1	1	1	1	1	1	1	1	1	1	1	1	1
HI_0089	1	1	1	1	1	1	1	1	1	1	1	1	1	1	1	1	1	1	1	1	1	1	1	1	1	1	1	1	1	1	1	1	1	1	1	1	1	1	1	1	1	1	1	1	1	1	1	1	1
HI_0090	1	1	1	1	1	1	1	1	1	1	1	1	1	1	1	1	1	1	1	1	1	1	1	1	1	1	1	1	1	1	1	1	1	1	1	1	1	1	1	1	1	1	1	1	1	1	1	1	1
HI_0091	1	1	1	1	1	1	1	1	1	1	1	1	1	1	1	1	1	1	1	1	1	1	1	1	1	1	1	1	1	1	1	1	1	1	1	1	1	1	1	1	1	1	1	1	1	1	1	1	1
HI_0092	1	1	1	1	1	1	1	1	1	1	1	1	1	1	1	1	1	1	1	1	1	1	1	1	1	1	1	1	1	1	1	1	1	1	1	1	1	1	1	1	1	1	1	1	1	1	1	1	1
HI_0093	1	1	1	1	1	1	1	1	1	1	1	1	1	1	1	1	1	1	1	1	1	1	1	1	1	1	1	1	1	1	1	1	1	1	1	1	0	1	1	1	1	1	1	1	1	1	1	1	1
HI_0094	1	1	1	1	1	1	1	1	1	1	1	1	1	1	0	1	1	1	1	1	1	1	0	1	1	1	1	1	1	1	1	1	1	1	1	1	1	1	1	1	1	1	1	1	1	1	1	1	1
HI_0096	1	1	1	1	1	1	1	1	1	1	1	1	1	1	1	1	1	1	1	1	1	1	1	1	0	1	1	1	1	1	1	1	1	1	1	1	1	1	1	1	1	1	1	1	1	1	1	1	1
HI_0097	1	1	1	1	1	1	1	1	1	1	1	1	1	1	0	1	1	1	1	1	1	1	0	1	1	1	1	1	1	1	1	1	1	1	1	1	1	1	1	1	1	1	1	1	1	1	1	1	1
HI_0098	1	1	1	1	1	1	1	1	1	1	1	1	1	1	1	1	1	1	1	1	1	1	1	1	1	1	1	1	1	1	1	1	1	1	1	1	1	1	1	1	1	1	1	1	1	1	1	1	1
HI_0101	1	1	1	1	1	1	1	1	1	1	1	1	1	1	1	1	1	1	1	1	1	1	1	1	1	1	1	1	1	1	1	1	1	1	1	1	1	1	1	1	1	1	1	1	1	1	1	1	1
HI_0103	1	1	1	1	1	1	1	1	1	1	1	1	1	1	1	1	1	1	1	1	1	1	1	1	1	1	1	1	1	1	1	1	1	1	1	1	1	1	1	1	1	1	1	1	1	1	1	1	1
HI_0104	1	1	1	1	1	1	1	1	1	1	1	1	1	1	1	1	1	1	1	1	1	1	1	1	1	1	1	1	1	1	1	1	1	1	1	1	1	1	1	1	1	1	1	1	1	1	1	1	1
HI_0105	1	1	1	1	1	1	1	1	1	1	1	1	1	1	1	1	1	1	1	1	1	1	1	1	1	1	1	1	1	1	1	1	1	1	1	1	1	1	0	1	1	1	1	1	1	1	1	1	1
HI_0106	1	1	1	1	1	1	1	1	1	1	1	1	1	1	1	1	1	1	1	1	1	1	1	1	1	1	1	1	1	1	1	1	1	1	1	1	1	1	1	1	1	1	1	1	1	1	1	1	1
HI_0108	1	1	1	1	1	1	1	1	1	1	1	1	1	1	1	1	1	1	1	1	1	1	1	1	1	1	1	1	1	1	1	1	1	1	1	1	1	1	1	1	1	1	1	1	1	1	1	1	1
HI_0109	1	1	1	1	1	1	1	1	1	1	1	1	1	1	1	1	1	1	1	1	1	1	1	1	1	1	1	1	1	1	1	1	1	1	1	1	1	1	1	1	1	1	1	1	1	1	1	1	1
HI_0110	1	1	1	1	1	1	1	1	1	1	1	1	1	1	1	1	1	1	1	1	1	1	1	1	1	1	1	1	1	1	1	1	1	1	1	1	1	1	1	1	1	1	1	1	1	1	1	1	1
HI_0111	1	1	1	1	1	1	1	1	1	1	1	1	1	1	1	1	1	1	1	1	1	0	1	1	1	1	1	1	1	1	1	1	1	1	1	1	1	1	1	1	1	1	1	1	1	1	1	1	1
HI_0112	1	1	1	1	1	1	1	1	1	1	1	1	1	1	1	1	1	1	1	1	1	1	1	1	1	1	1	1	1	1	1	1	1	1	1	1	1	1	1	1	1	1	1	1	1	1	1	1	1
HI_0113	1	1	1	1	1	1	1	1	1	1	1	1	1	1	1	1	1	1	1	1	1	1	1	1	1	1	1	1	1	1	1	1	1	1	1	1	1	1	1	1	1	1	1	1	1	1	1	1	1
HI_0114	1	1	0	1	1	1	1	1	1	1	1	1	1	1	1	1	1	1	1	1	1	1	1	1	1	1	1	1	1	1	1	1	1	1	1	1	1	1	1	1	1	1	1	1	1	1	1	1	1
HI_0115	1	1	1	1	1	1	1	1	1	1	1	1	1	1	1	1	1	1	1	1	1	1	1	1	1	1	1	1	1	1	1	1	1	1	1	1	1	1	1	1	1	1	1	1	1	1	1	1	1
HI_0116	1	1	1	1	1	1	1	1	1	1	1	1	1	1	1	0	1	1	1	1	1	1	1	1	1	1	1	1	1	1	1	1	1	1	1	1	1	1	1	1	1	1	1	1	1	1	1	1	1
HI_0117	1	1	1	1	1	1	1	1	1	1	1	1	1	1	1	1	1	1	1	1	1	1	1	1	1	1	1	1	1	1	1	1	1	1	1	1	1	1	1	1	1	1	1	1	1	1	1	1	1
HI_0118	1	1	1	1	1	1	1	1	1	1	1	1	1	1	1	1	1	1	1	1	1	1	1	1	1	1	1	1	1	1	1	1	1	1	1	1	1	1	1	1	1	1	1	1	1	1	1	1	1
HI_0119	1	1	1	1	1	1	1	1	1	1	1	1	1	1	1	1	1	1	1	1	1	1	1	1	1	1	1	1	1	1	1	1	1	1	1	1	1	1	1	1	1	1	1	1	1	1	1	1	1
HI_0122	1	1	1	1	1	1	1	1	1	1	1	1	1	1	1	1	1	1	1	1	1	1	1	1	1	1	1	1	1	1	1	1	1	1	1	1	1	1	1	1	1	1	1	1	1	1	1	1	1
HI_0123	1	1	1	1	1	1	1	1	1	1	1	1	1	1	1	1	1	1	1	1	1	1	1	1	1	1	1	1	1	1	1	1	1	1	1	1	1	1	1	1	1	1	1	1	1	1	1	1	1
HI_0124	1	1	1	1	1	1	1	1	1	1	1	1	1	1	1	1	1	1	1	1	1	1	1	1	1	1	1	1	1	1	1	1	1	1	1	1	1	1	1	1	1	1	1	1	1	1	1	1	1
HI_0125	1	1	1	1	1	1	1	1	1	1	1	1	1	1	1	1	1	1	1	1	1	1	1	1	1	1	1	1	1	1	1	1	1	1	1	1	1	1	1	1	1	1	1	1	1	1	1	1	1
HI_0126	1	1	1	1	1	1	1	1	1	1	1	1	1	1	1	1	1	1	1	1	1	1	1	1	1	1	1	1	1	1	1	1	1	1	1	1	1	1	1	1	1	1	1	1	1	1	1	1	1
HI_0127	1	1	1	1	1	1	1	1	1	1	1	1	1	1	1	1	1	1	1	1	1	1	1	1	1	1	1	1	1	1	1	1	1	1	1	1	1	1	1	1	1	1	1	1	1	1	1	1	1
HI_0128	1	1	1	1	1	1	1	1	1	1	1	1	1	1	1	1	1	1	1	1	1	1	1	1	1	1	1	1	1	1	1	1	1	1	1	1	1	1	1	1	1	1	1	1	1	1	1	1	1
HI_0129	1	1	1	1	1	1	1	1	1	1	1	1	1	1	1	1	1	1	1	1	1	1	1	1	1	1	1	1	1	1	1	1	1	1	1	1	1	1	1	1	1	1	1	1	1	1	1	1	1
HI_0130	1	1	1	1	1	1	1	1	1	1	1	1	1	1	1	1	1	1	1	1	1	1	1	1	1	1	1	1	1	1	1	1	1	1	1	1	1	1	1	1	1	1	1	1	1	1	1	1	1
HI_0131	1	1	1	1	1	1	1	1	1	1	1	1	1	1	1	1	1	1	1	1	1	1	1	1	1	1	1	1	1	1	1	1	1	1	1	1	1	1	1	1	1	1	1	1	1	1	1	1	1
HI_0132	1	1	1	1	1	1	1	1	1	1	1	0	1	1	1	1	1	1	1	1	1	1	1	1	1	1	1	1	1	1	1	1	1	1	1	1	1	1	1	1	1	1	1	1	1	1	1	1	1
HI_0133	1	1	1	1	1	1	1	1	1	1	1	1	1	1	1	1	1	1	1	1	1	1	1	1	1	1	1	1	1	1	1	1	1	1	1	1	1	1	1	1	1	1	1	1	1	1	1	1	1
HI_0134	1	1	1	1	1	1	1	1	1	1	1	1	1	1	1	1	1	1	1	1	1	1	1	1	1	1	1	1	1	1	1	1	1	1	1	1	1	1	1	1	1	1	1	1	1	1	1	1	1
HI_0135	1	1	1	1	1	1	1	1	1	1	1	1	1	1	1	1	1	1	1	1	1	1	1	1	1	1	1	1	1	1	1	1	1	1	1	1	1	1	1	1	1	1	1	1	1	1	1	1	1
HI_0137	1	1	1	1	1	1	1	1	1	1	1	1	1	1	1	1	1	1	1	1	1	1	1	1	1	1	1	1	1	1	1	1	1	1	1	1	1	1	1	1	1	1	1	1	1	1	1	1	1
HI_0138	1	1	1	1	1	1	1	1	1	1	1	1	1	1	1	1	1	1	1	1	1	1	1	1	1	1	1	1	1	1	1	1	1	1	1	1	1	1	1	1	1	1	1	1	1	1	1	1	1
HI_0139	0	1	1	1	1	1	1	1	1	1	1	1	1	1	1	1	1	1	1	1	1	1	1	1	1	1	1	1	1	1	1	1	1	1	1	1	1	1	1	1	1	1	1	1	1	1	1	1	1
HI_0140	1	1	1	1	1	1	1	1	1	1	1	1	1	1	1	1	1	1	1	1	1	1	1	1	1	1	1	1	1	1	1	1	1	1	1	1	1	1	1	1	1	1	1	1	1	1	1	1	1
HI_0141	1	1	1	1	1	1	1	1	1	1	1	1	1	1	1	1	1	1	1	1	1	1	1	1	1	1	1	1	1	1	1	1	1	1	1	1	1	1	1	1	1	1	1	1	1	1	1	1	1
HI_0142	1	1	1	1	1	1	1	1	1	1	1	1	1	1	1	1	1	1	1	1	1	1	1	1	1	1	1	1	1	1	1	1	1	1	1	1	1	1	1	1	1	1	1	1	1	1	1	1	1
HI_0143	1	1	1	1	1	1	1	1	1	1	1	1	1	1	1	1	1	1	1	1	1	1	1	1	1	1	1	1	1	1	1	1	1	1	1	1	1	1	1	1	1	1	1	1	1	1	1	1	1
HI_0144	1	1	1	1	1	1	1	1	1	1	1	1	1	1	1	1	0	1	1	1	1	1	1	1	1	1	1	1	1	1	1	0	0	0	0	1	1	1	1	1	1	1	1	1	1	1	1	1	1
HI_0145	0	1	1	1	1	1	1	1	0	1	1	1	1	1	1	1	1	1	1	1	1	1	1	1	1	1	1	1	1	1	1	1	1	1	1	1	1	1	1	1	1	1	1	1	1	1	1	1	1
HI_0146	1	1	1	1	1	1	1	1	1	1	1	1	1	1	1	1	1	1	1	1	1	1	1	1	1	1	1	1	1	1	1	1	1	1	1	1	1	1	1	1	1	1	1	1	1	1	1	1	1
HI_0147	1	1	1	1	1	1	1	1	1	1	1	1	1	1	1	1	1	1	1	1	1	1	1	1	1	1	1	1	1	1	1	1	1	1	1	1	1	1	1	1	1	1	1	1	1	1	1	1	1
HI_0149	1	1	1	1	1	1	0	1	1	1	1	1	1	1	1	1	1	1	1	1	1	1	1	1	1	1	1	1	1	1	1	1	1	1	1	1	1	1	1	1	1	1	1	1	1	1	1	1	1
HI_0151	1	1	1	1	1	1	1	1	1	1	1	1	1	1	1	1	1	1	1	1	1	1	1	1	1	1	1	1	1	1	1	1	1	1	1	1	1	1	1	1	1	1	1	1	1	1	1	1	1
HI_0152	1	1	1	1	1	1	1	1	1	1	1	1	1	1	1	1	1	1	1	1	1	1	1	1	1	1	1	1	1	1	1	1	1	1	1	1	1	1	1	1	1	1	1	1	1	1	1	1	1
HI_0154	1	1	1	1	1	1	1	1	1	1	1	1	1	1	0	1	1	1	1	1	1	1	1	1	1	1	1	1	1	1	1	1	1	1	1	1	1	1	1	1	1	1	1	1	1	1	1	1	1
HI_0155	1	1	1	1	1	1	1	1	0	1	1	1	1	1	1	1	1	1	1	1	1	1	1	1	1	1	1	1	1	1	1	1	1	1	1	1	1	1	1	1	1	1	1	1	1	1	1	1	1
HI_0156	1	1	1	1	1	1	1	1	1	1	1	1	1	1	1	1	1	1	1	1	1	1	1	1	1	1	1	1	1	1	1	1	1	1	1	1	1	1	1	1	1	1	1	1	1	1	1	1	1
HI_0158	1	1	1	1	1	1	1	1	1	1	1	1	1	1	1	1	1	1	1	1	1	1	1	1	1	1	1	1	1	1	1	1	1	1	1	1	1	1	1	1	1	1	1	1	1	1	1	1	1
HI_0159	1	1	1	1	1	1	1	1	1	1	1	1	1	1	1	1	1	1	1	1	1	1	1	1	1	1	1	1	1	1	1	1	1	1	1	1	1	1	1	1	1	1	1	1	1	1	1	1	1
HI_0160	1	1	1	1	1	1	1	1	1	1	1	1	1	1	1	1	1	1	1	1	1	1	1	1	1	1	1	1	1	1	1	1	1	1	1	1	1	1	1	1	1	1	1	1	1	1	1	1	1
HI_0161	1	1	1	1	1	1	1	1	1	1	1	0	1	1	0	1	1	1	1	1	1	1	0	1	1	1	1	1	1	1	1	1	1	1	1	1	1	1	1	1	1	1	1	1	1	1	1	1	1
HI_0162	1	1	1	1	1	1	1	1	1	1	1	1	1	1	1	1	1	1	1	1	1	1	1	1	1	1	1	1	1	1	1	1	1	1	1	1	1	1	1	1	1	1	1	1	1	1	1	1	1
HI_0163	1	1	1	1	1	1	1	1	1	1	1	1	1	1	1	1	1	1	1	1	1	1	1	1	1	1	1	1	1	1	1	1	1	1	1	1	1	1	1	1	1	1	1	1	1	1	1	1	1
HI_0164	1	1	1	1	1	1	1	1	1	1	1	1	1	1	1	1	1	1	1	1	1	1	1	1	1	1	1	1	1	1	1	1	1	1	1	1	1	1	0	1	1	1	1	1	1	1	1	1	1
HI_0165	1	1	1	1	1	1	1	1	1	1	1	1	1	1	1	1	1	1	1	1	1	1	1	1	1	1	1	1	1	1	1	1	1	1	1	1	1	1	0	1	1	1	1	1	1	1	1	1	1
HI_0166	1	1	1	1	1	1	1	1	1	1	1	1	1	1	1	1	1	1	1	1	1	1	1	1	1	1	1	1	1	1	1	1	1	1	1	1	1	1	0	1	1	1	1	1	1	1	1	1	1
HI_0167	1	1	1	1	1	1	1	1	1	1	1	1	1	1	1	1	1	1	1	1	1	1	1	1	1	1	1	1	1	1	1	1	1	1	1	1	1	1	1	1	1	1	1	1	1	1	1	1	1
HI_0168	1	1	1	1	1	1	1	1	1	1	1	1	1	0	1	1	1	1	1	1	1	1	1	1	1	1	1	1	1	1	1	1	1	1	1	1	1	1	1	1	1	1	1	1	1	1	1	1	1
HI_0169	1	1	1	1	1	1	1	1	1	1	1	1	1	1	1	1	1	1	1	1	1	1	1	1	1	1	1	1	1	1	1	1	1	1	1	1	1	1	1	1	1	1	1	1	1	1	1	1	1
HI_0170	1	1	1	1	1	1	1	1	1	1	1	1	1	1	1	1	1	1	1	1	1	1	1	1	1	1	1	1	1	1	1	1	1	1	1	1	1	1	1	1	1	1	1	1	1	1	1	1	1
HI_0171	1	1	1	1	1	1	1	1	1	1	1	1	1	1	1	1	1	1	1	1	1	1	1	1	1	1	1	1	1	1	1	1	1	1	1	1	1	1	1	1	1	1	1	1	1	1	1	1	1
HI_0172	1	1	1	1	1	0	1	1	1	1	1	1	1	1	1	1	1	1	1	1	1	1	1	1	1	1	1	1	1	1	1	1	1	1	1	1	1	1	1	1	1	1	1	1	1	1	1	1	1
HI_0173	1	1	1	1	1	1	1	1	1	1	1	1	1	1	1	1	1	1	1	1	1	1	1	1	1	1	1	1	1	1	1	1	1	1	1	1	1	1	1	1	1	1	1	1	1	1	1	1	1
HI_0174	0	1	1	1	1	1	1	1	1	1	1	1	1	1	1	1	1	1	1	1	1	1	1	1	1	1	1	1	1	1	1	1	1	1	1	1	1	1	1	1	1	1	1	1	1	1	1	1	1
HI_0175	1	1	1	1	1	1	1	1	1	1	1	1	1	1	1	1	1	1	1	1	1	1	1	1	1	1	1	1	1	1	1	1	1	1	1	1	1	1	1	1	1	1	1	1	1	1	1	1	1
HI_0176	1	1	1	1	1	1	1	1	1	1	1	1	1	1	1	1	1	1	1	1	1	1	1	1	1	1	1	1	1	1	1	1	1	1	1	1	1	1	1	1	1	1	1	1	1	1	1	1	1
HI_0177	1	1	1	1	1	1	1	1	1	1	1	1	1	1	1	1	1	1	1	1	1	1	1	1	1	1	1	1	1	1	1	1	1	1	1	1	1	1	1	1	1	1	1	1	1	1	1	1	1
HI_0178	1	1	1	1	1	1	1	1	1	1	1	1	1	1	1	1	1	1	1	1	1	1	1	1	1	1	1	1	1	1	1	1	1	1	1	1	1	1	1	1	1	1	1	1	1	1	1	1	1
HI_0179	1	1	1	1	1	1	1	1	1	1	1	1	1	1	1	1	1	1	1	1	1	1	1	1	1	1	1	1	1	1	1	1	1	1	1	1	1	1	1	1	1	1	1	1	1	1	1	1	1
HI_0181	1	1	1	1	1	1	1	1	1	1	1	1	1	1	1	1	1	1	1	1	1	1	1	1	1	1	1	1	1	1	1	1	1	1	1	1	0	1	1	1	1	1	1	1	1	1	1	1	1
HI_0182	1	1	1	0	1	1	1	1	1	1	1	1	1	1	1	1	1	1	1	1	1	1	1	1	1	1	1	1	1	1	1	1	1	1	1	1	1	1	1	1	1	1	1	1	1	1	1	1	1
HI_0185	1	1	1	1	1	1	1	1	1	1	1	1	1	1	1	1	1	1	1	1	1	1	1	1	1	1	1	1	1	1	1	1	1	1	1	1	1	1	1	1	1	1	1	1	1	1	1	1	1
HI_0186	1	1	1	1	1	1	1	1	1	1	1	1	1	1	1	1	1	1	1	1	1	1	1	1	1	1	1	1	1	1	1	1	1	1	1	1	1	1	1	1	1	1	1	1	1	1	1	1	1
HI_0187	1	1	1	1	1	1	1	1	1	1	1	1	1	1	1	1	1	1	1	1	1	1	1	1	1	1	1	1	1	1	1	1	1	1	1	1	1	1	1	1	1	1	1	1	1	1	1	1	1
HI_0188	1	1	1	1	1	1	1	1	1	1	1	1	1	1	1	1	1	1	1	1	1	1	1	1	1	1	1	1	1	1	1	1	1	1	1	1	1	1	1	1	1	1	1	1	1	1	1	1	1
SF_0001	1	1	1	1	1	1	1	1	1	1	1	1	1	1	1	1	1	1	1	1	1	0	1	1	1	1	1	1	1	1	1	1	1	1	1	1	1	1	1	1	1	1	1	1	1	1	1	1	1
SF_0003	1	1	1	1	1	1	1	1	1	1	1	1	1	1	1	1	1	1	1	1	1	1	1	1	1	1	1	1	1	1	1	1	1	1	1	1	1	1	1	1	1	1	1	0	1	1	1	1	1
SF_0005	1	1	1	1	1	1	1	1	1	1	1	1	1	1	1	1	1	1	1	1	1	1	1	1	1	1	1	1	1	1	1	1	1	1	1	1	1	1	1	1	1	1	1	1	1	1	1	1	1
SF_0006	1	1	1	1	1	1	1	1	1	1	1	1	1	1	1	1	1	1	1	1	1	1	1	1	1	1	1	1	1	1	1	1	1	1	1	1	1	1	1	1	1	1	1	0	1	1	1	1	1
SF_0007	1	1	1	1	1	1	1	1	1	1	1	1	1	1	1	1	1	1	1	1	1	1	1	1	1	1	1	1	1	1	1	1	1	1	1	1	1	1	1	1	1	1	1	1	1	1	1	1	1
SF_0008	1	1	1	1	1	1	1	1	1	1	1	1	1	1	1	1	1	1	1	1	1	1	1	1	1	1	1	1	1	1	1	1	1	1	1	1	1	1	1	1	1	1	1	1	1	1	1	1	1
SF_0009	1	1	1	1	1	1	1	1	1	1	1	1	1	1	1	1	1	1	1	1	1	1	1	1	1	1	1	1	1	1	1	1	1	1	1	1	1	1	1	1	1	1	0	1	1	1	1	1	1
SF_0010	1	1	1	1	1	1	1	1	1	1	1	1	1	1	1	1	1	1	1	1	1	1	1	1	1	1	1	1	1	1	1	1	1	1	1	1	1	1	1	1	1	1	0	1	1	1	1	1	1
SF_0011	1	1	1	1	1	1	1	1	1	1	1	1	1	1	1	1	1	1	1	1	1	1	1	1	1	1	1	1	1	1	1	1	1	1	1	1	1	1	1	1	1	1	0	1	1	1	1	1	1
SF_0012	1	1	1	1	1	1	1	1	1	1	1	1	1	1	1	1	1	1	1	1	1	1	1	1	1	1	1	1	1	1	1	1	1	1	1	1	1	1	1	1	1	1	1	1	1	1	1	1	1
SF_0014	1	1	1	1	0	1	1	1	1	1	1	1	1	1	1	1	1	1	1	1	1	1	1	1	1	1	1	1	1	1	1	1	1	1	1	1	1	1	1	1	1	1	1	1	1	1	1	1	1
SF_0015	1	1	1	1	0	1	1	1	1	1	1	1	1	1	1	1	1	1	1	1	1	1	1	1	1	1	1	1	1	1	1	1	1	1	1	1	1	1	1	1	1	1	1	1	1	1	1	1	1
SF_0016	1	1	1	1	1	1	1	1	1	1	1	1	1	1	1	1	1	1	1	1	0	1	1	1	1	1	1	1	1	1	1	1	1	1	1	1	1	1	1	1	1	1	1	1	1	1	1	1	1
SF_0017	1	1	1	1	1	1	1	1	1	1	1	1	1	1	1	1	1	1	1	1	1	1	1	1	1	1	1	1	1	1	1	1	1	1	1	1	1	1	1	1	1	1	1	1	1	1	1	1	1
SF_0018	1	1	1	1	1	1	1	1	1	1	1	1	1	1	1	1	1	1	1	1	1	1	1	1	1	1	1	1	1	1	1	1	1	1	1	1	1	1	1	1	1	1	1	1	1	1	1	1	1
SF_0019	1	1	1	1	1	1	1	1	1	1	1	1	1	1	1	1	1	1	1	1	1	1	1	1	1	1	1	1	1	1	1	1	1	1	1	1	1	1	1	1	1	1	1	1	1	1	1	1	1
SF_0020	1	1	1	1	1	1	1	1	1	1	1	1	1	1	1	1	1	1	1	1	1	1	1	1	1	1	1	1	1	1	1	1	1	1	1	1	1	1	1	1	1	1	1	1	1	1	1	1	1
SF_0021	1	1	1	1	1	1	1	1	1	1	1	1	1	1	1	1	1	1	1	1	1	1	1	1	1	1	1	1	1	1	1	1	1	1	1	1	1	1	1	1	1	1	1	1	1	1	1	1	1
SF_0022	1	1	1	1	1	1	1	1	1	1	1	1	1	1	1	1	1	1	1	1	1	1	1	1	1	1	1	1	1	1	1	1	1	1	1	1	1	1	1	1	1	1	1	1	1	1	1	1	1
SF_0023	1	1	1	1	1	1	1	1	1	1	1	1	1	1	1	1	1	1	1	1	1	1	1	1	1	1	1	1	1	1	1	1	1	1	1	1	1	1	1	1	1	1	1	1	1	1	1	1	1
SF_0024	1	1	1	1	1	1	1	1	1	1	1	1	1	1	1	1	1	1	1	1	1	1	1	1	1	1	1	1	1	1	1	1	1	1	1	1	1	1	1	1	1	1	1	1	1	1	1	1	1
SF_0025	1	1	1	1	1	1	1	1	1	1	1	1	1	1	1	1	1	1	1	1	1	1	1	1	1	1	1	1	1	1	1	1	1	1	1	1	1	1	1	1	1	1	1	1	1	1	1	1	1
SF_0026	1	1	1	1	1	1	1	1	1	1	1	1	1	1	1	1	1	1	1	1	1	1	1	1	1	1	1	1	1	1	1	1	1	1	1	1	1	1	1	1	1	1	1	1	1	1	1	1	1
SF_0027	1	1	1	1	1	1	1	1	1	1	1	1	1	1	1	1	1	1	1	1	1	1	1	1	1	1	1	1	1	1	1	1	1	1	1	1	1	1	1	1	1	1	1	1	1	1	1	1	1
SF_0028	1	1	1	1	1	1	1	1	1	1	1	1	1	1	1	1	1	1	1	1	1	1	1	1	1	1	1	1	1	1	1	1	1	1	1	1	1	1	1	1	1	1	1	1	1	1	1	1	1
SF_0029	1	1	1	1	0	1	1	1	1	1	1	1	1	1	1	1	1	1	1	1	1	1	1	1	1	1	1	1	1	1	1	1	1	1	1	1	1	1	1	1	1	1	1	1	1	1	1	1	1
SF_0030	1	1	1	1	1	1	1	1	1	1	1	0	1	1	1	1	1	1	1	1	1	1	1	1	1	1	1	1	1	1	1	1	1	1	1	1	1	1	1	1	1	1	1	1	0	1	1	1	1
SF_0031	1	1	1	1	1	1	1	1	1	1	1	1	1	1	1	1	1	1	1	1	1	1	1	1	1	1	1	1	1	1	1	1	1	1	1	1	1	1	1	1	1	1	1	1	1	1	1	1	1
SF_0032	1	1	1	1	1	1	1	1	1	1	1	1	1	1	1	1	1	1	1	1	1	1	1	1	1	1	1	1	1	1	1	1	1	1	1	1	1	1	1	1	1	1	1	1	1	1	1	1	1
SF_0033	1	1	1	1	1	1	1	1	1	1	1	1	1	1	1	1	1	1	1	1	1	1	1	1	1	1	1	1	1	1	1	1	1	1	1	1	1	1	1	1	1	1	1	1	1	1	1	1	1
SF_0034	1	1	1	1	1	1	1	1	1	1	1	1	1	1	1	1	1	1	1	1	1	1	1	1	1	1	1	1	1	1	1	1	1	1	1	1	1	1	1	1	1	1	1	1	1	1	1	1	1
SF_0035	1	1	1	1	1	1	1	1	1	1	1	1	1	1	1	1	1	1	1	1	1	1	1	1	1	1	1	1	1	1	1	1	1	1	1	1	1	1	1	1	1	1	1	1	1	1	1	1	1
SF_0036	1	1	1	1	1	1	1	1	1	1	1	1	1	1	1	1	1	1	1	1	1	1	1	1	1	1	1	1	1	1	1	1	1	1	1	1	1	1	1	1	1	1	1	1	1	1	1	1	1
SF_0037	1	1	1	1	1	1	1	1	1	1	1	1	1	1	1	1	1	1	1	1	1	1	1	1	1	1	1	1	1	1	1	1	1	1	1	1	1	1	1	1	1	1	1	1	1	1	1	1	1
SF_0038	1	1	1	1	1	1	1	1	1	1	1	1	1	1	1	1	1	1	1	1	1	1	1	1	1	1	1	1	1	1	1	1	1	1	1	1	1	1	1	1	1	1	1	1	1	1	1	1	1
SF_0039	1	1	1	1	1	1	1	1	1	1	1	1	1	1	1	1	1	1	1	1	1	1	1	1	1	1	1	1	1	1	1	1	1	1	1	1	1	1	1	1	1	1	1	1	1	1	1	1	1
SF_0040	1	1	1	1	1	1	1	1	1	1	1	1	1	1	1	1	1	1	1	1	1	1	1	1	1	0	1	1	1	1	1	1	1	1	1	1	1	1	1	1	1	1	1	1	1	1	1	1	1
SF_0041	1	1	1	1	1	1	1	1	1	1	1	1	1	1	1	1	1	1	1	1	1	1	1	1	1	1	1	1	1	1	1	1	1	1	1	1	1	1	1	1	1	1	1	1	1	1	1	1	1
SF_0042	1	1	1	1	1	1	1	1	1	1	1	1	1	1	1	1	1	1	1	1	1	1	1	1	1	1	1	1	1	1	1	1	1	1	1	1	1	1	1	1	1	1	1	1	1	1	1	1	1
SF_0043	1	1	1	1	1	1	1	1	1	1	1	1	1	1	1	1	1	1	1	1	1	1	1	1	1	1	1	1	1	0	1	1	1	1	1	1	1	1	1	1	1	1	1	1	1	1	1	1	1
SF_0044	1	1	1	1	1	1	1	1	1	1	1	1	1	1	1	1	1	1	1	1	1	1	1	1	1	1	1	1	1	1	1	1	1	1	1	1	1	1	1	1	1	1	1	1	1	1	1	1	1
SF_0045	1	1	1	1	1	1	1	1	1	1	1	1	1	1	1	1	1	1	1	1	1	1	1	1	1	1	1	1	1	1	1	1	1	1	1	1	1	1	1	1	1	1	1	1	1	1	1	1	1
SF_0047	1	1	1	1	1	1	1	1	1	1	1	1	1	1	1	1	1	1	1	1	1	1	1	1	1	1	1	1	1	1	1	1	1	1	1	1	1	1	1	1	1	1	1	1	1	1	1	1	1
SF_0048	1	1	1	1	1	1	1	1	1	1	1	1	1	1	1	1	1	1	1	1	1	1	1	1	1	1	1	1	1	1	1	1	1	1	1	1	1	1	1	1	0	1	1	1	1	1	1	1	1
SF_0050	1	1	1	1	1	1	1	1	1	1	1	1	1	1	1	1	1	1	1	1	1	1	1	1	1	1	1	1	1	1	1	1	1	1	1	1	1	1	1	1	1	1	1	1	1	1	1	1	1
SF_0051	1	1	1	1	1	1	1	1	1	1	1	1	1	1	1	1	1	1	1	1	1	1	1	1	1	1	1	1	1	1	1	1	1	1	1	1	1	1	1	1	1	1	1	1	1	1	1	1	1
SF_0052	1	1	1	1	1	1	1	1	1	1	1	1	1	1	1	1	1	1	1	1	1	1	1	1	1	1	1	1	1	1	1	1	1	1	1	1	1	1	1	1	1	1	1	1	1	1	1	1	1
SF_0053	1	1	1	1	1	1	1	1	1	1	1	1	1	1	1	1	1	1	1	1	1	1	1	1	1	1	1	1	1	1	1	1	1	1	1	1	1	1	1	1	1	1	1	1	1	1	1	1	1
SF_0055	1	1	1	1	1	1	1	1	1	1	1	1	1	1	1	1	1	1	1	0	1	1	1	1	1	1	1	1	1	1	1	1	1	1	1	1	1	1	1	1	1	1	1	1	1	1	1	1	1
SF_0056	1	1	1	1	1	1	1	1	1	1	1	1	1	1	1	1	1	1	1	1	1	1	1	1	1	1	1	1	1	1	1	1	1	1	1	1	1	1	1	1	1	1	1	1	1	1	1	1	1
SF_0057	1	1	1	1	1	1	1	1	1	1	1	1	1	1	1	1	1	1	1	1	1	1	1	1	1	1	1	1	1	1	1	1	1	1	1	1	1	1	1	1	1	1	1	1	1	1	1	1	1
SF_0058	1	1	1	1	1	1	1	1	1	1	1	1	1	1	1	1	1	1	1	1	1	1	1	1	1	1	1	1	1	1	1	1	1	1	1	1	1	1	1	1	1	1	1	1	1	1	1	1	1
SF_0059	1	1	1	1	1	1	1	1	1	1	1	1	1	1	1	1	1	1	1	1	1	1	1	1	1	1	1	1	1	1	1	1	1	1	1	1	1	1	1	1	1	1	1	1	1	1	1	1	1
SF_0060	1	1	1	1	1	1	1	1	1	1	1	1	1	1	1	1	1	1	1	1	1	1	1	1	1	1	1	1	1	1	1	1	1	1	1	1	1	1	1	1	1	1	1	1	1	1	1	1	1
SF_0061	1	1	1	1	1	1	1	1	1	1	1	1	1	1	1	1	1	1	1	0	1	1	1	1	1	1	1	1	1	1	1	1	1	1	1	1	1	1	1	1	1	1	1	1	1	1	1	1	1
SF_0062	1	1	1	1	1	1	1	1	1	1	1	1	1	1	1	1	1	1	1	1	1	1	1	1	1	1	1	1	1	1	1	1	1	1	1	1	1	1	1	1	1	1	1	1	1	1	1	1	1
SF_0064	1	1	1	1	1	1	1	1	1	1	1	1	1	1	1	1	1	1	1	1	1	1	1	1	1	1	1	1	1	1	1	1	1	1	1	1	1	1	1	1	1	1	1	1	1	1	1	1	1
SF_0065	1	1	1	1	1	1	1	1	1	1	1	1	1	1	1	0	1	1	1	1	1	1	1	1	1	1	1	1	1	1	1	1	1	1	1	1	1	1	1	1	1	1	1	1	1	0	1	0	1
SF_0067	1	1	1	1	1	1	1	1	1	1	1	1	1	1	1	1	1	1	1	1	1	1	1	1	1	1	1	1	1	1	1	1	1	1	1	1	1	1	1	1	1	1	1	1	1	1	1	1	1
SF_0068	1	1	1	1	1	1	1	1	1	1	1	1	1	1	1	1	1	1	1	1	1	1	1	1	1	1	1	1	1	1	1	1	1	1	1	1	1	1	1	1	1	1	1	1	1	1	1	1	1
SF_0069	1	1	1	1	1	1	1	1	1	1	1	1	1	1	1	1	1	1	1	1	1	1	1	1	1	1	1	1	1	1	1	1	1	1	1	1	1	1	1	1	1	1	1	1	1	1	1	1	1
SF_0071	1	1	1	1	1	1	1	1	1	1	1	1	1	1	1	1	1	1	1	1	1	1	1	1	1	1	1	1	1	1	1	1	1	1	1	1	1	1	1	1	1	1	1	1	1	1	1	1	1
SF_0072	1	1	1	1	1	1	1	1	1	1	1	1	1	1	1	1	1	1	1	1	1	1	1	1	1	1	1	1	1	1	1	1	1	1	1	1	1	1	1	1	1	1	1	1	1	1	1	1	1
SF_0073	1	1	1	1	1	1	1	1	1	1	1	1	1	1	1	1	1	1	1	1	1	1	1	1	1	1	1	1	1	1	1	1	1	1	1	1	1	1	1	1	1	1	1	1	1	1	1	1	1
SF_0075	1	1	1	1	1	1	1	1	1	1	1	1	1	1	1	1	1	1	1	1	1	1	1	1	1	1	1	1	1	1	1	1	1	1	1	1	1	1	1	1	1	1	1	1	1	1	1	1	1
SF_0076	1	1	1	1	1	1	1	1	1	1	1	1	1	1	1	1	1	1	1	1	1	1	1	1	1	1	1	1	1	1	1	1	1	1	1	1	1	1	1	1	1	1	1	1	1	1	1	1	1
SF_0077	1	1	1	1	1	1	1	1	1	1	1	1	1	1	1	1	1	1	1	1	1	1	1	1	1	1	1	1	1	1	1	1	1	1	1	1	1	1	1	1	1	1	1	1	1	1	1	1	1
SF_0078	1	1	1	1	1	1	1	1	1	1	1	1	1	1	1	1	1	1	1	1	1	1	1	1	1	1	1	1	1	1	1	1	1	1	1	1	1	1	1	1	1	1	1	1	1	1	1	1	1
SF_0082	1	1	1	1	1	1	1	1	1	1	1	1	1	1	1	1	1	1	1	1	1	1	1	1	1	1	1	1	1	1	1	1	1	1	1	1	1	1	1	1	1	1	1	1	1	1	1	1	1
SF_0083	1	1	1	1	1	1	1	1	1	1	1	1	1	1	1	1	1	1	1	1	1	1	1	1	1	1	1	1	1	1	1	1	1	1	1	1	1	1	1	1	1	1	1	1	1	1	1	1	1
SF_0085	1	1	1	1	1	1	1	1	1	1	1	1	1	1	1	1	1	1	1	1	1	1	1	1	1	1	1	1	1	1	1	1	1	1	1	1	1	1	1	1	1	1	1	1	1	1	1	1	1
SF_0086	1	1	1	1	1	1	1	1	1	1	1	1	1	1	1	1	1	1	1	1	1	1	1	1	1	1	1	1	1	1	1	1	1	1	1	1	1	1	1	1	1	1	1	1	1	1	1	1	1
SF_0088	1	1	1	1	1	1	1	0	1	1	1	1	1	1	1	1	1	1	1	1	1	1	1	1	1	1	1	1	1	1	1	1	1	1	1	1	1	1	1	1	1	1	1	1	1	1	1	1	1
SF_0090	1	1	1	1	1	1	1	1	1	1	1	1	1	1	1	1	1	1	1	1	1	1	1	1	1	1	1	1	1	1	1	1	1	1	1	1	1	1	1	1	1	1	1	1	1	1	1	1	1
SF_0091	1	1	1	1	1	1	1	1	1	1	1	1	1	1	1	1	1	1	1	1	1	1	1	1	1	1	1	1	1	1	1	1	1	1	1	1	1	1	1	1	1	1	1	1	1	1	1	1	1
SF_0092	1	1	1	1	1	1	1	1	1	1	1	1	1	1	1	1	1	1	1	1	1	1	1	1	1	1	1	1	1	1	1	1	1	1	1	1	1	1	1	1	1	1	1	1	1	1	1	1	1
SF_0093	1	1	1	1	1	1	1	1	1	1	1	1	1	1	1	1	1	1	1	1	1	1	1	1	1	1	1	1	1	1	1	1	1	1	1	1	1	1	1	1	1	1	1	1	1	1	1	1	1
SF_0094	1	1	1	1	1	1	1	1	1	1	1	1	1	1	1	1	1	1	1	1	1	1	1	1	1	1	1	1	1	1	1	1	1	1	1	1	1	1	1	1	1	1	1	1	1	1	1	1	1
SF_0095	1	1	1	1	1	1	1	1	1	1	1	1	1	1	1	1	1	1	1	1	1	1	1	1	1	1	1	1	1	1	1	1	1	1	1	1	1	1	1	1	1	1	1	1	1	1	1	1	1
SF_0096	1	1	1	1	1	1	1	1	1	1	1	1	1	1	1	1	1	1	1	1	1	1	1	1	1	1	1	1	1	1	1	1	1	1	1	1	1	1	1	1	1	1	1	1	1	1	1	1	1
SF_0097	1	1	1	1	1	1	1	1	1	1	1	1	1	1	1	1	1	1	1	1	1	1	1	1	1	1	1	1	1	1	1	1	1	1	1	1	1	1	1	1	1	1	1	1	1	1	1	1	1
SF_0098	1	1	1	1	1	1	1	1	1	1	1	1	1	1	1	1	1	1	1	1	1	1	1	1	1	1	1	1	1	1	1	1	1	1	1	1	1	1	1	1	1	1	1	1	1	1	1	1	1
SF_0100	1	1	1	1	1	1	1	1	1	0	1	1	1	1	1	1	1	1	1	1	1	1	1	1	1	1	1	1	1	1	1	1	1	1	1	0	1	1	1	1	1	1	1	1	1	1	1	1	1
SF_0102	1	1	1	1	1	1	1	1	1	1	1	1	1	1	1	1	1	1	1	1	1	1	1	1	1	1	1	1	1	1	1	1	1	1	1	1	1	1	1	1	1	1	1	1	1	1	1	1	1
SF_0104	1	1	1	1	1	1	1	1	1	1	1	1	1	1	1	1	1	1	1	1	1	1	1	1	1	1	1	1	1	1	1	1	1	1	1	1	1	1	1	1	1	1	1	1	1	1	1	1	1
SF_0108	1	1	1	1	1	1	1	1	1	1	1	1	1	1	1	1	1	1	1	1	1	1	1	1	1	1	1	1	1	1	1	1	1	1	1	1	1	1	1	1	1	1	1	1	1	1	1	1	1
SF_0109	1	1	1	1	1	1	1	1	1	1	1	1	1	1	1	1	1	1	1	1	1	1	1	1	1	1	1	1	1	1	1	1	1	1	1	1	1	1	1	1	1	1	0	0	1	1	1	1	1
SF_0112	1	1	1	1	1	1	1	1	1	1	1	1	1	1	1	1	1	1	1	1	1	1	1	1	1	1	1	1	1	1	1	1	1	1	1	1	1	1	1	1	1	1	1	1	1	1	1	1	1
SF_0114	1	1	0	1	1	1	1	1	1	1	1	1	1	1	1	1	1	1	1	1	1	1	1	1	1	1	1	1	1	1	1	1	1	1	1	1	1	1	1	1	1	1	1	1	1	1	1	1	1
SF_0117	1	1	1	1	1	1	1	1	1	1	1	1	1	1	1	1	1	1	1	1	1	1	1	1	1	1	1	1	1	1	1	1	1	1	1	1	1	1	1	1	1	1	1	1	1	1	1	1	1
SF_0118	1	1	1	1	1	1	1	1	1	1	1	1	1	1	1	1	1	1	0	1	1	1	1	1	1	1	1	1	1	1	1	1	1	1	1	1	1	1	1	1	1	1	1	1	1	1	1	1	1
SF_0119	1	1	1	1	1	1	1	1	1	1	1	1	1	1	1	1	1	1	1	1	1	1	1	1	1	1	1	1	1	1	1	1	1	1	1	1	1	1	1	1	1	1	1	1	1	1	1	1	1
SF_0120	1	1	1	1	1	0	1	1	1	1	1	1	1	0	1	1	1	1	1	1	1	1	1	1	1	1	1	1	1	1	1	1	1	1	1	1	1	1	1	1	1	1	1	1	1	1	1	1	1
SF_0121	1	1	1	1	1	1	1	1	1	0	1	1	1	1	1	1	1	1	1	1	1	1	1	1	1	1	1	1	1	1	1	1	1	1	1	1	1	1	1	1	1	1	1	1	1	1	1	1	1
SF_0122	1	1	1	1	1	1	1	1	1	1	1	1	1	1	1	1	1	1	1	1	1	1	1	1	1	1	1	1	1	1	1	1	1	1	1	1	1	1	1	1	1	1	1	1	1	1	0	1	1
SF_0123	1	0	1	0	1	1	1	1	1	1	1	1	1	1	1	1	1	1	1	1	1	1	1	1	1	1	1	1	1	1	1	1	1	1	1	1	1	1	1	1	1	1	1	1	0	1	1	1	1
SF_0124	1	1	1	1	1	1	1	1	1	1	1	1	1	1	1	1	1	1	1	1	1	1	1	1	1	1	1	1	1	1	1	1	1	1	1	1	1	1	1	1	1	1	1	1	1	1	1	1	1
SF_0125	1	1	1	1	1	1	1	1	1	1	1	1	1	1	1	1	1	1	1	1	1	1	1	1	1	1	1	1	1	1	1	1	1	1	1	1	1	1	1	1	1	1	1	1	1	1	1	1	1
SF_0127	1	1	1	1	1	1	1	1	1	1	1	1	1	1	1	1	1	1	1	1	1	1	1	1	1	1	1	1	1	1	1	1	1	1	1	1	1	1	1	1	1	1	1	1	1	1	1	1	1
SF_0128	1	1	1	1	1	1	1	1	1	1	1	1	1	1	1	1	1	1	1	1	1	1	1	1	1	1	1	1	1	1	1	1	1	1	1	1	1	1	1	1	1	1	1	1	1	1	1	1	1
SF_0129	1	1	1	1	1	1	1	1	1	1	1	1	1	1	1	1	1	1	1	1	1	1	1	1	1	1	1	1	1	1	1	1	1	1	1	1	1	1	1	1	1	1	1	1	1	1	1	1	1
SF_0130	1	1	1	1	1	1	1	1	1	1	1	1	1	1	1	1	1	1	1	1	1	1	1	1	1	1	1	1	1	1	1	1	1	1	1	1	1	1	1	1	1	1	1	1	1	1	1	1	1
SF_0131	1	1	1	1	1	1	1	1	1	1	1	0	1	1	1	1	1	1	1	1	1	1	1	1	1	1	1	1	1	1	1	1	1	1	1	1	1	1	1	1	1	1	1	1	1	1	1	1	1
SF_0132	1	1	1	1	1	1	1	1	0	1	1	1	1	1	1	1	1	1	1	1	1	1	1	1	1	1	0	1	1	1	1	1	1	1	1	1	1	1	1	1	1	1	1	1	0	1	1	1	0
SF_0133	1	1	1	1	1	1	1	1	1	1	1	1	1	1	1	1	1	1	1	1	1	1	1	1	1	1	1	1	1	1	1	1	1	1	1	1	1	1	1	1	1	1	1	1	1	1	1	1	1
SF_0134	1	1	1	1	1	1	1	1	1	1	1	1	1	1	1	1	1	1	1	1	1	1	1	1	1	1	1	1	1	1	1	1	1	1	1	1	1	1	1	1	1	1	1	1	1	1	0	1	1
SF_0136	1	1	1	1	1	1	1	1	1	1	1	1	1	1	1	1	1	1	1	1	1	1	1	1	1	1	1	1	1	1	1	1	1	1	1	1	1	1	1	1	1	1	1	1	1	1	1	1	1
SF_0137	1	1	1	1	1	1	1	1	1	1	1	1	1	1	1	1	1	1	1	1	1	1	0	1	1	1	1	1	1	1	1	1	1	1	1	1	1	1	1	1	1	1	1	1	1	1	1	1	1
SF_0139	1	1	1	1	1	1	1	1	1	1	1	1	1	1	1	1	1	1	1	1	1	1	1	1	1	1	1	1	1	1	1	1	1	1	1	1	1	1	1	1	1	1	1	1	1	1	1	1	1
SF_0140	1	1	1	1	1	1	1	1	1	1	1	1	1	1	1	1	1	1	1	1	1	1	1	1	1	1	1	1	1	1	1	1	1	1	1	1	1	1	1	1	1	1	1	1	1	1	1	1	1
SF_0142	1	1	1	0	1	1	1	1	1	1	0	1	1	1	1	1	1	1	1	1	0	1	1	1	1	1	1	0	1	1	1	1	1	1	1	1	1	1	1	1	1	1	1	1	0	1	1	1	0
SF_0144	1	1	1	1	1	1	1	1	1	1	1	1	1	1	1	1	1	1	1	1	1	1	1	1	1	1	1	1	1	1	1	1	1	1	1	1	1	1	1	1	1	1	1	1	1	1	1	1	1
SF_0145	1	1	1	1	1	1	1	1	1	1	1	1	1	1	1	1	1	1	1	1	1	1	1	1	1	1	1	1	1	1	1	1	1	1	1	1	1	1	1	1	1	1	1	1	1	1	1	1	1
SF_0146	1	1	1	1	1	1	1	1	1	1	0	1	1	1	1	1	1	1	1	1	1	1	1	1	1	1	1	1	1	1	1	1	1	1	1	1	1	1	1	1	1	1	1	1	1	1	1	1	1
SF_0148	1	1	1	1	1	1	1	1	1	1	1	1	1	1	1	1	1	1	1	1	1	1	1	1	1	1	0	1	1	1	1	1	1	1	1	1	1	1	1	1	1	1	1	1	1	1	1	1	1
SF_0149	1	0	1	1	1	1	1	1	1	1	0	1	1	1	1	1	1	1	1	1	1	1	1	1	1	1	1	1	1	1	1	1	1	1	1	1	1	1	1	1	1	1	1	1	1	1	1	1	1
SF_0150	1	1	1	1	1	1	1	1	1	1	1	1	1	1	1	1	1	1	1	1	1	1	1	1	1	1	1	1	1	1	1	1	1	1	1	1	1	1	1	1	1	1	1	1	1	1	1	1	1
SF_0151	1	1	1	1	1	1	1	1	1	1	1	1	1	1	1	1	1	1	1	1	1	1	1	1	1	0	1	1	1	1	1	1	1	1	1	1	1	1	1	1	1	1	1	1	1	1	1	1	1
SF_0152	1	1	1	1	1	1	1	1	1	1	1	1	1	1	1	1	1	1	1	1	1	1	1	1	1	1	0	1	1	1	1	1	1	1	1	1	1	1	1	1	1	1	1	1	1	1	1	1	1
SF_0153	1	1	1	1	1	1	1	1	1	1	1	1	1	1	1	1	1	1	1	1	1	1	1	1	1	1	0	1	1	1	1	1	1	1	1	1	1	1	1	1	1	1	1	1	1	1	1	1	1
SF_0154	1	1	1	1	1	1	1	1	1	1	1	1	0	1	1	1	1	1	1	1	1	1	1	1	1	1	1	1	1	1	1	1	1	1	1	1	1	1	1	1	1	1	1	1	1	1	1	1	1
SF_0155	1	1	1	1	1	1	1	1	1	1	1	1	0	1	1	1	1	1	1	1	1	1	1	1	1	1	1	1	1	1	1	1	1	1	1	1	1	1	1	1	1	1	1	1	1	1	1	1	1
SF_0156	1	1	1	1	1	1	1	1	1	1	1	1	1	1	1	1	1	1	1	1	1	1	1	1	1	1	1	1	1	1	1	1	1	1	1	1	1	1	1	1	1	1	1	1	1	1	1	1	1
SF_0157	1	0	1	1	1	1	1	1	1	1	1	1	1	1	1	0	1	1	1	1	0	1	1	1	1	1	1	1	1	1	1	1	1	1	1	1	1	1	1	1	1	1	1	1	1	1	1	1	1
SF_0158	1	1	1	1	1	1	1	1	1	1	1	1	1	1	1	1	1	1	1	1	1	1	1	1	1	1	1	1	1	1	1	1	1	1	1	1	1	1	1	1	1	1	1	1	1	1	1	1	1
SF_0159	1	1	1	1	1	1	1	1	1	1	1	1	1	1	1	1	1	1	1	1	1	1	1	1	1	1	0	1	1	1	1	1	1	1	1	1	1	1	1	1	1	1	1	1	1	1	1	1	1
SF_0160	1	1	1	1	1	1	1	1	1	1	1	1	1	1	1	1	1	1	1	1	1	1	1	1	1	1	1	1	1	1	1	1	1	1	1	1	1	1	1	1	1	1	1	1	1	1	1	1	1
SF_0162	1	1	1	1	1	1	1	1	1	1	1	1	1	1	1	1	1	1	1	1	1	1	1	1	1	1	1	1	1	1	1	1	1	1	1	1	1	1	1	1	1	1	1	1	1	1	1	1	1
SF_0163	1	1	1	1	1	1	1	1	1	1	1	1	1	1	1	1	1	1	1	1	1	1	1	1	1	1	1	1	1	1	1	1	1	1	1	1	1	1	1	1	1	1	1	1	1	1	1	1	1
SF_0164	1	1	1	1	1	1	1	1	1	1	1	1	1	1	1	1	1	1	1	1	1	1	1	1	1	1	1	1	1	1	1	1	1	1	1	1	1	1	1	1	1	1	1	1	1	1	1	1	1
SF_0165	1	1	1	1	1	0	1	1	1	1	1	1	1	1	1	1	1	1	0	1	1	1	1	1	1	1	1	1	1	1	1	1	1	1	1	1	1	1	1	1	1	1	1	1	1	1	1	1	1
SF_0166	1	1	1	1	1	1	1	1	1	1	1	1	1	1	1	1	1	1	1	1	1	1	1	1	1	1	1	1	1	1	1	1	1	1	1	1	1	1	1	1	1	1	1	1	1	1	1	1	1
SF_0167	1	1	1	1	1	1	1	1	1	1	1	1	1	1	1	1	1	1	1	1	1	1	1	1	1	1	1	0	1	1	1	1	1	1	1	1	1	1	1	1	1	1	1	1	1	1	1	1	1
SF_0168	1	1	1	1	1	1	1	1	1	1	1	1	1	1	1	1	1	1	1	1	1	1	1	1	1	1	1	1	1	1	1	1	1	1	1	1	1	1	1	1	1	1	1	1	1	1	1	1	1
SF_0169	1	1	1	1	1	1	1	1	1	1	1	1	1	1	1	1	1	1	1	1	1	1	1	1	1	1	1	1	1	1	1	1	1	1	1	1	1	1	1	1	1	1	1	1	1	1	1	1	1
SF_0170	1	1	1	1	1	1	1	1	1	1	1	1	1	1	1	1	1	1	1	1	1	1	1	1	1	1	1	1	1	1	1	1	1	1	1	1	1	1	1	1	1	1	1	1	1	1	1	1	1
SF_0171	1	0	1	1	1	1	1	1	1	1	0	1	1	1	1	1	1	1	0	1	1	1	1	1	1	1	1	1	1	1	1	1	1	1	1	1	1	1	1	1	1	1	1	1	1	1	1	1	1
SF_0172	1	1	1	1	1	1	1	1	1	1	1	1	1	1	1	1	1	1	1	1	1	1	1	1	1	1	1	1	1	1	1	1	1	1	1	1	1	1	1	1	1	1	1	1	1	1	1	1	1
SF_0173	1	1	1	1	1	1	1	1	1	1	1	1	1	1	1	1	1	1	1	1	1	1	1	1	1	1	1	1	1	1	1	1	1	1	1	1	1	1	1	1	1	1	1	1	1	1	1	1	1
SF_0174	1	1	1	1	1	1	1	1	1	1	1	1	1	1	1	1	1	1	1	1	1	1	1	1	1	1	1	1	1	1	1	1	1	1	1	1	1	1	1	1	1	1	1	1	1	1	1	1	1
SF_0175	1	1	1	1	1	1	1	0	1	1	1	1	1	1	1	1	1	1	1	1	1	1	1	1	1	1	1	1	1	1	1	1	1	1	1	1	1	1	1	1	1	1	1	1	1	1	1	1	1
SF_0176	1	1	1	1	1	1	1	1	1	1	1	1	1	1	1	1	1	1	1	1	1	1	1	1	1	1	1	1	1	1	1	1	1	1	1	1	1	1	1	1	1	1	1	1	1	1	1	1	1
SF_0177	1	1	1	1	1	1	1	1	1	1	1	1	1	1	1	1	1	1	1	1	1	1	1	1	1	1	1	1	1	1	1	1	1	1	1	1	1	1	1	1	1	0	1	1	1	1	1	1	1
SF_0178	1	1	1	1	1	1	1	1	1	1	1	1	1	0	1	1	1	0	1	1	0	1	1	1	1	1	1	1	1	1	1	1	1	1	1	1	1	1	1	1	0	1	1	1	1	1	1	0	1
SF_0179	1	1	1	1	1	1	1	1	1	1	1	1	1	1	1	1	1	1	1	1	1	1	1	1	1	1	1	1	1	1	1	1	1	1	1	1	1	0	1	1	1	0	1	1	1	1	1	1	1
SF_0180	1	1	1	1	1	1	1	1	1	0	1	1	1	1	1	1	1	1	1	1	1	1	1	1	1	1	1	1	1	1	1	1	1	1	1	1	1	1	1	0	1	1	0	0	1	1	1	1	1
SF_0182	1	1	1	0	1	1	1	1	1	1	1	1	1	1	1	1	1	1	1	1	1	1	1	1	1	1	1	1	1	1	1	1	1	1	1	1	1	0	1	1	1	1	1	1	1	1	1	1	1
SF_0185	1	1	1	1	1	1	1	1	1	1	1	1	1	1	1	1	1	1	1	1	1	1	1	1	1	1	1	1	1	1	1	1	1	1	1	0	1	1	1	1	1	1	1	1	1	1	1	1	1
SF_0186	1	1	1	1	1	1	1	1	1	1	1	1	1	1	1	1	1	1	1	1	1	1	1	1	1	1	1	1	1	1	1	1	1	1	1	1	1	1	1	1	1	1	1	1	1	1	1	1	1
SF_0189	1	1	1	1	1	1	1	1	1	1	1	1	1	1	1	1	1	1	1	1	1	1	1	1	1	1	1	1	1	1	1	1	1	1	1	1	1	1	1	1	1	1	1	1	1	1	1	1	1
SF_0190	1	1	1	1	1	0	1	1	1	1	1	1	1	0	1	1	1	1	0	1	1	1	1	1	1	1	1	1	1	1	1	1	1	1	1	1	1	1	1	1	1	1	1	1	1	1	1	1	1
SF_0192	1	1	1	1	1	1	1	1	1	1	1	1	1	1	1	1	1	1	1	1	1	1	1	1	1	1	1	1	1	1	1	1	1	1	1	1	1	1	1	1	1	1	1	1	1	1	1	1	1
SF_0193	1	1	1	1	1	1	1	1	1	1	1	1	1	1	1	1	1	1	1	1	1	1	1	1	1	1	1	1	1	1	1	1	1	1	1	1	1	1	1	1	1	1	1	1	1	1	1	1	1
SF_0194	1	1	1	1	1	1	0	1	1	1	1	1	1	1	1	1	1	1	1	1	1	1	1	1	1	1	1	1	1	1	1	1	1	1	1	1	1	1	1	1	1	1	1	1	1	1	1	1	1
SF_0195	1	1	1	1	1	1	1	1	1	1	1	1	1	1	1	1	1	1	1	1	1	1	1	1	1	1	1	1	1	1	1	1	1	1	1	1	1	1	1	1	1	1	1	1	1	1	1	1	1
SF_0196	1	1	1	1	1	1	1	1	1	1	1	1	1	1	1	1	1	1	1	1	1	1	1	1	1	1	1	1	1	1	1	1	1	1	1	1	1	1	1	1	1	1	1	1	1	1	1	1	1
SF_0244	1	1	1	1	1	1	1	1	1	1	1	1	1	1	1	1	1	1	1	1	1	1	1	1	1	1	1	1	1	1	1	1	1	1	1	1	1	0	1	1	1	0	1	1	1	1	1	1	1
SF_0245	1	1	1	1	1	1	1	1	1	1	1	1	1	1	1	1	1	1	1	1	1	1	1	1	1	1	1	1	1	1	1	1	1	1	1	1	1	1	1	1	1	1	1	1	1	1	1	1	1
SF_0246	1	1	1	1	1	1	1	1	1	1	1	1	1	1	1	1	1	1	1	1	1	1	1	1	1	1	1	1	1	1	1	1	1	1	1	1	1	1	1	0	1	1	1	1	1	1	1	1	1
SF_0247	1	1	1	1	1	1	1	1	1	1	1	1	1	1	1	1	1	1	1	1	1	1	1	1	1	1	1	1	1	1	1	1	1	1	1	1	1	1	1	0	1	0	1	1	1	1	1	1	1
SF_0248	1	1	1	1	1	1	1	1	1	1	1	1	1	1	1	1	1	1	1	1	1	1	1	1	1	1	1	1	1	1	1	1	1	1	1	1	1	0	1	0	1	1	1	1	1	1	1	1	1
SF_0249	1	1	1	1	1	1	1	1	1	1	1	1	1	1	1	1	1	1	1	1	1	1	1	1	1	1	1	1	1	1	1	1	1	1	1	1	1	0	1	0	1	1	1	1	1	1	1	1	1
SF_0250	1	1	1	1	1	1	1	1	1	1	1	1	1	1	1	1	1	1	1	1	1	1	1	1	1	1	1	1	1	1	1	1	1	1	1	1	1	1	1	1	1	1	1	1	1	1	1	1	1
SF_0251	1	1	1	1	1	1	1	1	1	1	1	1	1	1	1	1	1	1	1	1	1	1	1	1	1	1	1	1	1	1	1	1	1	1	1	1	1	1	1	1	1	1	1	1	1	1	1	1	0
SF_0252	1	1	1	1	1	1	1	1	1	1	1	1	1	1	1	1	1	1	1	1	1	1	1	1	1	1	1	1	1	1	1	1	1	1	1	1	1	1	1	1	1	1	1	1	1	1	1	1	1
SF_0253	1	1	1	1	1	1	1	1	1	1	1	1	1	1	1	1	1	1	1	1	1	1	1	1	1	1	1	1	1	1	1	1	1	1	1	1	1	1	1	1	1	1	1	1	1	1	1	1	1
SF_0254	1	1	1	1	1	1	1	1	1	1	1	1	1	1	1	1	1	1	1	1	1	1	1	1	1	1	1	1	1	1	1	1	1	1	1	1	1	1	1	1	1	1	1	1	1	1	1	1	1
SF_0259	1	1	1	1	1	1	0	1	1	1	1	1	1	1	1	1	1	1	1	1	1	1	1	1	1	1	1	1	1	1	1	1	1	1	1	1	1	1	1	1	1	1	1	1	1	1	1	1	1
SF_0261	1	1	1	1	1	1	1	1	1	1	1	1	1	1	1	1	1	1	1	1	1	1	1	1	1	1	1	1	1	1	1	1	1	1	1	1	1	1	1	1	1	1	1	1	1	1	1	1	1
SF_0262	1	1	1	1	1	1	1	1	1	1	1	1	1	1	1	1	1	1	1	1	1	0	1	1	1	1	1	1	1	1	1	1	1	1	1	1	1	1	1	1	1	1	1	1	1	1	0	1	1
SF_0263	1	1	1	1	1	1	1	1	1	1	1	1	1	1	1	1	1	1	1	1	1	1	1	1	1	1	1	1	1	1	1	1	1	1	1	1	1	1	1	1	1	1	1	1	1	1	1	1	1
SF_0264	1	1	1	1	1	1	1	1	1	1	1	1	1	1	1	1	1	1	1	1	1	1	1	1	1	1	1	1	1	1	1	1	1	1	1	1	1	1	1	1	1	1	1	1	1	1	1	1	1
SF_0265	1	1	1	1	1	1	1	1	1	1	0	1	1	1	1	1	1	1	1	1	1	1	1	1	1	1	1	1	1	1	0	1	1	1	1	1	1	1	1	1	1	1	1	1	1	1	1	1	1
SF_0266	1	1	1	1	1	1	0	0	1	1	1	1	1	1	1	1	1	1	1	1	1	1	1	1	1	1	1	1	1	1	1	1	1	1	1	1	1	1	1	1	1	1	1	1	1	1	1	1	1
SF_0269	1	1	1	1	1	1	0	1	1	1	1	1	1	1	1	1	1	1	1	1	1	1	1	1	1	1	1	1	1	1	1	1	1	1	1	1	1	1	1	1	1	1	1	1	1	1	1	1	1
SF_0270	1	1	1	1	1	1	1	1	1	1	1	1	1	1	1	1	1	1	1	1	1	1	1	1	1	1	1	1	1	0	1	1	1	1	1	1	1	1	1	1	1	1	1	1	1	1	1	1	1
SF_0271	1	1	1	1	1	1	1	1	1	1	1	1	1	1	1	1	1	1	1	1	1	1	1	1	1	1	1	1	1	0	1	1	1	1	1	1	1	1	1	1	1	1	1	1	1	1	1	1	1
SF_0272	1	1	1	1	1	1	1	1	1	1	1	1	1	1	1	1	1	1	1	1	1	1	1	1	1	1	1	1	1	0	1	1	1	1	1	1	1	1	1	1	1	1	1	1	1	1	1	1	1
SF_0273	1	1	1	1	1	1	1	1	1	1	1	1	1	1	1	1	1	1	1	1	1	1	1	1	1	1	1	1	1	0	1	1	1	1	1	1	1	1	1	1	1	1	1	1	1	1	1	1	1
SF_0274	1	1	1	1	1	1	1	1	1	1	1	1	1	1	1	1	1	1	1	1	1	1	1	1	1	1	1	1	1	1	1	1	1	1	1	1	1	1	1	1	1	1	1	1	1	1	1	1	1
SF_0275	1	1	1	1	1	1	1	1	1	1	1	1	1	1	1	1	1	1	1	1	1	1	1	1	1	1	1	1	1	1	1	1	1	1	1	1	1	1	1	1	1	1	1	1	1	1	1	1	1
SF_0276	1	1	1	1	1	1	1	1	1	1	1	1	1	1	1	1	1	1	1	1	1	1	1	1	1	1	1	1	1	1	1	1	1	1	1	1	1	1	1	1	1	1	1	1	1	1	1	1	1
SF_0277	1	1	1	1	1	1	1	1	1	1	1	1	1	1	1	1	1	1	1	1	1	1	1	1	1	1	1	1	1	1	1	1	1	1	1	1	1	1	1	1	1	1	1	1	1	1	1	1	1
SF_0278	1	1	1	1	1	1	1	1	1	1	1	1	1	1	1	1	1	1	1	1	1	1	1	1	1	1	1	1	1	1	1	1	1	1	1	1	1	1	1	1	1	1	1	1	1	1	1	1	1
SF_0279	1	1	1	1	1	1	1	1	1	1	1	1	1	1	1	1	1	1	1	1	1	1	1	1	1	1	1	1	1	1	1	1	1	1	1	1	1	1	1	1	1	1	1	1	1	1	1	1	1
SF_0280	1	1	1	1	1	1	1	1	1	1	1	1	1	1	1	1	1	1	1	1	1	1	1	1	1	1	1	1	1	1	1	1	1	1	1	1	1	1	1	1	1	1	1	1	1	1	1	1	1
SF_0281	1	1	1	1	1	1	1	1	0	1	1	1	1	1	1	1	1	1	1	1	1	1	1	1	1	1	1	1	1	1	1	1	1	1	1	1	1	1	1	1	1	1	1	1	1	1	1	1	1
SF_0282	1	1	1	1	1	1	1	1	1	1	1	1	1	1	1	1	1	1	1	1	1	1	1	1	1	1	1	1	1	1	1	1	1	1	1	0	1	1	1	1	1	1	1	1	1	1	1	1	1
SF_0283	1	1	1	1	1	1	1	1	1	1	1	1	1	1	1	1	1	1	1	1	1	1	1	1	1	1	1	1	1	1	1	1	1	1	1	0	1	1	1	1	1	1	1	1	1	1	1	1	1
SF_0284	1	1	1	1	1	1	1	1	1	1	1	1	1	1	1	0	1	1	1	1	1	1	1	1	1	1	1	1	1	1	1	1	1	1	1	1	0	1	1	1	1	1	1	1	1	1	1	1	1
SF_0285	1	1	1	1	1	1	1	1	1	1	1	1	1	1	1	1	1	1	1	1	1	1	1	1	1	1	1	1	1	1	1	1	1	1	1	1	1	1	1	1	1	1	1	1	1	1	1	1	1
SF_0286	1	1	1	1	1	1	1	1	1	1	1	1	1	1	1	1	1	1	1	1	1	1	1	1	1	1	1	1	1	1	1	1	1	1	1	1	1	1	1	1	1	1	1	1	1	1	1	1	1
SF_0287	1	1	1	1	0	1	1	1	1	1	1	1	1	1	1	1	1	1	1	1	1	1	1	1	1	1	1	1	1	1	1	1	1	1	1	1	1	1	1	1	1	1	1	1	1	1	1	1	1
SF_0289	1	1	1	1	1	1	1	1	1	1	1	1	1	1	1	1	1	1	1	1	1	1	1	1	1	1	1	1	1	1	1	1	1	1	1	1	1	1	1	1	1	1	1	1	1	1	1	1	1
SF_0290	1	1	1	1	1	1	1	1	1	1	1	1	1	1	1	1	1	1	1	1	1	1	1	1	1	1	1	1	1	1	1	1	1	1	1	1	1	1	1	1	1	1	1	1	1	1	1	1	1
SF_0291	1	1	1	1	1	1	1	1	1	1	1	1	1	1	1	1	1	1	1	1	1	1	1	1	1	1	1	1	0	1	1	1	1	1	1	1	1	1	1	1	1	1	1	1	1	1	1	1	1
SF_0292	1	1	1	1	1	1	1	1	1	1	1	1	1	1	1	1	1	1	1	1	1	1	1	1	1	1	1	1	1	1	1	1	1	1	1	1	1	1	1	1	1	1	1	1	1	1	1	1	1
SF_0293	1	1	1	1	1	1	1	1	1	1	1	1	1	1	1	1	1	1	1	1	1	1	1	1	1	1	1	1	1	1	1	1	1	1	1	1	1	1	1	1	1	1	1	1	1	1	1	1	1
SF_0294	1	1	1	1	1	1	1	1	1	1	1	1	1	1	1	1	1	1	1	1	1	1	1	1	1	1	1	1	1	1	1	1	1	1	1	1	1	1	1	1	1	1	1	1	1	1	1	1	1
SF_0295	1	1	1	1	1	1	1	1	1	1	1	1	1	1	1	1	1	1	1	1	1	1	1	1	1	1	1	1	1	1	1	1	1	1	1	1	1	1	1	1	1	1	1	1	1	1	1	1	1
SF_0296	1	1	1	1	1	1	1	1	1	1	1	1	1	1	1	1	1	1	1	1	1	1	1	1	1	1	1	1	1	1	1	1	1	1	1	0	1	1	1	1	1	1	1	1	1	1	1	1	1
SF_0298	1	1	1	1	1	1	1	1	1	1	1	1	1	1	1	1	1	1	1	1	1	1	1	1	1	1	1	1	1	1	1	1	1	1	1	1	1	1	1	1	1	1	1	1	1	1	1	1	1
SF_0299	1	1	1	1	1	1	1	1	1	1	1	1	1	1	1	1	1	1	1	1	1	1	1	1	1	1	1	1	1	1	1	1	1	1	1	1	1	1	1	1	1	1	1	1	1	1	1	1	1
SF_0300	1	1	1	1	1	1	1	1	1	1	1	1	1	1	1	1	1	1	1	1	1	1	1	1	1	1	1	1	1	1	1	1	1	1	1	1	1	1	1	1	1	1	1	1	1	1	1	1	1
SF_0301	1	1	1	1	1	1	1	1	1	1	1	1	1	1	1	1	1	1	1	1	1	1	1	1	1	1	1	1	1	1	1	1	1	1	1	1	1	1	1	1	1	1	1	1	1	1	1	1	1
SF_0302	1	1	1	1	1	1	1	1	1	1	1	1	1	1	1	1	1	1	1	1	1	1	1	1	1	1	1	1	0	1	1	1	1	1	1	1	1	1	1	1	1	1	1	1	1	1	1	1	1
SF_0303	1	1	1	1	1	1	1	1	1	1	1	1	1	1	1	1	1	1	1	1	1	1	1	1	1	1	1	1	0	1	1	1	1	1	1	1	1	1	1	1	1	1	1	1	1	1	1	1	1
SF_0304	1	1	1	1	1	1	1	1	1	1	1	1	1	1	1	1	1	1	1	1	1	1	1	1	1	1	1	1	1	1	1	1	1	1	1	1	1	1	1	1	1	1	1	1	1	1	1	1	0
SF_0308	1	1	1	1	1	1	1	1	1	1	1	1	1	1	1	1	1	1	1	1	1	1	1	1	1	1	1	1	1	1	1	1	1	1	1	1	1	1	1	1	1	1	1	1	1	1	1	1	1
SF_0309	1	1	1	1	1	1	1	1	1	1	1	1	1	1	1	1	1	1	1	1	1	1	1	1	1	1	1	1	1	1	1	1	1	1	1	1	1	1	1	1	1	1	1	1	1	1	1	1	1
SF_0310	1	1	1	1	1	1	1	1	1	1	1	1	1	1	1	1	1	1	1	1	1	1	1	1	1	1	1	1	1	1	1	1	1	1	1	1	1	1	1	1	1	1	1	1	1	1	1	1	1
SF_0311	1	1	1	1	1	1	1	1	1	1	1	1	1	1	1	1	1	1	1	1	1	1	1	1	1	1	1	1	1	1	1	1	1	1	1	1	1	1	1	1	1	1	1	1	1	1	1	1	1
SF_0312	1	1	1	1	1	1	1	1	1	1	1	1	1	1	1	1	1	1	1	1	1	1	1	1	1	1	1	1	1	1	1	1	1	1	1	1	1	1	1	1	1	1	1	1	1	1	1	1	1
SF_0313	1	1	1	1	1	1	1	1	1	1	1	1	1	1	1	1	1	1	1	1	1	1	1	1	1	1	1	1	1	1	1	1	1	1	1	1	1	1	1	1	1	1	1	1	1	1	1	1	1
SF_0314	1	1	1	1	1	1	1	1	1	1	1	1	1	1	1	1	1	1	1	1	1	1	1	1	1	1	1	1	1	1	1	1	1	1	1	1	1	1	1	1	1	1	1	1	1	1	1	1	1
SF_0315	1	1	1	1	1	1	1	1	1	1	1	1	1	1	1	1	1	1	1	1	1	1	1	1	1	1	1	1	1	1	1	1	1	1	1	1	1	1	1	1	1	1	1	1	1	1	1	1	1
SF_0316	1	1	1	1	1	1	1	1	1	1	1	1	1	1	1	1	1	1	1	1	1	1	1	1	1	1	1	1	1	1	1	1	1	1	1	1	1	1	1	1	0	1	1	1	1	1	1	1	1
SF_0317	1	1	1	1	1	1	1	1	1	1	1	1	1	1	1	1	1	1	1	1	1	1	1	1	1	1	1	1	1	1	1	1	1	1	1	1	1	1	1	1	1	1	1	1	1	1	1	1	1
SF_0318	1	1	0	1	1	1	1	1	1	1	1	1	1	1	1	1	1	1	1	1	1	1	1	1	1	1	1	1	1	1	1	1	1	1	1	1	1	1	1	1	1	1	1	1	1	1	1	1	1
SF_0319	1	1	1	1	1	1	1	1	1	1	1	1	1	1	1	1	1	1	1	1	1	1	1	1	1	1	1	1	1	1	1	1	1	1	1	1	1	1	1	1	1	1	1	1	1	1	1	1	1
SF_0320	1	1	1	1	1	1	1	1	1	1	1	1	1	1	1	1	1	1	1	1	1	1	1	1	1	1	1	1	1	1	1	1	1	1	1	1	1	1	1	1	1	1	1	1	1	1	1	1	1
SF_0321	1	1	1	1	1	1	1	1	1	1	1	1	1	1	1	1	1	1	1	1	1	1	1	1	1	1	1	1	1	1	1	1	1	1	1	1	1	1	1	1	1	1	1	1	1	1	1	1	1
SF_0324	1	1	1	1	1	1	1	1	1	1	1	1	1	1	1	1	1	1	1	1	1	1	1	1	1	1	1	1	1	1	1	1	1	1	1	1	1	1	1	1	1	1	1	1	1	1	1	1	1
SF_0326	1	1	1	1	1	1	1	1	1	1	1	1	1	1	1	1	1	1	1	1	1	1	1	1	1	1	1	1	1	1	1	1	1	1	1	1	1	1	1	1	1	1	1	1	1	1	1	1	1
SF_0327	1	1	0	1	1	1	1	1	1	1	1	1	1	1	1	1	1	1	1	1	1	1	1	1	1	1	1	1	1	1	1	1	1	1	1	1	1	1	1	1	1	1	1	1	1	1	1	1	1
SF_0328	1	1	1	1	1	1	1	1	1	1	1	1	1	1	1	1	1	1	1	1	1	1	1	1	1	1	1	1	1	1	1	1	1	1	1	1	1	1	1	1	1	1	1	1	1	1	1	1	1
SF_0329	1	1	1	1	1	1	1	1	1	1	1	1	1	1	1	1	1	1	1	1	1	1	1	1	1	1	1	1	1	1	1	1	1	1	1	1	1	1	1	1	1	1	1	1	1	1	1	1	1
SF_0330	1	1	1	1	1	1	1	1	1	1	1	1	1	1	1	1	1	1	1	1	1	1	1	1	1	1	1	1	1	1	1	1	1	1	1	1	1	1	1	1	1	1	1	1	1	1	1	1	1
SF_0331	1	1	1	1	1	1	1	1	1	1	1	1	1	1	1	1	1	1	1	1	1	1	1	1	1	1	1	1	1	1	1	1	1	1	1	1	1	1	1	1	1	1	1	1	1	1	1	1	1
SF_0332	1	1	1	1	1	1	1	1	1	1	1	1	1	1	1	1	1	0	1	1	1	1	1	1	1	1	1	1	1	1	0	1	1	1	1	1	1	1	1	1	1	1	1	1	1	0	1	1	1
SF_0333	1	1	1	1	1	1	1	1	1	1	1	1	1	1	1	1	1	0	1	1	1	1	1	1	1	1	1	1	1	1	0	1	1	1	1	1	1	1	1	1	1	1	1	1	1	0	1	1	1
SF_0334	1	1	1	1	1	1	1	1	1	1	1	1	1	1	1	1	1	1	1	1	1	1	1	1	1	1	1	1	1	1	1	1	1	1	1	1	1	1	1	1	1	1	1	1	1	1	1	1	1
SF_0335	1	1	1	1	1	1	1	1	1	1	1	1	1	1	1	1	1	1	1	1	1	1	1	1	1	1	1	1	1	1	1	1	1	1	1	1	1	1	1	1	1	1	1	1	1	1	1	1	1
SF_0336	1	1	1	1	1	1	1	1	1	1	1	1	1	1	1	1	1	0	1	1	1	1	1	1	1	1	1	1	1	1	0	1	1	1	1	1	1	1	1	1	1	1	1	1	1	0	1	1	1
SF_0337	1	1	1	1	1	1	1	1	1	1	1	1	1	1	1	1	1	0	1	1	1	1	1	1	1	1	1	1	1	1	0	1	1	1	1	1	1	1	1	1	1	1	1	1	1	0	1	1	1
[truncated: 5,000 more columns]

## Sheet: F1C
Cohort	Group	Jaccard
Diagnostic	AD-AD	0.226032
Diagnostic	AD-AD	0.204605
Diagnostic	AD-AD	0.268141
Diagnostic	AD-AD	0.236708
Diagnostic	AD-AD	0.241588
Diagnostic	AD-AD	0.271544
Diagnostic	AD-AD	0.20486
Diagnostic	AD-AD	0.20412
Diagnostic	AD-AD	0.277002
Diagnostic	AD-AD	0.216156
Diagnostic	AD-AD	0.22777
Diagnostic	AD-AD	0.272074
Diagnostic	AD-AD	0.219218
Diagnostic	AD-AD	0.240182
Diagnostic	AD-AD	0.190854
Diagnostic	AD-AD	0.239798
Diagnostic	AD-AD	0.246263
Diagnostic	AD-AD	0.203683
Diagnostic	AD-AD	0.218587
Diagnostic	AD-AD	0.231826
Diagnostic	AD-AD	0.271588
Diagnostic	AD-AD	0.194771
Diagnostic	AD-AD	0.259076
Diagnostic	AD-AD	0.25468
Diagnostic	AD-AD	0.220314
Diagnostic	AD-AD	0.263288
Diagnostic	AD-AD	0.235935
Diagnostic	AD-AD	0.221935
Diagnostic	AD-AD	0.25036
Diagnostic	AD-AD	0.213388
Diagnostic	AD-AD	0.241455
Diagnostic	AD-AD	0.266205
Diagnostic	AD-AD	0.226248
Diagnostic	AD-AD	0.20256
Diagnostic	AD-AD	0.215345
Diagnostic	AD-AD	0.247034
Diagnostic	AD-AD	0.24991
Diagnostic	AD-AD	0.244152
Diagnostic	AD-AD	0.270125
Diagnostic	AD-AD	0.193807
Diagnostic	AD-AD	0.257164
Diagnostic	AD-AD	0.229978
Diagnostic	AD-AD	0.237331
Diagnostic	AD-AD	0.18795
Diagnostic	AD-AD	0.267913
Diagnostic	AD-AD	0.202855
Diagnostic	AD-AD	0.29708
Diagnostic	AD-AD	0.182163
Diagnostic	AD-AD	0.274974
Diagnostic	AD-AD	0.229348
Diagnostic	AD-AD	0.184201
Diagnostic	AD-AD	0.205293
Diagnostic	AD-AD	0.26301
Diagnostic	AD-AD	0.195849
Diagnostic	AD-AD	0.22656
Diagnostic	AD-AD	0.182887
Diagnostic	AD-AD	0.238265
Diagnostic	AD-AD	0.248152
Diagnostic	AD-AD	0.222921
Diagnostic	AD-AD	0.230686
Diagnostic	AD-AD	0.251246
Diagnostic	AD-AD	0.256254
Diagnostic	AD-AD	0.227223
Diagnostic	AD-AD	0.223582
Diagnostic	AD-AD	0.242781
Diagnostic	AD-AD	0.207455
Diagnostic	AD-AD	0.252947
Diagnostic	AD-AD	0.26188
Diagnostic	AD-AD	0.202866
Diagnostic	AD-AD	0.236489
Diagnostic	AD-AD	0.238351
Diagnostic	AD-AD	0.18572
Diagnostic	AD-AD	0.267358
Diagnostic	AD-AD	0.206456
Diagnostic	AD-AD	0.224453
Diagnostic	AD-AD	0.27048
Diagnostic	AD-AD	0.233163
Diagnostic	AD-AD	0.242347
Diagnostic	AD-AD	0.216114
Diagnostic	AD-AD	0.181918
Diagnostic	AD-AD	0.2249
Diagnostic	AD-AD	0.23847
Diagnostic	AD-AD	0.213496
Diagnostic	AD-AD	0.216561
Diagnostic	AD-AD	0.292699
Diagnostic	AD-AD	0.225189
Diagnostic	AD-AD	0.215396
Diagnostic	AD-AD	0.227338
Diagnostic	AD-AD	0.266667
Diagnostic	AD-AD	0.204578
Diagnostic	AD-AD	0.222946
Diagnostic	AD-AD	0.203523
Diagnostic	AD-AD	0.222878
Diagnostic	AD-AD	0.186945
Diagnostic	AD-AD	0.223559
Diagnostic	AD-AD	0.188439
Diagnostic	AD-AD	0.283834
Diagnostic	AD-AD	0.223008
Diagnostic	AD-AD	0.187792
Diagnostic	AD-AD	0.164826
Diagnostic	AD-AD	0.233561
Diagnostic	AD-AD	0.196312
Diagnostic	AD-AD	0.190805
Diagnostic	AD-AD	0.245263
Diagnostic	AD-AD	0.203795
Diagnostic	AD-AD	0.235805
Diagnostic	AD-AD	0.172305
Diagnostic	AD-AD	0.212613
Diagnostic	AD-AD	0.210467
Diagnostic	AD-AD	0.171462
Diagnostic	AD-AD	0.204247
Diagnostic	AD-AD	0.190549
Diagnostic	AD-AD	0.226186
Diagnostic	AD-AD	0.169834
Diagnostic	AD-AD	0.234082
Diagnostic	AD-AD	0.214286
Diagnostic	AD-AD	0.176561
Diagnostic	AD-AD	0.239809
Diagnostic	AD-AD	0.209788
Diagnostic	AD-AD	0.179907
Diagnostic	AD-AD	0.202059
Diagnostic	AD-AD	0.206501
Diagnostic	AD-AD	0.207331
Diagnostic	AD-AD	0.234931
Diagnostic	AD-AD	0.185113
Diagnostic	AD-AD	0.168775
Diagnostic	AD-AD	0.208509
Diagnostic	AD-AD	0.232718
Diagnostic	AD-AD	0.127769
Diagnostic	AD-AD	0.235049
Diagnostic	AD-AD	0.228011
Diagnostic	AD-AD	0.228393
Diagnostic	AD-AD	0.218487
Diagnostic	AD-AD	0.212156
Diagnostic	AD-AD	0.207028
Diagnostic	AD-AD	0.158333
Diagnostic	AD-AD	0.239319
Diagnostic	AD-AD	0.16337
Diagnostic	AD-AD	0.252922
Diagnostic	AD-AD	0.180431
Diagnostic	AD-AD	0.215564
Diagnostic	AD-AD	0.198178
Diagnostic	AD-AD	0.174666
Diagnostic	AD-AD	0.144986
Diagnostic	AD-AD	0.243411
Diagnostic	AD-AD	0.186083
Diagnostic	AD-AD	0.196408
Diagnostic	AD-AD	0.24626
Diagnostic	AD-AD	0.235704
Diagnostic	AD-AD	0.235036
Diagnostic	AD-AD	0.189367
Diagnostic	AD-AD	0.221179
Diagnostic	AD-AD	0.21903
Diagnostic	AD-AD	0.181888
Diagnostic	AD-AD	0.200459
Diagnostic	AD-AD	0.171451
Diagnostic	AD-AD	0.212766
Diagnostic	AD-AD	0.179669
Diagnostic	AD-AD	0.229966
Diagnostic	AD-AD	0.235748
Diagnostic	AD-AD	0.130558
Diagnostic	AD-AD	0.209708
Diagnostic	AD-AD	0.196449
Diagnostic	AD-AD	0.194001
Diagnostic	AD-AD	0.245772
Diagnostic	AD-AD	0.206883
Diagnostic	AD-AD	0.191424
Diagnostic	AD-AD	0.242055
Diagnostic	AD-AD	0.187935
Diagnostic	AD-AD	0.225843
Diagnostic	AD-AD	0.183004
Diagnostic	AD-AD	0.21802
Diagnostic	AD-AD	0.201524
Diagnostic	AD-AD	0.207491
Diagnostic	AD-AD	0.194935
Diagnostic	AD-AD	0.213844
Diagnostic	AD-AD	0.276798
Diagnostic	AD-AD	0.214873
Diagnostic	AD-AD	0.176471
Diagnostic	AD-AD	0.212472
Diagnostic	AD-AD	0.239694
Diagnostic	AD-AD	0.250627
Diagnostic	AD-AD	0.193561
Diagnostic	AD-AD	0.161991
Diagnostic	AD-AD	0.186579
Diagnostic	AD-AD	0.236671
Diagnostic	AD-AD	0.172854
Diagnostic	AD-AD	0.262836
Diagnostic	AD-AD	0.219376
Diagnostic	AD-AD	0.166341
Diagnostic	AD-AD	0.170512
Diagnostic	AD-AD	0.250089
Diagnostic	AD-AD	0.16809
Diagnostic	AD-AD	0.143919
Diagnostic	AD-AD	0.228448
Diagnostic	AD-AD	0.18088
Diagnostic	AD-AD	0.189808
Diagnostic	AD-AD	0.133493
Diagnostic	AD-AD	0.201512
Diagnostic	AD-AD	0.183843
Diagnostic	AD-AD	0.14371
Diagnostic	AD-AD	0.147047
Diagnostic	AD-AD	0.203313
Diagnostic	AD-AD	0.213417
Diagnostic	AD-AD	0.158145
Diagnostic	AD-AD	0.220664
Diagnostic	AD-AD	0.189189
Diagnostic	AD-AD	0.184803
Diagnostic	AD-AD	0.173995
Diagnostic	AD-AD	0.173662
Diagnostic	AD-AD	0.145282
Diagnostic	AD-AD	0.207262
Diagnostic	AD-AD	0.163615
Diagnostic	AD-AD	0.19403
Diagnostic	AD-AD	0.209967
Diagnostic	AD-AD	0.189168
Diagnostic	AD-AD	0.159289
Diagnostic	AD-AD	0.161972
Diagnostic	AD-AD	0.211083
Diagnostic	AD-AD	0.191255
Diagnostic	AD-AD	0.223948
Diagnostic	AD-AD	0.219623
Diagnostic	AD-AD	0.200372
Diagnostic	AD-AD	0.214095
Diagnostic	AD-AD	0.183539
Diagnostic	AD-AD	0.188868
Diagnostic	AD-AD	0.159763
Diagnostic	AD-AD	0.209234
Diagnostic	AD-AD	0.128709
Diagnostic	AD-AD	0.258609
Diagnostic	AD-AD	0.1308
Diagnostic	AD-AD	0.235167
Diagnostic	AD-AD	0.183549
Diagnostic	AD-AD	0.155063
Diagnostic	AD-AD	0.17501
Diagnostic	AD-AD	0.180687
Diagnostic	AD-AD	0.162333
Diagnostic	AD-AD	0.174683
Diagnostic	AD-AD	0.217343
Diagnostic	AD-AD	0.195822
Diagnostic	AD-AD	0.20598
Diagnostic	AD-AD	0.190586
Diagnostic	AD-AD	0.161776
Diagnostic	AD-AD	0.229236
Diagnostic	AD-AD	0.206403
Diagnostic	AD-AD	0.151681
Diagnostic	AD-AD	0.16562
Diagnostic	AD-AD	0.211152
Diagnostic	AD-AD	0.175246
Diagnostic	AD-AD	0.2177
Diagnostic	AD-AD	0.204469
Diagnostic	AD-AD	0.155891
Diagnostic	AD-AD	0.171484
Diagnostic	AD-AD	0.192163
Diagnostic	AD-AD	0.14859
Diagnostic	AD-AD	0.232046
Diagnostic	AD-AD	0.162791
Diagnostic	AD-AD	0.19399
Diagnostic	AD-AD	0.23449
Diagnostic	AD-AD	0.180765
Diagnostic	AD-AD	0.200382
Diagnostic	AD-AD	0.15823
Diagnostic	AD-AD	0.215737
Diagnostic	AD-AD	0.186162
Diagnostic	AD-AD	0.213888
Diagnostic	AD-AD	0.175222
Diagnostic	AD-AD	0.191978
Diagnostic	AD-AD	0.259128
Diagnostic	AD-AD	0.191714
Diagnostic	AD-AD	0.169261
Diagnostic	AD-AD	0.183157
Diagnostic	AD-AD	0.202743
Diagnostic	AD-AD	0.201394
Diagnostic	AD-AD	0.197443
Diagnostic	AD-AD	0.174863
Diagnostic	AD-AD	0.173017
Diagnostic	AD-AD	0.230964
Diagnostic	AD-AD	0.282093
Diagnostic	AD-AD	0.23617
Diagnostic	AD-AD	0.227488
Diagnostic	AD-AD	0.221612
Diagnostic	AD-AD	0.242788
Diagnostic	AD-AD	0.228654
Diagnostic	AD-AD	0.231681
Diagnostic	AD-AD	0.235843
Diagnostic	AD-AD	0.239743
Diagnostic	AD-AD	0.266553
Diagnostic	AD-AD	0.230376
Diagnostic	AD-AD	0.257153
Diagnostic	AD-AD	0.272853
Diagnostic	AD-AD	0.222549
Diagnostic	AD-AD	0.249639
Diagnostic	AD-AD	0.2325
Diagnostic	AD-AD	0.248257
Diagnostic	AD-AD	0.23813
Diagnostic	AD-AD	0.235439
Diagnostic	AD-AD	0.232862
Diagnostic	AD-AD	0.244571
Diagnostic	AD-AD	0.243405
Diagnostic	AD-AD	0.254081
Diagnostic	AD-AD	0.245772
Diagnostic	AD-AD	0.23637
Diagnostic	AD-AD	0.238747
Diagnostic	AD-AD	0.257651
Diagnostic	AD-AD	0.221363
Diagnostic	AD-AD	0.227007
Diagnostic	AD-AD	0.215578
Diagnostic	AD-AD	0.249551
Diagnostic	AD-AD	0.176471
Diagnostic	AD-AD	0.210374
Diagnostic	AD-AD	0.27701
Diagnostic	AD-AD	0.274586
Diagnostic	AD-AD	0.276786
Diagnostic	AD-AD	0.274211
Diagnostic	AD-AD	0.250359
Diagnostic	AD-AD	0.232214
Diagnostic	AD-AD	0.194631
Diagnostic	AD-AD	0.257998
Diagnostic	AD-AD	0.223037
Diagnostic	AD-AD	0.251703
Diagnostic	AD-AD	0.206361
Diagnostic	AD-AD	0.233148
Diagnostic	AD-AD	0.238875
Diagnostic	AD-AD	0.214312
Diagnostic	AD-AD	0.230769
Diagnostic	AD-AD	0.261474
Diagnostic	AD-AD	0.229982
Diagnostic	AD-AD	0.234935
Diagnostic	AD-AD	0.289033
Diagnostic	AD-AD	0.25357
Diagnostic	AD-AD	0.25649
Diagnostic	AD-AD	0.220475
Diagnostic	AD-AD	0.258201
Diagnostic	AD-AD	0.255961
Diagnostic	AD-AD	0.257848
Diagnostic	AD-AD	0.224113
Diagnostic	AD-AD	0.210623
Diagnostic	AD-AD	0.228338
Diagnostic	AD-AD	0.241153
Diagnostic	AD-AD	0.272854
Diagnostic	AD-AD	0.269391
Diagnostic	AD-AD	0.234175
Diagnostic	AD-AD	0.21343
Diagnostic	AD-AD	0.240184
Diagnostic	AD-AD	0.242369
Diagnostic	AD-AD	0.233206
Diagnostic	AD-AD	0.241367
Diagnostic	AD-AD	0.244833
Diagnostic	AD-AD	0.244334
Diagnostic	AD-AD	0.249642
Diagnostic	AD-AD	0.263514
Diagnostic	AD-AD	0.23213
Diagnostic	AD-AD	0.256008
Diagnostic	AD-AD	0.242143
Diagnostic	AD-AD	0.279158
Diagnostic	AD-AD	0.23688
Diagnostic	AD-AD	0.266811
Diagnostic	AD-AD	0.291471
Diagnostic	AD-AD	0.258832
Diagnostic	AD-AD	0.223435
Diagnostic	AD-AD	0.239322
Diagnostic	AD-AD	0.282883
Diagnostic	AD-AD	0.289562
Diagnostic	AD-AD	0.233831
Diagnostic	AD-AD	0.215153
Diagnostic	AD-AD	0.222384
Diagnostic	AD-AD	0.285523
Diagnostic	AD-AD	0.239003
Diagnostic	AD-AD	0.19469
Diagnostic	AD-AD	0.19112
Diagnostic	AD-AD	0.214079
Diagnostic	AD-AD	0.183007
Diagnostic	AD-AD	0.193463
Diagnostic	AD-AD	0.219539
Diagnostic	AD-AD	0.190657
Diagnostic	AD-AD	0.247412
Diagnostic	AD-AD	0.195602
Diagnostic	AD-AD	0.216398
Diagnostic	AD-AD	0.208922
Diagnostic	AD-AD	0.180756
Diagnostic	AD-AD	0.197151
Diagnostic	AD-AD	0.208099
Diagnostic	AD-AD	0.238752
Diagnostic	AD-AD	0.172035
Diagnostic	AD-AD	0.239519
Diagnostic	AD-AD	0.209414
Diagnostic	AD-AD	0.193169
Diagnostic	AD-AD	0.223859
Diagnostic	AD-AD	0.195974
Diagnostic	AD-AD	0.193164
Diagnostic	AD-AD	0.198482
Diagnostic	AD-AD	0.196715
Diagnostic	AD-AD	0.20917
Diagnostic	AD-AD	0.205429
Diagnostic	AD-AD	0.19484
Diagnostic	AD-AD	0.192248
Diagnostic	AD-AD	0.215776
Diagnostic	AD-AD	0.22021
Diagnostic	AD-AD	0.177506
Diagnostic	AD-AD	0.232015
Diagnostic	AD-AD	0.221009
Diagnostic	AD-AD	0.238372
Diagnostic	AD-AD	0.216863
Diagnostic	AD-AD	0.19755
Diagnostic	AD-AD	0.191734
Diagnostic	AD-AD	0.175
Diagnostic	AD-AD	0.219068
Diagnostic	AD-AD	0.179198
Diagnostic	AD-AD	0.251849
Diagnostic	AD-AD	0.16758
Diagnostic	AD-AD	0.212077
Diagnostic	AD-AD	0.20952
Diagnostic	AD-AD	0.178947
Diagnostic	AD-AD	0.170809
Diagnostic	AD-AD	0.230769
Diagnostic	AD-AD	0.18249
Diagnostic	AD-AD	0.215252
Diagnostic	AD-AD	0.230432
Diagnostic	AD-AD	0.220426
Diagnostic	AD-AD	0.234675
Diagnostic	AD-AD	0.194156
Diagnostic	AD-AD	0.205495
Diagnostic	AD-AD	0.233174
Diagnostic	AD-AD	0.206469
Diagnostic	AD-AD	0.196877
Diagnostic	AD-AD	0.169339
Diagnostic	AD-AD	0.215846
Diagnostic	AD-AD	0.201469
Diagnostic	AD-AD	0.245872
Diagnostic	AD-AD	0.225
Diagnostic	AD-AD	0.179828
Diagnostic	AD-AD	0.184874
Diagnostic	AD-AD	0.196998
Diagnostic	AD-AD	0.191786
Diagnostic	AD-AD	0.239684
Diagnostic	AD-AD	0.212864
Diagnostic	AD-AD	0.206337
Diagnostic	AD-AD	0.244224
Diagnostic	AD-AD	0.209867
Diagnostic	AD-AD	0.223521
Diagnostic	AD-AD	0.18296
Diagnostic	AD-AD	0.218416
Diagnostic	AD-AD	0.20476
Diagnostic	AD-AD	0.214603
Diagnostic	AD-AD	0.187213
Diagnostic	AD-AD	0.220436
Diagnostic	AD-AD	0.268919
Diagnostic	AD-AD	0.240117
Diagnostic	AD-AD	0.177881
Diagnostic	AD-AD	0.232575
Diagnostic	AD-AD	0.218635
Diagnostic	AD-AD	0.240774
Diagnostic	AD-AD	0.203593
Diagnostic	AD-AD	0.186992
Diagnostic	AD-AD	0.199005
Diagnostic	AD-AD	0.264302
Diagnostic	AD-AD	0.25387
Diagnostic	AD-AD	0.284602
Diagnostic	AD-AD	0.289702
Diagnostic	AD-AD	0.279461
Diagnostic	AD-AD	0.281365
Diagnostic	AD-AD	0.250164
Diagnostic	AD-AD	0.266083
Diagnostic	AD-AD	0.299165
Diagnostic	AD-AD	0.256631
Diagnostic	AD-AD	0.273642
Diagnostic	AD-AD	0.311039
Diagnostic	AD-AD	0.275085
Diagnostic	AD-AD	0.28038
Diagnostic	AD-AD	0.294351
Diagnostic	AD-AD	0.291585
Diagnostic	AD-AD	0.275838
Diagnostic	AD-AD	0.294733
Diagnostic	AD-AD	0.27375
Diagnostic	AD-AD	0.285571
Diagnostic	AD-AD	0.307442
Diagnostic	AD-AD	0.289807
Diagnostic	AD-AD	0.264916
Diagnostic	AD-AD	0.313835
Diagnostic	AD-AD	0.285186
Diagnostic	AD-AD	0.300632
Diagnostic	AD-AD	0.289235
Diagnostic	AD-AD	0.295126
Diagnostic	AD-AD	0.28649
Diagnostic	AD-AD	0.2755
Diagnostic	AD-AD	0.277633
Diagnostic	AD-AD	0.299868
Diagnostic	AD-AD	0.285618
Diagnostic	AD-AD	0.318855
Diagnostic	AD-AD	0.228842
Diagnostic	AD-AD	0.280636
Diagnostic	AD-AD	0.298128
Diagnostic	AD-AD	0.294726
Diagnostic	AD-AD	0.27558
Diagnostic	AD-AD	0.294118
Diagnostic	AD-AD	0.255862
Diagnostic	AD-AD	0.296048
Diagnostic	AD-AD	0.252588
Diagnostic	AD-AD	0.30811
Diagnostic	AD-AD	0.29332
Diagnostic	AD-AD	0.273566
Diagnostic	AD-AD	0.279301
Diagnostic	AD-AD	0.279208
Diagnostic	AD-AD	0.269428
Diagnostic	AD-AD	0.271044
Diagnostic	AD-AD	0.247651
Diagnostic	AD-AD	0.271164
Diagnostic	AD-AD	0.296789
Diagnostic	AD-AD	0.289226
Diagnostic	AD-AD	0.285524
Diagnostic	AD-AD	0.305129
Diagnostic	AD-AD	0.276589
Diagnostic	AD-AD	0.28796
Diagnostic	AD-AD	0.290584
Diagnostic	AD-AD	0.270279
Diagnostic	AD-AD	0.289161
Diagnostic	AD-AD	0.317915
Diagnostic	AD-AD	0.312723
Diagnostic	AD-AD	0.282209
Diagnostic	AD-AD	0.274194
Diagnostic	AD-AD	0.289153
Diagnostic	AD-AD	0.273162
Diagnostic	AD-AD	0.298488
Diagnostic	AD-AD	0.280463
Diagnostic	AD-AD	0.280696
Diagnostic	AD-AD	0.308698
Diagnostic	AD-AD	0.296828
Diagnostic	AD-AD	0.32004
Diagnostic	AD-AD	0.284736
Diagnostic	AD-AD	0.25443
Diagnostic	AD-AD	0.293688
Diagnostic	AD-AD	0.297545
Diagnostic	AD-AD	0.291389
Diagnostic	AD-AD	0.283083
Diagnostic	AD-AD	0.314149
Diagnostic	AD-AD	0.271062
Diagnostic	AD-AD	0.3002
Diagnostic	AD-AD	0.294426
Diagnostic	AD-AD	0.267769
Diagnostic	AD-AD	0.235921
Diagnostic	AD-AD	0.29249
Diagnostic	AD-AD	0.28179
Diagnostic	AD-AD	0.263391
Diagnostic	AD-AD	0.200227
Diagnostic	AD-AD	0.225662
Diagnostic	AD-AD	0.248779
Diagnostic	AD-AD	0.21503
Diagnostic	AD-AD	0.236477
Diagnostic	AD-AD	0.249738
Diagnostic	AD-AD	0.216814
Diagnostic	AD-AD	0.237438
Diagnostic	AD-AD	0.222014
Diagnostic	AD-AD	0.2049
Diagnostic	AD-AD	0.218579
Diagnostic	AD-AD	0.20038
Diagnostic	AD-AD	0.229423
Diagnostic	AD-AD	0.239201
Diagnostic	AD-AD	0.253811
Diagnostic	AD-AD	0.21862
Diagnostic	AD-AD	0.25897
Diagnostic	AD-AD	0.248303
Diagnostic	AD-AD	0.230319
Diagnostic	AD-AD	0.232491
Diagnostic	AD-AD	0.220664
Diagnostic	AD-AD	0.234011
Diagnostic	AD-AD	0.241241
Diagnostic	AD-AD	0.220201
Diagnostic	AD-AD	0.236678
Diagnostic	AD-AD	0.252113
Diagnostic	AD-AD	0.237037
Diagnostic	AD-AD	0.208775
Diagnostic	AD-AD	0.248258
Diagnostic	AD-AD	0.256643
Diagnostic	AD-AD	0.245919
Diagnostic	AD-AD	0.232196
Diagnostic	AD-AD	0.259434
Diagnostic	AD-AD	0.261484
Diagnostic	AD-AD	0.215943
Diagnostic	AD-AD	0.246515
Diagnostic	AD-AD	0.216065
Diagnostic	AD-AD	0.210487
Diagnostic	AD-AD	0.228959
Diagnostic	AD-AD	0.193376
Diagnostic	AD-AD	0.251736
Diagnostic	AD-AD	0.202723
Diagnostic	AD-AD	0.259337
Diagnostic	AD-AD	0.223159
Diagnostic	AD-AD	0.206805
Diagnostic	AD-AD	0.21966
Diagnostic	AD-AD	0.240488
Diagnostic	AD-AD	0.212213
Diagnostic	AD-AD	0.190244
Diagnostic	AD-AD	0.252047
Diagnostic	AD-AD	0.239255
Diagnostic	AD-AD	0.227844
Diagnostic	AD-AD	0.244109
Diagnostic	AD-AD	0.238719
Diagnostic	AD-AD	0.248563
Diagnostic	AD-AD	0.186212
Diagnostic	AD-AD	0.215664
Diagnostic	AD-AD	0.21114
Diagnostic	AD-AD	0.223393
Diagnostic	AD-AD	0.20827
Diagnostic	AD-AD	0.254676
Diagnostic	AD-AD	0.238677
Diagnostic	AD-AD	0.210447
Diagnostic	AD-AD	0.224512
Diagnostic	AD-AD	0.229764
Diagnostic	AD-AD	0.213047
Diagnostic	AD-AD	0.230988
Diagnostic	AD-AD	0.239881
Diagnostic	AD-AD	0.208905
Diagnostic	AD-AD	0.254937
Diagnostic	AD-AD	0.225639
Diagnostic	AD-AD	0.238866
Diagnostic	AD-AD	0.212928
Diagnostic	AD-AD	0.267208
Diagnostic	AD-AD	0.229075
Diagnostic	AD-AD	0.24767
Diagnostic	AD-AD	0.215664
Diagnostic	AD-AD	0.245914
Diagnostic	AD-AD	0.252801
Diagnostic	AD-AD	0.211144
Diagnostic	AD-AD	0.245048
Diagnostic	AD-AD	0.245425
Diagnostic	AD-AD	0.230521
Diagnostic	AD-AD	0.277912
Diagnostic	AD-AD	0.210797
Diagnostic	AD-AD	0.233655
Diagnostic	AD-AD	0.211157
Diagnostic	AD-AD	0.160396
Diagnostic	AD-AD	0.252493
Diagnostic	AD-AD	0.177363
Diagnostic	AD-AD	0.181713
Diagnostic	AD-AD	0.240302
Diagnostic	AD-AD	0.160436
Diagnostic	AD-AD	0.213866
Diagnostic	AD-AD	0.158459
Diagnostic	AD-AD	0.18726
Diagnostic	AD-AD	0.203084
Diagnostic	AD-AD	0.131558
Diagnostic	AD-AD	0.172441
Diagnostic	AD-AD	0.191221
Diagnostic	AD-AD	0.234043
Diagnostic	AD-AD	0.138766
Diagnostic	AD-AD	0.232189
Diagnostic	AD-AD	0.211646
Diagnostic	AD-AD	0.189801
Diagnostic	AD-AD	0.223543
Diagnostic	AD-AD	0.187067
Diagnostic	AD-AD	0.178446
Diagnostic	AD-AD	0.20754
Diagnostic	AD-AD	0.173625
Diagnostic	AD-AD	0.19422
Diagnostic	AD-AD	0.236278
Diagnostic	AD-AD	0.194951
Diagnostic	AD-AD	0.154092
Diagnostic	AD-AD	0.185531
Diagnostic	AD-AD	0.227636
Diagnostic	AD-AD	0.200381
Diagnostic	AD-AD	0.1884
Diagnostic	AD-AD	0.219308
Diagnostic	AD-AD	0.21131
Diagnostic	AD-AD	0.217841
Diagnostic	AD-AD	0.180826
Diagnostic	AD-AD	0.189722
Diagnostic	AD-AD	0.115541
Diagnostic	AD-AD	0.224579
Diagnostic	AD-AD	0.155989
Diagnostic	AD-AD	0.252396
Diagnostic	AD-AD	0.138789
Diagnostic	AD-AD	0.236252
Diagnostic	AD-AD	0.182969
Diagnostic	AD-AD	0.139413
Diagnostic	AD-AD	0.186588
Diagnostic	AD-AD	0.198571
Diagnostic	AD-AD	0.163031
Diagnostic	AD-AD	0.168351
Diagnostic	AD-AD	0.21702
Diagnostic	AD-AD	0.167811
Diagnostic	AD-AD	0.194164
Diagnostic	AD-AD	0.194261
Diagnostic	AD-AD	0.187117
Diagnostic	AD-AD	0.210368
Diagnostic	AD-AD	0.195038
Diagnostic	AD-AD	0.185157
Diagnostic	AD-AD	0.187817
Diagnostic	AD-AD	0.207427
Diagnostic	AD-AD	0.144467
Diagnostic	AD-AD	0.225384
Diagnostic	AD-AD	0.222717
Diagnostic	AD-AD	0.174773
Diagnostic	AD-AD	0.194636
Diagnostic	AD-AD	0.188902
Diagnostic	AD-AD	0.141767
Diagnostic	AD-AD	0.228613
Diagnostic	AD-AD	0.193599
Diagnostic	AD-AD	0.161076
Diagnostic	AD-AD	0.244083
Diagnostic	AD-AD	0.187209
Diagnostic	AD-AD	0.214368
Diagnostic	AD-AD	0.150746
Diagnostic	AD-AD	0.218053
Diagnostic	AD-AD	0.186297
Diagnostic	AD-AD	0.191215
Diagnostic	AD-AD	0.183752
Diagnostic	AD-AD	0.182893
Diagnostic	AD-AD	0.249103
Diagnostic	AD-AD	0.184311
Diagnostic	AD-AD	0.189849
Diagnostic	AD-AD	0.212495
Diagnostic	AD-AD	0.214312
Diagnostic	AD-AD	0.227157
Diagnostic	AD-AD	0.157895
Diagnostic	AD-AD	0.15461
Diagnostic	AD-AD	0.170196
Diagnostic	AD-AD	0.238677
Diagnostic	AD-AD	0.198306
Diagnostic	AD-AD	0.14139
Diagnostic	AD-AD	0.241553
Diagnostic	AD-AD	0.187164
Diagnostic	AD-AD	0.231357
Diagnostic	AD-AD	0.167788
Diagnostic	AD-AD	0.213934
Diagnostic	AD-AD	0.219776
Diagnostic	AD-AD	0.153754
Diagnostic	AD-AD	0.187329
Diagnostic	AD-AD	0.186973
Diagnostic	AD-AD	0.221606
Diagnostic	AD-AD	0.133306
Diagnostic	AD-AD	0.239971
Diagnostic	AD-AD	0.183751
Diagnostic	AD-AD	0.191791
Diagnostic	AD-AD	0.227458
Diagnostic	AD-AD	0.198774
Diagnostic	AD-AD	0.166142
Diagnostic	AD-AD	0.179
Diagnostic	AD-AD	0.200924
Diagnostic	AD-AD	0.20728
Diagnostic	AD-AD	0.232397
Diagnostic	AD-AD	0.177856
Diagnostic	AD-AD	0.162754
Diagnostic	AD-AD	0.176194
Diagnostic	AD-AD	0.213945
Diagnostic	AD-AD	0.189251
Diagnostic	AD-AD	0.224981
Diagnostic	AD-AD	0.232716
Diagnostic	AD-AD	0.216568
Diagnostic	AD-AD	0.212308
Diagnostic	AD-AD	0.192009
Diagnostic	AD-AD	0.188928
Diagnostic	AD-AD	0.116857
Diagnostic	AD-AD	0.238095
Diagnostic	AD-AD	0.1492
Diagnostic	AD-AD	0.271449
Diagnostic	AD-AD	0.164422
Diagnostic	AD-AD	0.231105
Diagnostic	AD-AD	0.201521
Diagnostic	AD-AD	0.166534
Diagnostic	AD-AD	0.152918
Diagnostic	AD-AD	0.229174
Diagnostic	AD-AD	0.164351
Diagnostic	AD-AD	0.19977
Diagnostic	AD-AD	0.236658
Diagnostic	AD-AD	0.206058
Diagnostic	AD-AD	0.217456
Diagnostic	AD-AD	0.18572
Diagnostic	AD-AD	0.184231
Diagnostic	AD-AD	0.222347
Diagnostic	AD-AD	0.21542
Diagnostic	AD-AD	0.18646
Diagnostic	AD-AD	0.157455
Diagnostic	AD-AD	0.214072
Diagnostic	AD-AD	0.144297
Diagnostic	AD-AD	0.213288
Diagnostic	AD-AD	0.237744
Diagnostic	AD-AD	0.157137
Diagnostic	AD-AD	0.19247
Diagnostic	AD-AD	0.201814
Diagnostic	AD-AD	0.178233
Diagnostic	AD-AD	0.24964
Diagnostic	AD-AD	0.174961
Diagnostic	AD-AD	0.190623
Diagnostic	AD-AD	0.244074
Diagnostic	AD-AD	0.196911
Diagnostic	AD-AD	0.213629
Diagnostic	AD-AD	0.166867
Diagnostic	AD-AD	0.201277
Diagnostic	AD-AD	0.207619
Diagnostic	AD-AD	0.19796
Diagnostic	AD-AD	0.18083
Diagnostic	AD-AD	0.194902
Diagnostic	AD-AD	0.269627
Diagnostic	AD-AD	0.197274
Diagnostic	AD-AD	0.140694
Diagnostic	AD-AD	0.191433
Diagnostic	AD-AD	0.225461
Diagnostic	AD-AD	0.22583
Diagnostic	AD-AD	0.18657
Diagnostic	AD-AD	0.100778
Diagnostic	AD-AD	0.180789
Diagnostic	AD-AD	0.265707
Diagnostic	AD-AD	0.258065
Diagnostic	AD-AD	0.123088
Diagnostic	AD-AD	0.257263
Diagnostic	AD-AD	0.267748
Diagnostic	AD-AD	0.232659
Diagnostic	AD-AD	0.229374
Diagnostic	AD-AD	0.260283
Diagnostic	AD-AD	0.242806
Diagnostic	AD-AD	0.256675
Diagnostic	AD-AD	0.236582
Diagnostic	AD-AD	0.250863
Diagnostic	AD-AD	0.229455
Diagnostic	AD-AD	0.251646
Diagnostic	AD-AD	0.26
Diagnostic	AD-AD	0.232955
Diagnostic	AD-AD	0.266001
Diagnostic	AD-AD	0.253605
Diagnostic	AD-AD	0.240972
Diagnostic	AD-AD	0.244161
Diagnostic	AD-AD	0.26136
Diagnostic	AD-AD	0.256528
Diagnostic	AD-AD	0.143584
Diagnostic	AD-AD	0.248929
Diagnostic	AD-AD	0.237355
Diagnostic	AD-AD	0.270042
Diagnostic	AD-AD	0.22403
Diagnostic	AD-AD	0.229374
Diagnostic	AD-AD	0.27391
Diagnostic	AD-AD	0.280543
Diagnostic	AD-AD	0.294712
Diagnostic	AD-AD	0.229354
Diagnostic	AD-AD	0.240529
Diagnostic	AD-AD	0.249468
Diagnostic	AD-AD	0.22549
Diagnostic	AD-AD	0.241913
Diagnostic	AD-AD	0.237563
Diagnostic	AD-AD	0.245935
Diagnostic	AD-AD	0.224519
Diagnostic	AD-AD	0.108407
Diagnostic	AD-AD	0.238532
Diagnostic	AD-AD	0.230992
Diagnostic	AD-AD	0.236278
Diagnostic	AD-AD	0.289831
Diagnostic	AD-AD	0.244971
Diagnostic	AD-AD	0.266061
Diagnostic	AD-AD	0.289438
Diagnostic	AD-AD	0.269836
Diagnostic	AD-AD	0.270252
Diagnostic	AD-AD	0.226074
Diagnostic	AD-AD	0.261946
Diagnostic	AD-AD	0.253046
Diagnostic	AD-AD	0.228226
Diagnostic	AD-AD	0.256428
Diagnostic	AD-AD	0.231853
Diagnostic	AD-AD	0.241705
Diagnostic	AD-AD	0.251527
Diagnostic	AD-AD	0.276398
Diagnostic	AD-AD	0.269389
Diagnostic	AD-AD	0.231942
Diagnostic	AD-AD	0.25413
Diagnostic	AD-AD	0.223009
Diagnostic	AD-AD	0.256429
Diagnostic	AD-AD	0.235963
Diagnostic	AD-AD	0.270892
Diagnostic	AD-AD	0.253076
Diagnostic	AD-AD	0.270653
Diagnostic	AD-AD	0.247957
Diagnostic	AD-AD	0.278729
Diagnostic	AD-AD	0.241467
Diagnostic	AD-AD	0.257931
Diagnostic	AD-AD	0.231755
Diagnostic	AD-AD	0.274348
Diagnostic	AD-AD	0.258269
Diagnostic	AD-AD	0.26436
Diagnostic	AD-AD	0.304262
Diagnostic	AD-AD	0.237544
Diagnostic	AD-AD	0.237209
Diagnostic	AD-AD	0.257875
Diagnostic	AD-AD	0.244114
Diagnostic	AD-AD	0.301293
Diagnostic	AD-AD	0.255045
Diagnostic	AD-AD	0.245073
Diagnostic	AD-AD	0.249377
Diagnostic	AD-AD	0.195057
Diagnostic	AD-AD	0.258736
Diagnostic	AD-AD	0.17771
Diagnostic	AD-AD	0.231879
Diagnostic	AD-AD	0.166078
Diagnostic	AD-AD	0.197727
Diagnostic	AD-AD	0.205817
Diagnostic	AD-AD	0.166667
Diagnostic	AD-AD	0.191802
Diagnostic	AD-AD	0.179634
Diagnostic	AD-AD	0.245385
Diagnostic	AD-AD	0.171518
Diagnostic	AD-AD	0.23139
Diagnostic	AD-AD	0.181304
Diagnostic	AD-AD	0.191328
Diagnostic	AD-AD	0.22017
Diagnostic	AD-AD	0.182375
Diagnostic	AD-AD	0.180093
Diagnostic	AD-AD	0.216999
Diagnostic	AD-AD	0.174603
Diagnostic	AD-AD	0.169123
Diagnostic	AD-AD	0.239914
Diagnostic	AD-AD	0.17537
Diagnostic	AD-AD	0.172617
Diagnostic	AD-AD	0.198236
Diagnostic	AD-AD	0.221739
Diagnostic	AD-AD	0.200454
Diagnostic	AD-AD	0.235604
Diagnostic	AD-AD	0.185
Diagnostic	AD-AD	0.224422
Diagnostic	AD-AD	0.216432
Diagnostic	AD-AD	0.199847
Diagnostic	AD-AD	0.163813
Diagnostic	AD-AD	0.165159
Diagnostic	AD-AD	0.223192
Diagnostic	AD-AD	0.153481
Diagnostic	AD-AD	0.245931
Diagnostic	AD-AD	0.157667
Diagnostic	AD-AD	0.244905
Diagnostic	AD-AD	0.187998
Diagnostic	AD-AD	0.156126
Diagnostic	AD-AD	0.165214
Diagnostic	AD-AD	0.219269
Diagnostic	AD-AD	0.181287
Diagnostic	AD-AD	0.192381
Diagnostic	AD-AD	0.200372
Diagnostic	AD-AD	0.209474
Diagnostic	AD-AD	0.210236
Diagnostic	AD-AD	0.181783
Diagnostic	AD-AD	0.194845
Diagnostic	AD-AD	0.216357
Diagnostic	AD-AD	0.181367
Diagnostic	AD-AD	0.194349
Diagnostic	AD-AD	0.185171
Diagnostic	AD-AD	0.2141
Diagnostic	AD-AD	0.192607
Diagnostic	AD-AD	0.233814
Diagnostic	AD-AD	0.213412
Diagnostic	AD-AD	0.173606
Diagnostic	AD-AD	0.171098
Diagnostic	AD-AD	0.217311
Diagnostic	AD-AD	0.189903
Diagnostic	AD-AD	0.244357
Diagnostic	AD-AD	0.190217
Diagnostic	AD-AD	0.170647
Diagnostic	AD-AD	0.230855
Diagnostic	AD-AD	0.190165
Diagnostic	AD-AD	0.181924
Diagnostic	AD-AD	0.170954
Diagnostic	AD-AD	0.218001
Diagnostic	AD-AD	0.187858
Diagnostic	AD-AD	0.206858
Diagnostic	AD-AD	0.179053
Diagnostic	AD-AD	0.202786
Diagnostic	AD-AD	0.259391
Diagnostic	AD-AD	0.210212
Diagnostic	AD-AD	0.169584
Diagnostic	AD-AD	0.201121
Diagnostic	AD-AD	0.230573
Diagnostic	AD-AD	0.245438
Diagnostic	AD-AD	0.20045
Diagnostic	AD-AD	0.190716
Diagnostic	AD-AD	0.174757
Diagnostic	AD-AD	0.244869
Diagnostic	AD-AD	0.190242
Diagnostic	AD-AD	0.218287
Diagnostic	AD-AD	0.166992
Diagnostic	AD-AD	0.22449
Diagnostic	AD-AD	0.215708
Diagnostic	AD-AD	0.148046
Diagnostic	AD-AD	0.181361
Diagnostic	AD-AD	0.20292
Diagnostic	AD-AD	0.234335
Diagnostic	AD-AD	0.154362
Diagnostic	AD-AD	0.230573
Diagnostic	AD-AD	0.184132
Diagnostic	AD-AD	0.208989
Diagnostic	AD-AD	0.204225
Diagnostic	AD-AD	0.185932
Diagnostic	AD-AD	0.171053
Diagnostic	AD-AD	0.174579
Diagnostic	AD-AD	0.197643
Diagnostic	AD-AD	0.199848
Diagnostic	AD-AD	0.24096
Diagnostic	AD-AD	0.206778
Diagnostic	AD-AD	0.174912
Diagnostic	AD-AD	0.182308
Diagnostic	AD-AD	0.22482
Diagnostic	AD-AD	0.193658
Diagnostic	AD-AD	0.22811
Diagnostic	AD-AD	0.225131
Diagnostic	AD-AD	0.22623
Diagnostic	AD-AD	0.239642
Diagnostic	AD-AD	0.200533
Diagnostic	AD-AD	0.207027
Diagnostic	AD-AD	0.155992
Diagnostic	AD-AD	0.241503
Diagnostic	AD-AD	0.137644
Diagnostic	AD-AD	0.286107
Diagnostic	AD-AD	0.163672
Diagnostic	AD-AD	0.240912
Diagnostic	AD-AD	0.211037
Diagnostic	AD-AD	0.160721
Diagnostic	AD-AD	0.179046
Diagnostic	AD-AD	0.219817
Diagnostic	AD-AD	0.182804
Diagnostic	AD-AD	0.208709
Diagnostic	AD-AD	0.236938
Diagnostic	AD-AD	0.215334
Diagnostic	AD-AD	0.216058
Diagnostic	AD-AD	0.204718
Diagnostic	AD-AD	0.190098
Diagnostic	AD-AD	0.232601
Diagnostic	AD-AD	0.226583
Diagnostic	AD-AD	0.194381
Diagnostic	AD-AD	0.175398
Diagnostic	AD-AD	0.223853
Diagnostic	AD-AD	0.164244
Diagnostic	AD-AD	0.225795
Diagnostic	AD-AD	0.21268
Diagnostic	AD-AD	0.178029
Diagnostic	AD-AD	0.198868
Diagnostic	AD-AD	0.208612
Diagnostic	AD-AD	0.179417
Diagnostic	AD-AD	0.250976
Diagnostic	AD-AD	0.174065
Diagnostic	AD-AD	0.203836
Diagnostic	AD-AD	0.242325
Diagnostic	AD-AD	0.200532
Diagnostic	AD-AD	0.21762
Diagnostic	AD-AD	0.188231
Diagnostic	AD-AD	0.217902
Diagnostic	AD-AD	0.207661
Diagnostic	AD-AD	0.213442
Diagnostic	AD-AD	0.181262
Diagnostic	AD-AD	0.210345
Diagnostic	AD-AD	0.267018
Diagnostic	AD-AD	0.217423
Diagnostic	AD-AD	0.173997
Diagnostic	AD-AD	0.211091
Diagnostic	AD-AD	0.212898
Diagnostic	AD-AD	0.228171
Diagnostic	AD-AD	0.195058
Diagnostic	AD-AD	0.133333
Diagnostic	AD-AD	0.194423
Diagnostic	AD-AD	0.260063
Diagnostic	AD-AD	0.249144
Diagnostic	AD-AD	0.210333
Diagnostic	AD-AD	0.241599
Diagnostic	AD-AD	0.253996
Diagnostic	AD-AD	0.242523
Diagnostic	AD-AD	0.243263
Diagnostic	AD-AD	0.229403
Diagnostic	AD-AD	0.231656
Diagnostic	AD-AD	0.229144
Diagnostic	AD-AD	0.252602
Diagnostic	AD-AD	0.243987
Diagnostic	AD-AD	0.235795
Diagnostic	AD-AD	0.253125
Diagnostic	AD-AD	0.235315
Diagnostic	AD-AD	0.227994
Diagnostic	AD-AD	0.251324
Diagnostic	AD-AD	0.257426
Diagnostic	AD-AD	0.253187
Diagnostic	AD-AD	0.180228
Diagnostic	AD-AD	0.251786
Diagnostic	AD-AD	0.231942
Diagnostic	AD-AD	0.253201
Diagnostic	AD-AD	0.223109
Diagnostic	AD-AD	0.246561
Diagnostic	AD-AD	0.263904
Diagnostic	AD-AD	0.276127
Diagnostic	AD-AD	0.293959
Diagnostic	AD-AD	0.24364
Diagnostic	AD-AD	0.239613
Diagnostic	AD-AD	0.238571
Diagnostic	AD-AD	0.214129
Diagnostic	AD-AD	0.243457
Diagnostic	AD-AD	0.239177
Diagnostic	AD-AD	0.231874
Diagnostic	AD-AD	0.221616
Diagnostic	AD-AD	0.156891
Diagnostic	AD-AD	0.230742
Diagnostic	AD-AD	0.237717
Diagnostic	AD-AD	0.239186
Diagnostic	AD-AD	0.270261
Diagnostic	AD-AD	0.224891
Diagnostic	AD-AD	0.258518
Diagnostic	AD-AD	0.282261
Diagnostic	AD-AD	0.265453
Diagnostic	AD-AD	0.272387
Diagnostic	AD-AD	0.237873
Diagnostic	AD-AD	0.246387
Diagnostic	AD-AD	0.255223
Diagnostic	AD-AD	0.229811
Diagnostic	AD-AD	0.261084
Diagnostic	AD-AD	0.234742
Diagnostic	AD-AD	0.214565
Diagnostic	AD-AD	0.241766
Diagnostic	AD-AD	0.279752
Diagnostic	AD-AD	0.248696
Diagnostic	AD-AD	0.235486
Diagnostic	AD-AD	0.241489
Diagnostic	AD-AD	0.227096
Diagnostic	AD-AD	0.228924
Diagnostic	AD-AD	0.175883
Diagnostic	AD-AD	0.249551
Diagnostic	AD-AD	0.255274
Diagnostic	AD-AD	0.265625
Diagnostic	AD-AD	0.252661
Diagnostic	AD-AD	0.280322
Diagnostic	AD-AD	0.227639
Diagnostic	AD-AD	0.258889
Diagnostic	AD-AD	0.22576
Diagnostic	AD-AD	0.27354
Diagnostic	AD-AD	0.253093
Diagnostic	AD-AD	0.272145
Diagnostic	AD-AD	0.305225
Diagnostic	AD-AD	0.231041
Diagnostic	AD-AD	0.248843
Diagnostic	AD-AD	0.253389
Diagnostic	AD-AD	0.221637
Diagnostic	AD-AD	0.28691
Diagnostic	AD-AD	0.247462
Diagnostic	AD-AD	0.243534
Diagnostic	AD-AD	0.241589
Diagnostic	AD-AD	0.222022
Diagnostic	AD-AD	0.185356
Diagnostic	AD-AD	0.218425
Diagnostic	AD-AD	0.198366
Diagnostic	AD-AD	0.169003
Diagnostic	AD-AD	0.190403
Diagnostic	AD-AD	0.209527
Diagnostic	AD-AD	0.25
Diagnostic	AD-AD	0.175944
Diagnostic	AD-AD	0.22656
Diagnostic	AD-AD	0.223237
Diagnostic	AD-AD	0.195407
Diagnostic	AD-AD	0.225146
Diagnostic	AD-AD	0.191377
Diagnostic	AD-AD	0.191294
Diagnostic	AD-AD	0.226716
Diagnostic	AD-AD	0.174731
Diagnostic	AD-AD	0.208584
Diagnostic	AD-AD	0.23005
Diagnostic	AD-AD	0.209408
Diagnostic	AD-AD	0.187572
Diagnostic	AD-AD	0.209751
Diagnostic	AD-AD	0.222142
Diagnostic	AD-AD	0.21378
Diagnostic	AD-AD	0.240506
Diagnostic	AD-AD	0.234879
Diagnostic	AD-AD	0.212454
Diagnostic	AD-AD	0.238166
Diagnostic	AD-AD	0.216704
Diagnostic	AD-AD	0.19674
Diagnostic	AD-AD	0.17533
Diagnostic	AD-AD	0.233776
Diagnostic	AD-AD	0.176676
Diagnostic	AD-AD	0.263213
Diagnostic	AD-AD	0.157936
Diagnostic	AD-AD	0.242629
Diagnostic	AD-AD	0.206266
Diagnostic	AD-AD	0.171462
Diagnostic	AD-AD	0.178307
Diagnostic	AD-AD	0.221003
Diagnostic	AD-AD	0.202904
Diagnostic	AD-AD	0.197815
Diagnostic	AD-AD	0.238061
Diagnostic	AD-AD	0.175832
Diagnostic	AD-AD	0.213999
Diagnostic	AD-AD	0.205313
Diagnostic	AD-AD	0.18044
Diagnostic	AD-AD	0.231163
Diagnostic	AD-AD	0.232327
Diagnostic	AD-AD	0.191578
Diagnostic	AD-AD	0.191481
Diagnostic	AD-AD	0.213918
Diagnostic	AD-AD	0.196071
Diagnostic	AD-AD	0.245077
Diagnostic	AD-AD	0.235294
Diagnostic	AD-AD	0.184353
Diagnostic	AD-AD	0.194035
Diagnostic	AD-AD	0.213811
Diagnostic	AD-AD	0.199617
Diagnostic	AD-AD	0.2402
Diagnostic	AD-AD	0.201301
Diagnostic	AD-AD	0.169407
Diagnostic	AD-AD	0.2428
Diagnostic	AD-AD	0.192234
Diagnostic	AD-AD	0.224841
Diagnostic	AD-AD	0.200077
Diagnostic	AD-AD	0.225583
Diagnostic	AD-AD	0.194717
Diagnostic	AD-AD	0.204739
Diagnostic	AD-AD	0.182615
Diagnostic	AD-AD	0.210245
Diagnostic	AD-AD	0.252736
Diagnostic	AD-AD	0.228404
Diagnostic	AD-AD	0.181679
Diagnostic	AD-AD	0.207024
Diagnostic	AD-AD	0.211489
Diagnostic	AD-AD	0.242532
Diagnostic	AD-AD	0.199031
Diagnostic	AD-AD	0.183744
Diagnostic	AD-AD	0.183979
Diagnostic	AD-AD	0.203553
Diagnostic	AD-AD	0.258372
Diagnostic	AD-AD	0.2116
Diagnostic	AD-AD	0.209457
Diagnostic	AD-AD	0.186264
Diagnostic	AD-AD	0.217266
Diagnostic	AD-AD	0.234737
Diagnostic	AD-AD	0.226505
Diagnostic	AD-AD	0.247199
Diagnostic	AD-AD	0.246499
Diagnostic	AD-AD	0.228838
Diagnostic	AD-AD	0.227224
Diagnostic	AD-AD	0.201168
Diagnostic	AD-AD	0.220197
Diagnostic	AD-AD	0.243311
Diagnostic	AD-AD	0.227931
Diagnostic	AD-AD	0.243282
Diagnostic	AD-AD	0.244806
Diagnostic	AD-AD	0.234761
Diagnostic	AD-AD	0.211673
Diagnostic	AD-AD	0.231159
Diagnostic	AD-AD	0.211174
Diagnostic	AD-AD	0.23913
Diagnostic	AD-AD	0.275142
Diagnostic	AD-AD	0.270899
Diagnostic	AD-AD	0.259439
Diagnostic	AD-AD	0.274176
Diagnostic	AD-AD	0.249731
Diagnostic	AD-AD	0.228406
Diagnostic	AD-AD	0.218589
Diagnostic	AD-AD	0.228781
Diagnostic	AD-AD	0.210623
Diagnostic	AD-AD	0.27921
Diagnostic	AD-AD	0.191061
Diagnostic	AD-AD	0.22887
Diagnostic	AD-AD	0.205723
Diagnostic	AD-AD	0.204444
Diagnostic	AD-AD	0.241782
Diagnostic	AD-AD	0.248688
Diagnostic	AD-AD	0.217647
Diagnostic	AD-AD	0.221581
Diagnostic	AD-AD	0.274854
Diagnostic	AD-AD	0.246245
Diagnostic	AD-AD	0.218297
Diagnostic	AD-AD	0.221168
Diagnostic	AD-AD	0.191295
Diagnostic	AD-AD	0.260824
Diagnostic	AD-AD	0.260288
Diagnostic	AD-AD	0.214467
Diagnostic	AD-AD	0.236661
Diagnostic	AD-AD	0.235253
Diagnostic	AD-AD	0.240525
Diagnostic	AD-AD	0.269204
Diagnostic	AD-AD	0.20802
Diagnostic	AD-AD	0.225119
Diagnostic	AD-AD	0.216715
Diagnostic	AD-AD	0.218806
Diagnostic	AD-AD	0.220426
Diagnostic	AD-AD	0.206422
Diagnostic	AD-AD	0.225925
Diagnostic	AD-AD	0.203933
Diagnostic	AD-AD	0.257895
Diagnostic	AD-AD	0.242098
Diagnostic	AD-AD	0.237203
Diagnostic	AD-AD	0.239927
Diagnostic	AD-AD	0.265652
Diagnostic	AD-AD	0.226978
Diagnostic	AD-AD	0.255066
Diagnostic	AD-AD	0.20926
Diagnostic	AD-AD	0.252353
Diagnostic	AD-AD	0.279878
Diagnostic	AD-AD	0.252104
Diagnostic	AD-AD	0.233104
Diagnostic	AD-AD	0.209035
Diagnostic	AD-AD	0.24573
Diagnostic	AD-AD	0.244046
Diagnostic	AD-AD	0.220593
Diagnostic	AD-AD	0.235935
Diagnostic	AD-AD	0.234635
Diagnostic	AD-AD	0.185356
Diagnostic	AD-AD	0.206026
Diagnostic	AD-AD	0.155476
Diagnostic	AD-AD	0.146234
Diagnostic	AD-AD	0.187956
Diagnostic	AD-AD	0.197897
Diagnostic	AD-AD	0.15004
Diagnostic	AD-AD	0.221311
Diagnostic	AD-AD	0.174312
Diagnostic	AD-AD	0.173846
Diagnostic	AD-AD	0.211178
Diagnostic	AD-AD	0.175282
Diagnostic	AD-AD	0.138511
Diagnostic	AD-AD	0.20161
Diagnostic	AD-AD	0.175919
Diagnostic	AD-AD	0.191638
Diagnostic	AD-AD	0.237887
Diagnostic	AD-AD	0.172387
Diagnostic	AD-AD	0.139281
Diagnostic	AD-AD	0.142971
Diagnostic	AD-AD	0.218188
Diagnostic	AD-AD	0.216288
Diagnostic	AD-AD	0.211642
Diagnostic	AD-AD	0.218237
Diagnostic	AD-AD	0.219539
Diagnostic	AD-AD	0.211257
Diagnostic	AD-AD	0.176009
Diagnostic	AD-AD	0.184292
Diagnostic	AD-AD	0.132282
Diagnostic	AD-AD	0.224872
Diagnostic	AD-AD	0.156824
Diagnostic	AD-AD	0.254002
Diagnostic	AD-AD	0.148519
Diagnostic	AD-AD	0.230797
Diagnostic	AD-AD	0.186636
Diagnostic	AD-AD	0.146929
Diagnostic	AD-AD	0.164263
Diagnostic	AD-AD	0.202184
Diagnostic	AD-AD	0.147673
Diagnostic	AD-AD	0.184068
Diagnostic	AD-AD	0.20188
Diagnostic	AD-AD	0.194193
Diagnostic	AD-AD	0.219756
Diagnostic	AD-AD	0.172441
Diagnostic	AD-AD	0.167574
Diagnostic	AD-AD	0.218011
Diagnostic	AD-AD	0.20145
Diagnostic	AD-AD	0.180404
Diagnostic	AD-AD	0.180173
Diagnostic	AD-AD	0.201586
Diagnostic	AD-AD	0.16307
Diagnostic	AD-AD	0.21496
Diagnostic	AD-AD	0.209677
Diagnostic	AD-AD	0.154432
Diagnostic	AD-AD	0.185786
Diagnostic	AD-AD	0.172374
Diagnostic	AD-AD	0.135059
Diagnostic	AD-AD	0.223077
Diagnostic	AD-AD	0.173069
Diagnostic	AD-AD	0.190916
Diagnostic	AD-AD	0.230654
Diagnostic	AD-AD	0.191621
Diagnostic	AD-AD	0.20501
Diagnostic	AD-AD	0.139544
Diagnostic	AD-AD	0.207646
Diagnostic	AD-AD	0.179457
Diagnostic	AD-AD	0.215811
Diagnostic	AD-AD	0.178988
Diagnostic	AD-AD	0.185229
Diagnostic	AD-AD	0.263834
Diagnostic	AD-AD	0.167695
Diagnostic	AD-AD	0.167978
Diagnostic	AD-AD	0.191037
Diagnostic	AD-AD	0.202546
Diagnostic	AD-AD	0.215074
Diagnostic	AD-AD	0.190313
Diagnostic	AD-AD	0.159841
Diagnostic	AD-AD	0.168176
Diagnostic	AD-AD	0.240841
Diagnostic	AD-AD	0.197777
Diagnostic	AD-AD	0.20419
Diagnostic	AD-AD	0.224068
Diagnostic	AD-AD	0.262447
Diagnostic	AD-AD	0.183017
Diagnostic	AD-AD	0.25081
Diagnostic	AD-AD	0.236126
Diagnostic	AD-AD	0.226785
Diagnostic	AD-AD	0.239304
Diagnostic	AD-AD	0.220982
Diagnostic	AD-AD	0.207719
Diagnostic	AD-AD	0.218121
Diagnostic	AD-AD	0.196889
Diagnostic	AD-AD	0.229252
Diagnostic	AD-AD	0.264364
Diagnostic	AD-AD	0.214826
Diagnostic	AD-AD	0.19176
Diagnostic	AD-AD	0.211103
Diagnostic	AD-AD	0.260288
Diagnostic	AD-AD	0.235467
Diagnostic	AD-AD	0.193425
Diagnostic	AD-AD	0.254312
Diagnostic	AD-AD	0.252775
Diagnostic	AD-AD	0.1875
Diagnostic	AD-AD	0.207262
Diagnostic	AD-AD	0.209635
Diagnostic	AD-AD	0.178156
Diagnostic	AD-AD	0.253191
Diagnostic	AD-AD	0.196935
Diagnostic	AD-AD	0.26743
Diagnostic	AD-AD	0.193252
Diagnostic	AD-AD	0.268463
Diagnostic	AD-AD	0.218229
Diagnostic	AD-AD	0.194626
Diagnostic	AD-AD	0.202156
Diagnostic	AD-AD	0.244765
Diagnostic	AD-AD	0.204276
Diagnostic	AD-AD	0.210625
Diagnostic	AD-AD	0.220029
Diagnostic	AD-AD	0.230769
Diagnostic	AD-AD	0.250982
Diagnostic	AD-AD	0.198476
Diagnostic	AD-AD	0.231393
Diagnostic	AD-AD	0.231163
Diagnostic	AD-AD	0.196469
Diagnostic	AD-AD	0.211257
Diagnostic	AD-AD	0.219494
Diagnostic	AD-AD	0.239201
Diagnostic	AD-AD	0.208493
Diagnostic	AD-AD	0.248271
Diagnostic	AD-AD	0.246753
Diagnostic	AD-AD	0.196229
Diagnostic	AD-AD	0.231423
Diagnostic	AD-AD	0.227556
Diagnostic	AD-AD	0.198236
Diagnostic	AD-AD	0.271008
Diagnostic	AD-AD	0.209524
Diagnostic	AD-AD	0.189486
Diagnostic	AD-AD	0.259299
Diagnostic	AD-AD	0.216673
Diagnostic	AD-AD	0.228817
Diagnostic	AD-AD	0.195896
Diagnostic	AD-AD	0.253587
Diagnostic	AD-AD	0.23273
Diagnostic	AD-AD	0.232227
Diagnostic	AD-AD	0.220605
Diagnostic	AD-AD	0.224498
Diagnostic	AD-AD	0.275261
Diagnostic	AD-AD	0.181818
Diagnostic	AD-AD	0.209811
Diagnostic	AD-AD	0.237005
Diagnostic	AD-AD	0.232827
Diagnostic	AD-AD	0.269608
Diagnostic	AD-AD	0.213678
Diagnostic	AD-AD	0.205177
Diagnostic	AD-AD	0.198479
Diagnostic	AD-AD	0.18957
Diagnostic	AD-AD	0.208192
Diagnostic	AD-AD	0.188082
Diagnostic	AD-AD	0.240741
Diagnostic	AD-AD	0.183212
Diagnostic	AD-AD	0.263864
Diagnostic	AD-AD	0.239527
Diagnostic	AD-AD	0.202151
Diagnostic	AD-AD	0.241404
Diagnostic	AD-AD	0.210877
Diagnostic	AD-AD	0.211646
Diagnostic	AD-AD	0.248278
Diagnostic	AD-AD	0.208349
Diagnostic	AD-AD	0.226971
Diagnostic	AD-AD	0.242852
Diagnostic	AD-AD	0.230541
Diagnostic	AD-AD	0.22164
Diagnostic	AD-AD	0.226213
Diagnostic	AD-AD	0.242531
Diagnostic	AD-AD	0.223443
Diagnostic	AD-AD	0.263712
Diagnostic	AD-AD	0.253721
Diagnostic	AD-AD	0.248491
Diagnostic	AD-AD	0.240339
Diagnostic	AD-AD	0.224444
Diagnostic	AD-AD	0.213517
Diagnostic	AD-AD	0.201134
Diagnostic	AD-AD	0.220793
Diagnostic	AD-AD	0.192176
Diagnostic	AD-AD	0.240767
Diagnostic	AD-AD	0.175345
Diagnostic	AD-AD	0.248336
Diagnostic	AD-AD	0.195547
Diagnostic	AD-AD	0.194002
Diagnostic	AD-AD	0.20827
Diagnostic	AD-AD	0.227191
Diagnostic	AD-AD	0.217685
Diagnostic	AD-AD	0.193801
Diagnostic	AD-AD	0.249556
Diagnostic	AD-AD	0.229803
Diagnostic	AD-AD	0.211913
Diagnostic	AD-AD	0.225232
Diagnostic	AD-AD	0.218062
Diagnostic	AD-AD	0.244795
Diagnostic	AD-AD	0.224863
Diagnostic	AD-AD	0.211132
Diagnostic	AD-AD	0.203843
Diagnostic	AD-AD	0.212464
Diagnostic	AD-AD	0.224513
Diagnostic	AD-AD	0.232474
Diagnostic	AD-AD	0.216981
Diagnostic	AD-AD	0.185922
Diagnostic	AD-AD	0.215419
Diagnostic	AD-AD	0.222747
Diagnostic	AD-AD	0.217179
Diagnostic	AD-AD	0.212034
Diagnostic	AD-AD	0.239911
Diagnostic	AD-AD	0.197692
Diagnostic	AD-AD	0.272244
Diagnostic	AD-AD	0.211173
Diagnostic	AD-AD	0.227843
Diagnostic	AD-AD	0.211006
Diagnostic	AD-AD	0.248043
Diagnostic	AD-AD	0.203491
Diagnostic	AD-AD	0.226122
Diagnostic	AD-AD	0.177316
Diagnostic	AD-AD	0.229533
Diagnostic	AD-AD	0.264308
Diagnostic	AD-AD	0.224238
Diagnostic	AD-AD	0.193524
Diagnostic	AD-AD	0.223832
Diagnostic	AD-AD	0.245651
Diagnostic	AD-AD	0.253147
Diagnostic	AD-AD	0.194383
Diagnostic	AD-AD	0.219193
Diagnostic	AD-AD	0.21394
Diagnostic	AD-AD	0.168121
Diagnostic	AD-AD	0.173829
Diagnostic	AD-AD	0.221892
Diagnostic	AD-AD	0.126479
Diagnostic	AD-AD	0.229855
Diagnostic	AD-AD	0.203766
Diagnostic	AD-AD	0.184312
Diagnostic	AD-AD	0.210447
Diagnostic	AD-AD	0.177294
Diagnostic	AD-AD	0.167719
Diagnostic	AD-AD	0.189022
Diagnostic	AD-AD	0.174373
Diagnostic	AD-AD	0.178125
Diagnostic	AD-AD	0.222958
Diagnostic	AD-AD	0.187304
Diagnostic	AD-AD	0.13835
Diagnostic	AD-AD	0.178501
Diagnostic	AD-AD	0.212233
Diagnostic	AD-AD	0.185957
Diagnostic	AD-AD	0.201863
Diagnostic	AD-AD	0.205158
Diagnostic	AD-AD	0.212845
Diagnostic	AD-AD	0.210506
Diagnostic	AD-AD	0.179467
Diagnostic	AD-AD	0.182775
Diagnostic	AD-AD	0.132847
Diagnostic	AD-AD	0.229388
Diagnostic	AD-AD	0.129765
Diagnostic	AD-AD	0.26144
Diagnostic	AD-AD	0.116639
Diagnostic	AD-AD	0.226891
Diagnostic	AD-AD	0.180941
Diagnostic	AD-AD	0.12031
Diagnostic	AD-AD	0.161912
Diagnostic	AD-AD	0.209538
Diagnostic	AD-AD	0.154185
Diagnostic	AD-AD	0.174776
Diagnostic	AD-AD	0.205186
Diagnostic	AD-AD	0.192744
Diagnostic	AD-AD	0.20642
Diagnostic	AD-AD	0.178066
Diagnostic	AD-AD	0.193474
Diagnostic	AD-AD	0.214608
Diagnostic	AD-AD	0.189615
Diagnostic	AD-AD	0.185947
Diagnostic	AD-AD	0.157559
Diagnostic	AD-AD	0.196056
Diagnostic	AD-AD	0.159984
Diagnostic	AD-AD	0.225649
Diagnostic	AD-AD	0.211632
Diagnostic	AD-AD	0.147581
Diagnostic	AD-AD	0.184282
Diagnostic	AD-AD	0.191765
Diagnostic	AD-AD	0.157263
Diagnostic	AD-AD	0.234694
Diagnostic	AD-AD	0.165671
Diagnostic	AD-AD	0.17535
Diagnostic	AD-AD	0.236567
Diagnostic	AD-AD	0.173794
Diagnostic	AD-AD	0.193786
Diagnostic	AD-AD	0.165528
Diagnostic	AD-AD	0.209599
Diagnostic	AD-AD	0.189888
Diagnostic	AD-AD	0.207689
Diagnostic	AD-AD	0.163129
Diagnostic	AD-AD	0.185127
Diagnostic	AD-AD	0.268188
Diagnostic	AD-AD	0.18855
Diagnostic	AD-AD	0.174323
Diagnostic	AD-AD	0.1875
Diagnostic	AD-AD	0.227726
Diagnostic	AD-AD	0.22807
Diagnostic	AD-AD	0.180492
Diagnostic	AD-AD	0.161162
Diagnostic	AD-AD	0.162248
Diagnostic	AD-AD	0.205994
Diagnostic	AD-AD	0.226652
Diagnostic	AD-AD	0.171565
Diagnostic	AD-AD	0.233272
Diagnostic	AD-AD	0.19653
Diagnostic	AD-AD	0.201222
Diagnostic	AD-AD	0.194402
Diagnostic	AD-AD	0.181115
Diagnostic	AD-AD	0.176655
Diagnostic	AD-AD	0.214747
Diagnostic	AD-AD	0.2
Diagnostic	AD-AD	0.214586
Diagnostic	AD-AD	0.236066
Diagnostic	AD-AD	0.204413
Diagnostic	AD-AD	0.163947
Diagnostic	AD-AD	0.168044
Diagnostic	AD-AD	0.229341
Diagnostic	AD-AD	0.203506
Diagnostic	AD-AD	0.227481
Diagnostic	AD-AD	0.244461
Diagnostic	AD-AD	0.220326
Diagnostic	AD-AD	0.215521
Diagnostic	AD-AD	0.206392
Diagnostic	AD-AD	0.191489
Diagnostic	AD-AD	0.167328
Diagnostic	AD-AD	0.23405
Diagnostic	AD-AD	0.165079
Diagnostic	AD-AD	0.267019
Diagnostic	AD-AD	0.158313
Diagnostic	AD-AD	0.25
Diagnostic	AD-AD	0.206072
Diagnostic	AD-AD	0.16627
Diagnostic	AD-AD	0.183366
Diagnostic	AD-AD	0.209067
Diagnostic	AD-AD	0.172073
Diagnostic	AD-AD	0.194007
Diagnostic	AD-AD	0.230599
Diagnostic	AD-AD	0.218506
Diagnostic	AD-AD	0.217246
Diagnostic	AD-AD	0.201625
Diagnostic	AD-AD	0.164916
Diagnostic	AD-AD	0.232714
Diagnostic	AD-AD	0.222599
Diagnostic	AD-AD	0.17846
Diagnostic	AD-AD	0.182496
Diagnostic	AD-AD	0.215862
Diagnostic	AD-AD	0.198512
Diagnostic	AD-AD	0.239672
Diagnostic	AD-AD	0.196981
Diagnostic	AD-AD	0.18232
Diagnostic	AD-AD	0.199157
Diagnostic	AD-AD	0.211734
Diagnostic	AD-AD	0.165673
Diagnostic	AD-AD	0.248196
Diagnostic	AD-AD	0.16746
Diagnostic	AD-AD	0.19108
Diagnostic	AD-AD	0.23143
Diagnostic	AD-AD	0.205
Diagnostic	AD-AD	0.21204
Diagnostic	AD-AD	0.192657
Diagnostic	AD-AD	0.207787
Diagnostic	AD-AD	0.205344
Diagnostic	AD-AD	0.217944
Diagnostic	AD-AD	0.1953
Diagnostic	AD-AD	0.196786
Diagnostic	AD-AD	0.267616
Diagnostic	AD-AD	0.205882
Diagnostic	AD-AD	0.176056
Diagnostic	AD-AD	0.204819
Diagnostic	AD-AD	0.21471
Diagnostic	AD-AD	0.211262
Diagnostic	AD-AD	0.205516
Diagnostic	AD-AD	0.188819
Diagnostic	AD-AD	0.202317
Diagnostic	AD-AD	0.235146
Diagnostic	AD-AD	0.170817
Diagnostic	AD-AD	0.233973
Diagnostic	AD-AD	0.219058
Diagnostic	AD-AD	0.177407
Diagnostic	AD-AD	0.228727
Diagnostic	AD-AD	0.19526
Diagnostic	AD-AD	0.180704
Diagnostic	AD-AD	0.209189
Diagnostic	AD-AD	0.218902
Diagnostic	AD-AD	0.207661
Diagnostic	AD-AD	0.231017
Diagnostic	AD-AD	0.195503
Diagnostic	AD-AD	0.172614
Diagnostic	AD-AD	0.216216
Diagnostic	AD-AD	0.226314
Diagnostic	AD-AD	0.20015
Diagnostic	AD-AD	0.248615
Diagnostic	AD-AD	0.229314
Diagnostic	AD-AD	0.24552
Diagnostic	AD-AD	0.23455
Diagnostic	AD-AD	0.217098
Diagnostic	AD-AD	0.169544
Diagnostic	AD-AD	0.173055
Diagnostic	AD-AD	0.249114
Diagnostic	AD-AD	0.183532
Diagnostic	AD-AD	0.246412
Diagnostic	AD-AD	0.167119
Diagnostic	AD-AD	0.222143
Diagnostic	AD-AD	0.170648
Diagnostic	AD-AD	0.177675
Diagnostic	AD-AD	0.197768
Diagnostic	AD-AD	0.24442
Diagnostic	AD-AD	0.176971
Diagnostic	AD-AD	0.211037
Diagnostic	AD-AD	0.249731
Diagnostic	AD-AD	0.222101
Diagnostic	AD-AD	0.21179
Diagnostic	AD-AD	0.176787
Diagnostic	AD-AD	0.221278
Diagnostic	AD-AD	0.209302
Diagnostic	AD-AD	0.201643
Diagnostic	AD-AD	0.211668
Diagnostic	AD-AD	0.215176
Diagnostic	AD-AD	0.203765
Diagnostic	AD-AD	0.193077
Diagnostic	AD-AD	0.234455
Diagnostic	AD-AD	0.20442
Diagnostic	AD-AD	0.179249
Diagnostic	AD-AD	0.19722
Diagnostic	AD-AD	0.210914
Diagnostic	AD-AD	0.20624
Diagnostic	AD-AD	0.232334
Diagnostic	AD-AD	0.219411
Diagnostic	AD-AD	0.199475
Diagnostic	AD-AD	0.243096
Diagnostic	AD-AD	0.190657
Diagnostic	AD-AD	0.240296
Diagnostic	AD-AD	0.187984
Diagnostic	AD-AD	0.221413
Diagnostic	AD-AD	0.182885
Diagnostic	AD-AD	0.209131
Diagnostic	AD-AD	0.18451
Diagnostic	AD-AD	0.205197
Diagnostic	AD-AD	0.273043
Diagnostic	AD-AD	0.202518
Diagnostic	AD-AD	0.171725
Diagnostic	AD-AD	0.195475
Diagnostic	AD-AD	0.252673
Diagnostic	AD-AD	0.245931
Diagnostic	AD-AD	0.19948
Diagnostic	AD-AD	0.180769
Diagnostic	AD-AD	0.1914
Diagnostic	AD-AD	0.217245
Diagnostic	AD-AD	0.235567
Diagnostic	AD-AD	0.236111
Diagnostic	AD-AD	0.223071
Diagnostic	AD-AD	0.210564
Diagnostic	AD-AD	0.232862
Diagnostic	AD-AD	0.214206
Diagnostic	AD-AD	0.251078
Diagnostic	AD-AD	0.259166
Diagnostic	AD-AD	0.237732
Diagnostic	AD-AD	0.231393
Diagnostic	AD-AD	0.241316
Diagnostic	AD-AD	0.229375
Diagnostic	AD-AD	0.224062
Diagnostic	AD-AD	0.232362
Diagnostic	AD-AD	0.231632
Diagnostic	AD-AD	0.283678
Diagnostic	AD-AD	0.26831
Diagnostic	AD-AD	0.276101
Diagnostic	AD-AD	0.264769
Diagnostic	AD-AD	0.252533
Diagnostic	AD-AD	0.237455
Diagnostic	AD-AD	0.22969
Diagnostic	AD-AD	0.24
Diagnostic	AD-AD	0.225019
Diagnostic	AD-AD	0.271584
Diagnostic	AD-AD	0.209545
Diagnostic	AD-AD	0.211293
Diagnostic	AD-AD	0.206808
Diagnostic	AD-AD	0.23267
Diagnostic	AD-AD	0.22888
Diagnostic	AD-AD	0.22509
Diagnostic	AD-AD	0.2109
Diagnostic	AD-AD	0.224125
Diagnostic	AD-AD	0.27957
Diagnostic	AD-AD	0.259986
Diagnostic	AD-AD	0.256204
Diagnostic	AD-AD	0.239313
Diagnostic	AD-AD	0.207478
Diagnostic	AD-AD	0.245726
Diagnostic	AD-AD	0.241912
Diagnostic	AD-AD	0.207749
Diagnostic	AD-AD	0.217149
Diagnostic	AD-AD	0.209134
Diagnostic	AD-AD	0.229599
Diagnostic	AD-AD	0.231602
Diagnostic	AD-AD	0.253352
Diagnostic	AD-AD	0.215166
Diagnostic	AD-AD	0.226992
Diagnostic	AD-AD	0.212264
Diagnostic	AD-AD	0.222346
Diagnostic	AD-AD	0.255378
Diagnostic	AD-AD	0.227239
Diagnostic	AD-AD	0.253223
Diagnostic	AD-AD	0.252669
Diagnostic	AD-AD	0.232652
Diagnostic	AD-AD	0.262042
Diagnostic	AD-AD	0.218305
Diagnostic	AD-AD	0.268506
Diagnostic	AD-AD	0.230853
Diagnostic	AD-AD	0.262139
Diagnostic	AD-AD	0.235102
Diagnostic	AD-AD	0.269133
Diagnostic	AD-AD	0.286297
Diagnostic	AD-AD	0.244302
Diagnostic	AD-AD	0.234478
Diagnostic	AD-AD	0.219178
Diagnostic	AD-AD	0.260049
Diagnostic	AD-AD	0.250956
Diagnostic	AD-AD	0.250888
Diagnostic	AD-AD	0.235402
Diagnostic	AD-AD	0.201192
Diagnostic	AD-AD	0.228561
Diagnostic	AD-AD	0.211813
Diagnostic	AD-AD	0.179946
Diagnostic	AD-AD	0.200228
Diagnostic	AD-AD	0.179267
Diagnostic	AD-AD	0.166072
Diagnostic	AD-AD	0.178307
Diagnostic	AD-AD	0.182067
Diagnostic	AD-AD	0.18862
Diagnostic	AD-AD	0.235337
Diagnostic	AD-AD	0.170635
Diagnostic	AD-AD	0.14332
Diagnostic	AD-AD	0.166799
Diagnostic	AD-AD	0.226623
Diagnostic	AD-AD	0.190734
Diagnostic	AD-AD	0.195465
Diagnostic	AD-AD	0.217491
Diagnostic	AD-AD	0.21482
Diagnostic	AD-AD	0.186567
Diagnostic	AD-AD	0.162698
Diagnostic	AD-AD	0.187598
Diagnostic	AD-AD	0.120295
Diagnostic	AD-AD	0.215635
Diagnostic	AD-AD	0.128664
Diagnostic	AD-AD	0.259708
Diagnostic	AD-AD	0.13835
Diagnostic	AD-AD	0.224954
Diagnostic	AD-AD	0.163736
Diagnostic	AD-AD	0.13747
Diagnostic	AD-AD	0.155744
Diagnostic	AD-AD	0.214876
Diagnostic	AD-AD	0.14873
Diagnostic	AD-AD	0.177457
Diagnostic	AD-AD	0.197652
Diagnostic	AD-AD	0.206922
Diagnostic	AD-AD	0.196913
Diagnostic	AD-AD	0.174308
Diagnostic	AD-AD	0.180054
Diagnostic	AD-AD	0.198246
Diagnostic	AD-AD	0.190899
Diagnostic	AD-AD	0.182279
Diagnostic	AD-AD	0.174861
Diagnostic	AD-AD	0.200076
Diagnostic	AD-AD	0.147083
Diagnostic	AD-AD	0.210126
Diagnostic	AD-AD	0.218973
Diagnostic	AD-AD	0.151797
Diagnostic	AD-AD	0.182737
Diagnostic	AD-AD	0.190276
Diagnostic	AD-AD	0.159984
Diagnostic	AD-AD	0.231502
Diagnostic	AD-AD	0.159583
Diagnostic	AD-AD	0.173047
Diagnostic	AD-AD	0.231318
Diagnostic	AD-AD	0.180071
Diagnostic	AD-AD	0.199301
Diagnostic	AD-AD	0.127572
Diagnostic	AD-AD	0.204828
Diagnostic	AD-AD	0.181323
Diagnostic	AD-AD	0.194667
Diagnostic	AD-AD	0.160016
Diagnostic	AD-AD	0.179211
Diagnostic	AD-AD	0.258993
Diagnostic	AD-AD	0.180769
Diagnostic	AD-AD	0.168379
Diagnostic	AD-AD	0.193598
Diagnostic	AD-AD	0.224452
Diagnostic	AD-AD	0.228739
Diagnostic	AD-AD	0.169767
Diagnostic	AD-AD	0.127288
Diagnostic	AD-AD	0.156175
Diagnostic	AD-AD	0.25
Diagnostic	AD-AD	0.239855
Diagnostic	AD-AD	0.222182
Diagnostic	AD-AD	0.232957
Diagnostic	AD-AD	0.237151
Diagnostic	AD-AD	0.22694
Diagnostic	AD-AD	0.249273
Diagnostic	AD-AD	0.243627
Diagnostic	AD-AD	0.213749
Diagnostic	AD-AD	0.225806
Diagnostic	AD-AD	0.238624
Diagnostic	AD-AD	0.247445
Diagnostic	AD-AD	0.236184
Diagnostic	AD-AD	0.216147
Diagnostic	AD-AD	0.283411
Diagnostic	AD-AD	0.270445
Diagnostic	AD-AD	0.269163
Diagnostic	AD-AD	0.251733
Diagnostic	AD-AD	0.256531
Diagnostic	AD-AD	0.243352
Diagnostic	AD-AD	0.225158
Diagnostic	AD-AD	0.237641
Diagnostic	AD-AD	0.217115
Diagnostic	AD-AD	0.257576
Diagnostic	AD-AD	0.213538
Diagnostic	AD-AD	0.242637
Diagnostic	AD-AD	0.235975
Diagnostic	AD-AD	0.22619
Diagnostic	AD-AD	0.231603
Diagnostic	AD-AD	0.252217
Diagnostic	AD-AD	0.24059
Diagnostic	AD-AD	0.224176
Diagnostic	AD-AD	0.279888
Diagnostic	AD-AD	0.245384
Diagnostic	AD-AD	0.224607
Diagnostic	AD-AD	0.211861
Diagnostic	AD-AD	0.236041
Diagnostic	AD-AD	0.252763
Diagnostic	AD-AD	0.267094
Diagnostic	AD-AD	0.209707
Diagnostic	AD-AD	0.23168
Diagnostic	AD-AD	0.238624
Diagnostic	AD-AD	0.232974
Diagnostic	AD-AD	0.250717
Diagnostic	AD-AD	0.250444
Diagnostic	AD-AD	0.215171
Diagnostic	AD-AD	0.20938
Diagnostic	AD-AD	0.235421
Diagnostic	AD-AD	0.248529
Diagnostic	AD-AD	0.257402
Diagnostic	AD-AD	0.242346
Diagnostic	AD-AD	0.238838
Diagnostic	AD-AD	0.0888106
Diagnostic	AD-AD	0.234043
Diagnostic	AD-AD	0.258508
Diagnostic	AD-AD	0.222348
Diagnostic	AD-AD	0.266948
Diagnostic	AD-AD	0.223159
Diagnostic	AD-AD	0.236814
Diagnostic	AD-AD	0.226138
Diagnostic	AD-AD	0.262445
Diagnostic	AD-AD	0.141904
Diagnostic	AD-AD	0.262487
Diagnostic	AD-AD	0.22677
Diagnostic	AD-AD	0.232014
Diagnostic	AD-AD	0.27241
Diagnostic	AD-AD	0.269869
Diagnostic	AD-AD	0.256054
Diagnostic	AD-AD	0.233555
Diagnostic	AD-AD	0.219792
Diagnostic	AD-AD	0.211262
Diagnostic	AD-AD	0.235484
Diagnostic	AD-AD	0.212021
Diagnostic	AD-AD	0.194664
Diagnostic	AD-AD	0.223607
Diagnostic	AD-AD	0.206178
Diagnostic	AD-AD	0.208983
Diagnostic	AD-AD	0.2339
Diagnostic	AD-AD	0.227037
Diagnostic	AD-AD	0.206026
Diagnostic	AD-AD	0.208131
Diagnostic	AD-AD	0.234237
Diagnostic	AD-AD	0.217375
Diagnostic	AD-AD	0.25073
Diagnostic	AD-AD	0.223859
Diagnostic	AD-AD	0.242629
Diagnostic	AD-AD	0.242024
Diagnostic	AD-AD	0.23337
Diagnostic	AD-AD	0.210682
Diagnostic	AD-AD	0.191433
Diagnostic	AD-AD	0.255416
Diagnostic	AD-AD	0.18655
Diagnostic	AD-AD	0.28813
Diagnostic	AD-AD	0.180815
Diagnostic	AD-AD	0.251134
Diagnostic	AD-AD	0.230769
Diagnostic	AD-AD	0.20339
Diagnostic	AD-AD	0.196497
Diagnostic	AD-AD	0.225063
Diagnostic	AD-AD	0.19864
Diagnostic	AD-AD	0.222792
Diagnostic	AD-AD	0.234895
Diagnostic	AD-AD	0.234643
Diagnostic	AD-AD	0.241501
Diagnostic	AD-AD	0.210448
Diagnostic	AD-AD	0.217869
Diagnostic	AD-AD	0.243282
Diagnostic	AD-AD	0.213578
Diagnostic	AD-AD	0.215578
Diagnostic	AD-AD	0.186646
Diagnostic	AD-AD	0.244199
Diagnostic	AD-AD	0.210923
Diagnostic	AD-AD	0.253758
[truncated: 193,856 more rows]

## Sheet: F1D
Cohort	Gene	Percent
SIG	Core	22.0625
SIG	Soft_core	3.46828
SIG	Shell	8.74324
SIG	Cloud	65.726

## Sheet: F1E
Cohort	COG	Percentage
Animal Diagnostic	Unknown	22.48
Animal Diagnostic	Amino acid metabolism and transport	7.96
Animal Diagnostic	Translation	7.68
Animal Diagnostic	Transcription	6.91
Animal Diagnostic	Inorganic ion transport and metabolism	6.23
Animal Diagnostic	Replication and repair	5.92
Animal Diagnostic	Energy production and conversion	5.58
Animal Diagnostic	Carbohydrate metabolism and transport	5.49
Animal Diagnostic	Cell wall/membrane/envelop biogenesis	5.07
Animal Diagnostic	Nucleotide metabolism and transport	4.52
Animal Diagnostic	Coenzyme metabolism	4.2
Animal Diagnostic	Post-translational modification, protein turnover, chaperone functions	2.59
Animal Diagnostic	Lipid metabolism	2.24
Human Diagnostic	Unknown	22.44
Human Diagnostic	Amino acid metabolism and transport	7.98
Human Diagnostic	Translation	7.71
Human Diagnostic	Transcription	6.91
Human Diagnostic	Inorganic ion transport and metabolism	6.24
Human Diagnostic	Replication and repair	5.9
Human Diagnostic	Energy production and conversion	5.55
Human Diagnostic	Carbohydrate metabolism and transport	5.5
Human Diagnostic	Cell wall/membrane/envelop biogenesis	5.05
Human Diagnostic	Nucleotide metabolism and transport	4.53
Human Diagnostic	Coenzyme metabolism	4.21
Human Diagnostic	Post-translational modification, protein turnover, chaperone functions	2.6
Human Diagnostic	Lipid metabolism	2.24
Household (Col/Env)	Unknown	22.4
Household (Col/Env)	Amino acid metabolism and transport	8.03
Household (Col/Env)	Translation	7.74
Household (Col/Env)	Transcription	6.89
Household (Col/Env)	Inorganic ion transport and metabolism	6.3
Household (Col/Env)	Replication and repair	5.79
Household (Col/Env)	Energy production and conversion	5.58
Household (Col/Env)	Carbohydrate metabolism and transport	5.52
Household (Col/Env)	Cell wall/membrane/envelop biogenesis	4.98
Household (Col/Env)	Nucleotide metabolism and transport	4.56
Household (Col/Env)	Coenzyme metabolism	4.23
Household (Col/Env)	Post-translational modification, protein turnover, chaperone functions	2.63
Household (Col/Env)	Lipid metabolism	2.25

## Sheet: F2A, F2B
ID (PubMed)	ID (in-text)	Sample type	mecA presence	ARG count	Oxacillin result (mm)	Oxacillin interpretation	Doxycycline result (mm)	Doxycycline interpretation	Trimeth-sulfameth result (mm)	Trimeth-sulfameth interpretation	Ciprofloxacin result (mm)	Ciprofloxacin interpretation	Linezolid result (mm)	Linezolid interpretation	Cefoxitin result (mm)	Cefoxitin interpretation	Eravacycline result (mm)	Eravacycline interpretation	Enrofloxacin result (mm)	Enrofloxacin interpretation	Rifampin result (mm)	Rifampin interpretation	*Delafloxacin result (mm)	*Delafloxacin interpretation	Erythromycin result (mm)	Erythromycin interpretation	Clindamycin result (mm)	Clindamycin interpretation	D-Test result	D-Test interpretation	Vancomycin result (mm)	Vancomycin interpretation	Daptomycin result (mm)	Daptomycin interpretation	Nitrofurantoin result (mm)	Nitrofurantoin interpretation	Notes	aac(6')-Ie/aph(2'')-Ia	aadD1	ant(6)-Ia	ant(9)-Ia	aph(3')-IIIa	spd	mecA	blaZ-blaPC1	lnu(A)	erm(A)	erm(B)	erm(C)
WUSp_SIG_AI_0001	AI_0001	Animal diagnostic	No	1	24	Susceptible	34	Susceptible	34	Susceptible	34	Susceptible	34	Susceptible	37	No Interpretation	31	No Interpretation	36	Susceptible	38	Susceptible	NA	NA	31	Susceptible	28	Susceptible	NA	NA	NA	NA	NA	NA	NA	NA	*S. aureus Breakpoints	0	0	0	0	0	0	0	1	0	0	0	0
WUSp_SIG_AI_0002	AI_0002	Animal diagnostic	No	2	28	Susceptible	22	Susceptible	19	Susceptible	35	Susceptible	36	Susceptible	39	No Interpretation	32	No Interpretation	34	Susceptible	40	Susceptible	NA	NA	32	Susceptible	31	Susceptible	NA	NA	NA	NA	NA	NA	NA	NA		0	0	0	0	0	0	0	0	0	0	0	0
WUSp_SIG_AI_0003	AI_0003	Animal diagnostic	No	2	24	Susceptible	37	Susceptible	6	Resistant	6	Resistant	33	Susceptible	38	No Interpretation	32	No Interpretation	6	Resistant	37	Susceptible	NA	NA	30	Susceptible	27	Susceptible	NA	NA	NA	NA	NA	NA	NA	NA		0	0	0	0	0	0	0	1	0	0	0	0
WUSp_SIG_AI_0004	AI_0004	Animal diagnostic	Yes	9	6	Resistant	19	Susceptible	6	Resistant	6	Resistant	37	Susceptible	19	No Interpretation	32	No Interpretation	6	Resistant	38	Susceptible	NA	NA	6	Resistant	6	Resistant	NA	NA	NA	NA	NA	NA	NA	NA		1	0	1	0	1	0	1	1	0	0	1	0
WUSp_SIG_AI_0005	AI_0005	Animal diagnostic	No	8	20	Susceptible	19	Susceptible	23	Susceptible	32	Susceptible	34	Susceptible	37	No Interpretation	30	No Interpretation	32	Susceptible	37	Susceptible	NA	NA	6	Resistant	13	Resistant	NA	NA	NA	NA	NA	NA	NA	NA		1	0	1	0	1	1	0	1	0	0	1	0
WUSp_SIG_AI_0006	AI_0006	Animal diagnostic	Yes	10	16	Resistant	19	Susceptible	6	Resistant	6	Resistant	38	Susceptible	27	No Interpretation	33	No Interpretation	6	Resistant	39	Susceptible	NA	NA	6	Resistant	6	Resistant	NA	NA	NA	NA	NA	NA	NA	NA		1	0	1	0	1	0	1	1	0	0	1	0
WUSp_SIG_AI_0007	AI_0007	Animal diagnostic	No	8	26	Susceptible	18	Susceptible	18	Susceptible	29	Susceptible	35	Susceptible	32	No Interpretation	27	No Interpretation	30	Susceptible	30	Susceptible	NA	NA	6	Resistant	16	Intermediate	NA	NA	NA	NA	NA	NA	NA	NA	*MH w/ Blood	1	0	1	0	1	0	0	1	0	0	1	0
WUSp_SIG_AI_0008	AI_0008	Animal diagnostic	No	1	27	Susceptible	41	Susceptible	36	Susceptible	35	Susceptible	39	Susceptible	41	No Interpretation	34	No Interpretation	37	Susceptible	41	Susceptible	NA	NA	34	Susceptible	31	Susceptible	NA	NA	NA	NA	NA	NA	NA	NA		0	0	0	0	0	0	0	1	0	0	0	0
WUSp_SIG_AI_0009	AI_0009	Animal diagnostic	No	2	24	Susceptible	18	Susceptible	22	Susceptible	32	Susceptible	33	Susceptible	38	No Interpretation	32	No Interpretation	34	Susceptible	37	Susceptible	NA	NA	27	Susceptible	25	Susceptible	NA	NA	NA	NA	NA	NA	NA	NA		0	0	0	0	0	0	0	1	0	0	0	0
WUSp_SIG_AI_0010	AI_0010	Animal diagnostic	Yes	11	17	Resistant	20	Susceptible	6	Resistant	29	Susceptible	36	Susceptible	32	No Interpretation	31	No Interpretation	29	Susceptible	39	Susceptible	NA	NA	6	Resistant	6	Resistant	NA	NA	NA	NA	NA	NA	NA	NA		1	0	1	0	1	0	1	1	0	0	1	0
WUSp_SIG_AI_0011	AI_0011	Animal diagnostic	No	1	23	Susceptible	35	Susceptible	23	Susceptible	37	Susceptible	34	Susceptible	37	No Interpretation	30	No Interpretation	33	Susceptible	35	Susceptible	NA	NA	29	Susceptible	28	Susceptible	NA	NA	NA	NA	NA	NA	NA	NA		0	0	0	0	0	0	0	1	0	0	0	0
WUSp_SIG_AI_0012	AI_0012	Animal diagnostic	No	2	25	Susceptible	19	Susceptible	6	Resistant	33	Susceptible	36	Susceptible	39	No Interpretation	31	No Interpretation	34	Susceptible	37	Susceptible	NA	NA	31	Susceptible	28	Susceptible	NA	NA	NA	NA	NA	NA	NA	NA		0	0	0	0	0	0	0	0	0	0	0	0
WUSp_SIG_AI_0013	AI_0013	Animal diagnostic	Yes	10	15	Resistant	19	Susceptible	6	Resistant	6	Resistant	35	Susceptible	31	No Interpretation	31	No Interpretation	6	Resistant	37	Susceptible	NA	NA	6	Resistant	6	Resistant	NA	NA	NA	NA	NA	NA	NA	NA		1	0	1	0	1	0	1	1	0	0	1	0
WUSp_SIG_AI_0014	AI_0014	Animal diagnostic	not sequenced	not sequenced	16	Resistant	37	Susceptible	6	Resistant	28	Susceptible	36	Susceptible	32	No Interpretation	31	No Interpretation	28	Susceptible	37	Susceptible	NA	NA	6	Resistant	6	Resistant	NA	NA	NA	NA	NA	NA	NA	NA		NA	NA	NA	NA	NA	NA	NA	NA	NA	NA	NA	NA
WUSp_SIG_AI_0015	AI_0015	Animal diagnostic	No	7	24	Susceptible	35	Susceptible	6	Resistant	33	Susceptible	33	Susceptible	37	No Interpretation	31	No Interpretation	34	Susceptible	37	Susceptible	NA	NA	6	Resistant	16	Intermediate	NA	NA	NA	NA	NA	NA	NA	NA		1	0	1	0	1	0	0	1	0	0	1	0
WUSp_SIG_AI_0016	AI_0016	Animal diagnostic	No	2	24	Susceptible	35	Susceptible	25	Susceptible	34	Susceptible	33	Susceptible	38	No Interpretation	31	No Interpretation	35	Susceptible	36	Susceptible	NA	NA	30	Susceptible	28	Susceptible	NA	NA	NA	NA	NA	NA	NA	NA		0	0	0	0	0	0	0	1	0	0	0	0
WUSp_SIG_AI_0017	AI_0017	Animal diagnostic	No	1	25	Susceptible	34	Susceptible	22	Susceptible	33	Susceptible	34	Susceptible	37	No Interpretation	30	No Interpretation	33	Susceptible	36	Susceptible	NA	NA	29	Susceptible	26	Susceptible	NA	NA	NA	NA	NA	NA	NA	NA		0	0	0	0	0	0	0	1	0	0	0	0
WUSp_SIG_AI_0018	AI_0018	Animal diagnostic	No	0	25	Susceptible	37	Susceptible	34	Susceptible	38	Susceptible	35	Susceptible	38	No Interpretation	32	No Interpretation	38	Susceptible	38	Susceptible	NA	NA	31	Susceptible	27	Susceptible	NA	NA	NA	NA	NA	NA	NA	NA		0	0	0	0	0	0	0	0	0	0	0	0
WUSp_SIG_AI_0019	AI_0019	Animal diagnostic	No	2	23	Susceptible	35	Susceptible	6	Resistant	35	Susceptible	34	Susceptible	38	No Interpretation	31	No Interpretation	35	Susceptible	37	Susceptible	NA	NA	28	Susceptible	26	Susceptible	NA	NA	NA	NA	NA	NA	NA	NA		0	0	0	0	0	0	0	1	0	0	0	0
WUSp_SIG_AI_0020	AI_0020	Animal diagnostic	No	1	25	Susceptible	36	Susceptible	33	Susceptible	26	Susceptible	35	Susceptible	39	No Interpretation	32	No Interpretation	27	Susceptible	37	Susceptible	NA	NA	30	Susceptible	29	Susceptible	NA	NA	NA	NA	NA	NA	NA	NA		0	0	0	0	0	0	0	1	0	0	0	0
WUSp_SIG_AI_0021	AI_0021	Animal diagnostic	No	1	26	Susceptible	37	Susceptible	32	Susceptible	30	Susceptible	35	Susceptible	38	No Interpretation	31	No Interpretation	31	Susceptible	43	Susceptible	NA	NA	31	Susceptible	27	Susceptible	NA	NA	NA	NA	NA	NA	NA	NA		0	0	0	0	0	0	0	1	0	0	0	0
WUSp_SIG_AI_0022	AI_0022	Animal diagnostic	not sequenced	not sequenced	22	Susceptible	17	Susceptible	21	Susceptible	34	Susceptible	33	Susceptible	36	No Interpretation	29	No Interpretation	33	Susceptible	35	Susceptible	NA	NA	6	Resistant	6	Resistant	NA	NA	NA	NA	NA	NA	NA	NA		NA	NA	NA	NA	NA	NA	NA	NA	NA	NA	NA	NA
WUSp_SIG_AI_0023	AI_0023	Animal diagnostic	No	1	22	Susceptible	34	Susceptible	22	Susceptible	35	Susceptible	34	Susceptible	36	No Interpretation	30	No Interpretation	37	Susceptible	37	Susceptible	NA	NA	28	Susceptible	25	Susceptible	NA	NA	NA	NA	NA	NA	NA	NA		0	0	0	0	0	0	0	1	0	0	0	0
WUSp_SIG_AI_0024	AI_0024	Animal diagnostic	No	4	22	Susceptible	18	Susceptible	6	Resistant	6	Resistant	32	Susceptible	35	No Interpretation	29	No Interpretation	10	Resistant	35	Susceptible	NA	NA	28	Susceptible	27	Susceptible	NA	NA	NA	NA	NA	NA	NA	NA		0	0	0	0	0	0	0	1	0	0	0	0
WUSp_SIG_AI_0025	AI_0025	Animal diagnostic	No	1	27	Susceptible	33	Susceptible	33	Susceptible	33	Susceptible	33	Susceptible	37	No Interpretation	30	No Interpretation	34	Susceptible	35	Susceptible	NA	NA	29	Susceptible	26	Susceptible	NA	NA	NA	NA	NA	NA	NA	NA		0	0	0	0	0	0	0	1	0	0	0	0
WUSp_SIG_AI_0026	AI_0026	Animal diagnostic	Yes	10	19	Susceptible	16	Susceptible	6	Resistant	6	Resistant	35	Susceptible	37	No Interpretation	37	No Interpretation	6	Resistant	38	Susceptible	NA	NA	6	Resistant	6	Resistant	NA	NA	NA	NA	NA	NA	NA	NA		1	0	1	0	1	0	1	1	0	0	1	0
WUSp_SIG_AI_0027	AI_0027	Animal diagnostic	No	2	26	Susceptible	20	Susceptible	23	Susceptible	34	Susceptible	35	Susceptible	38	No Interpretation	30	No Interpretation	35	Susceptible	35	Susceptible	NA	NA	30	Susceptible	26	Susceptible	NA	NA	NA	NA	NA	NA	NA	NA		0	0	0	0	0	0	0	1	0	0	0	0
WUSp_SIG_AI_0028	AI_0028	Animal diagnostic	No	1	23	Susceptible	34	Susceptible	23	Susceptible	34	Susceptible	33	Susceptible	37	No Interpretation	29	No Interpretation	34	Susceptible	35	Susceptible	NA	NA	28	Susceptible	25	Susceptible	NA	NA	NA	NA	NA	NA	NA	NA		0	0	0	0	0	0	0	1	0	0	0	0
WUSp_SIG_AI_0029	AI_0029	Animal diagnostic	No	2	26	Susceptible	20	Susceptible	26	Susceptible	38	Susceptible	35	Susceptible	29	No Interpretation	32	No Interpretation	39	Susceptible	40	Susceptible	NA	NA	31	Susceptible	28	Susceptible	NA	NA	NA	NA	NA	NA	NA	NA		0	0	0	0	0	0	0	1	0	0	0	0
WUSp_SIG_AI_0030	AI_0030	Animal diagnostic	No	0	28	Susceptible	34	Susceptible	33	Susceptible	36	Susceptible	33	Susceptible	39	No Interpretation	30	No Interpretation	37	Susceptible	36	Susceptible	NA	NA	29	Susceptible	26	Susceptible	NA	NA	NA	NA	NA	NA	NA	NA		0	0	0	0	0	0	0	0	0	0	0	0
WUSp_SIG_AI_0031	AI_0031	Animal diagnostic	No	2	25	Susceptible	35	Susceptible	33	Susceptible	32	Susceptible	32	Susceptible	38	No Interpretation	30	No Interpretation	33	Susceptible	36	Susceptible	42	Susceptible	28	Susceptible	26	Susceptible	NA	NA	NA	NA	NA	NA	NA	NA		0	0	0	0	0	0	0	1	0	0	0	0
WUSp_SIG_AI_0032	AI_0032	Animal diagnostic	No	1	31	Susceptible	18	Susceptible	34	Susceptible	36	Susceptible	35	Susceptible	41	No Interpretation	31	No Interpretation	36	Susceptible	38	Susceptible	50	Susceptible	31	Susceptible	30	Susceptible	NA	NA	NA	NA	NA	NA	NA	NA		0	0	0	0	0	0	0	0	0	0	0	0
WUSp_SIG_AI_0033	AI_0033	Animal diagnostic	No	1	25	Susceptible	34	Susceptible	32	Susceptible	33	Susceptible	33	Susceptible	37	No Interpretation	30	No Interpretation	33	Susceptible	36	Susceptible	42	Susceptible	28	Susceptible	25	Susceptible	NA	NA	NA	NA	NA	NA	NA	NA		0	0	0	0	0	0	0	1	0	0	0	0
WUSp_SIG_AI_0034	AI_0034	Animal diagnostic	No	2	22	Susceptible	34	Susceptible	20	Susceptible	35	Susceptible	33	Susceptible	35	No Interpretation	29	No Interpretation	35	Susceptible	35	Susceptible	47	Susceptible	28	Susceptible	27	Susceptible	NA	NA	NA	NA	NA	NA	NA	NA		1	0	0	0	0	0	0	1	0	0	0	0
WUSp_SIG_AI_0035	AI_0035	Animal diagnostic	Yes	10	21	Susceptible	19	Susceptible	6	Resistant	6	Resistant	37	Susceptible	35	No Interpretation	32	No Interpretation	6	Resistant	37	Susceptible	27	Susceptible	6	Resistant	6	Resistant	NA	NA	NA	NA	NA	NA	NA	NA		1	0	1	0	1	0	1	1	0	0	1	0
WUSp_SIG_AI_0036	AI_0036	Animal diagnostic	No	0	27	Susceptible	35	Susceptible	31	Susceptible	36	Susceptible	32	Susceptible	37	No Interpretation	31	No Interpretation	37	Susceptible	36	Susceptible	48	Susceptible	28	Susceptible	26	Susceptible	NA	NA	NA	NA	NA	NA	NA	NA		0	0	0	0	0	0	0	0	0	0	0	0
WUSp_SIG_AI_0037	AI_0037	Animal diagnostic	No	0	27	Susceptible	35	Susceptible	31	Susceptible	32	Susceptible	34	Susceptible	37	No Interpretation	30	No Interpretation	33	Susceptible	36	Susceptible	44	Susceptible	30	Susceptible	27	Susceptible	NA	NA	NA	NA	NA	NA	NA	NA		0	0	0	0	0	0	0	0	0	0	0	0
WUSp_SIG_AI_0038	AI_0038	Animal diagnostic	No	1	25	Susceptible	36	Susceptible	32	Susceptible	34	Susceptible	34	Susceptible	37	No Interpretation	31	No Interpretation	33	Susceptible	36	Susceptible	43	Susceptible	27	Susceptible	27	Susceptible	NA	NA	NA	NA	NA	NA	NA	NA		0	0	0	0	0	0	0	1	0	0	0	0
WUSp_SIG_AI_0039	AI_0039	Animal diagnostic	Yes	9	17	Resistant	35	Susceptible	6	Resistant	6	Resistant	35	Susceptible	27	No Interpretation	31	No Interpretation	6	Resistant	37	Susceptible	27	Susceptible	6	Resistant	6	Resistant	NA	NA	NA	NA	NA	NA	NA	NA		1	0	1	0	1	0	1	1	0	0	1	0
WUSp_SIG_AI_0040	AI_0040	Animal diagnostic	No	2	23	Susceptible	19	Susceptible	24	Susceptible	35	Susceptible	35	Susceptible	38	No Interpretation	32	No Interpretation	37	Susceptible	39	Susceptible	50	Susceptible	30	Susceptible	28	Susceptible	NA	NA	NA	NA	NA	NA	NA	NA		0	0	0	0	0	0	0	1	0	0	0	0
WUSp_SIG_AI_0041	AI_0041	Animal diagnostic	No	1	25	Susceptible	35	Susceptible	23	Susceptible	36	Susceptible	32	Susceptible	38	No Interpretation	30	No Interpretation	36	Susceptible	37	Susceptible	49	Susceptible	30	Susceptible	27	Susceptible	NA	NA	NA	NA	NA	NA	NA	NA		0	0	0	0	0	0	0	1	0	0	0	0
WUSp_SIG_AI_0042	AI_0042	Animal diagnostic	No	3	23	Susceptible	37	Susceptible	22	Susceptible	28	Susceptible	35	Susceptible	37	No Interpretation	31	No Interpretation	28	Susceptible	37	Susceptible	47	Susceptible	30	Susceptible	27	Susceptible	NA	NA	NA	NA	NA	NA	NA	NA		1	0	0	0	0	0	0	1	0	0	0	0
WUSp_SIG_AI_0043	AI_0043	Animal diagnostic	No	0	26	Susceptible	37	Susceptible	23	Susceptible	35	Susceptible	35	Susceptible	37	No Interpretation	30	No Interpretation	35	Susceptible	36	Susceptible	42	Susceptible	30	Susceptible	27	Susceptible	NA	NA	NA	NA	NA	NA	NA	NA		0	0	0	0	0	0	0	0	0	0	0	0
WUSp_SIG_AI_0044	AI_0044	Animal diagnostic	No	0	27	Susceptible	36	Susceptible	32	Susceptible	34	Susceptible	33	Susceptible	36	No Interpretation	29	No Interpretation	34	Susceptible	37	Susceptible	44	Susceptible	30	Susceptible	27	Susceptible	NA	NA	NA	NA	NA	NA	NA	NA		0	0	0	0	0	0	0	0	0	0	0	0
WUSp_SIG_AI_0045	AI_0045	Animal diagnostic	No	2	24	Susceptible	19	Susceptible	33	Susceptible	33	Susceptible	33	Susceptible	36	No Interpretation	30	No Interpretation	34	Susceptible	35	Susceptible	42	Susceptible	28	Susceptible	25	Susceptible	NA	NA	NA	NA	NA	NA	NA	NA		0	0	0	0	0	0	0	1	0	0	0	0
WUSp_SIG_AI_0046	AI_0046	Animal diagnostic	No	1	24	Susceptible	33	Susceptible	32	Susceptible	33	Susceptible	29	Susceptible	36	No Interpretation	28	No Interpretation	34	Susceptible	33	Susceptible	46	Susceptible	30	Susceptible	26	Susceptible	NA	NA	NA	NA	NA	NA	NA	NA	*MH w/ Blood	0	0	0	0	0	0	0	1	0	0	0	0
WUSp_SIG_AI_0047	AI_0047	Animal diagnostic	not sequenced	not sequenced	17	Resistant	17	Susceptible	20	Susceptible	6	Resistant	31	Susceptible	30	No Interpretation	28	No Interpretation	6	Resistant	32	Susceptible	25	Susceptible	26	Susceptible	27	Susceptible	NA	NA	NA	NA	NA	NA	NA	NA		NA	NA	NA	NA	NA	NA	NA	NA	NA	NA	NA	NA
WUSp_SIG_AI_0048	AI_0048	Animal diagnostic	No	2	25	Susceptible	21	Susceptible	22	Susceptible	32	Susceptible	34	Susceptible	37	No Interpretation	30	No Interpretation	33	Susceptible	36	Susceptible	42	Susceptible	28	Susceptible	26	Susceptible	NA	NA	NA	NA	NA	NA	NA	NA		0	0	0	0	0	0	0	1	0	0	0	0
WUSp_SIG_AI_0049	AI_0049	Animal diagnostic	No	8	28	Susceptible	18	Susceptible	6	Resistant	26	Susceptible	35	Susceptible	39	No Interpretation	32	No Interpretation	27	Susceptible	40	Susceptible	45	Susceptible	6	Resistant	6	Resistant	NA	NA	NA	NA	NA	NA	NA	NA		1	0	1	0	1	0	0	1	0	0	1	0
WUSp_SIG_AI_0050	AI_0050	Animal diagnostic	No	1	24	Susceptible	37	Susceptible	31	Susceptible	31	Susceptible	34	Susceptible	37	No Interpretation	32	No Interpretation	32	Susceptible	35	Susceptible	42	Susceptible	29	Susceptible	25	Susceptible	NA	NA	NA	NA	NA	NA	NA	NA		0	0	0	0	0	0	0	1	0	0	0	0
WUSp_SIG_AI_0051	AI_0051	Animal diagnostic	Yes	10	14	Resistant	18	Susceptible	6	Resistant	6	Resistant	35	Susceptible	33	No Interpretation	31	No Interpretation	11	Resistant	37	Susceptible	30	Susceptible	6	Resistant	6	Resistant	NA	NA	NA	NA	NA	NA	NA	NA		1	0	1	0	1	0	1	1	0	0	1	0
WUSp_SIG_AI_0052	AI_0052	Animal diagnostic	No	1	24	Susceptible	37	Susceptible	23	Susceptible	32	Susceptible	33	Susceptible	39	No Interpretation	31	No Interpretation	34	Susceptible	38	Susceptible	42	Susceptible	29	Susceptible	28	Susceptible	NA	NA	NA	NA	NA	NA	NA	NA		0	0	0	0	0	0	0	1	0	0	0	0
WUSp_SIG_AI_0053	AI_0053	Animal diagnostic	Yes	10	18	Susceptible	18	Susceptible	6	Resistant	6	Resistant	33	Susceptible	32	No Interpretation	30	No Interpretation	6	Resistant	34	Susceptible	28	Susceptible	6	Resistant	6	Resistant	NA	NA	NA	NA	NA	NA	NA	NA		1	0	1	0	1	0	1	1	0	0	1	0
WUSp_SIG_AI_0054	AI_0054	Animal diagnostic	No	1	23	Susceptible	32	Susceptible	28	Susceptible	30	Susceptible	30	Susceptible	38	No Interpretation	28	No Interpretation	33	Susceptible	33	Susceptible	40	Susceptible	29	Susceptible	26	Susceptible	NA	NA	NA	NA	NA	NA	NA	NA		0	0	0	0	0	0	0	1	0	0	0	0
WUSp_SIG_AI_0055	AI_0055	Animal diagnostic	No	1	23	Susceptible	34	Susceptible	32	Susceptible	31	Susceptible	32	Susceptible	35	No Interpretation	30	No Interpretation	32	Susceptible	36	Susceptible	42	Susceptible	30	Susceptible	26	Susceptible	NA	NA	NA	NA	NA	NA	NA	NA		0	0	0	0	0	0	0	1	0	0	0	0
WUSp_SIG_AI_0056	AI_0056	Animal diagnostic	No	2	25	Susceptible	20	Susceptible	22	Susceptible	33	Susceptible	32	Susceptible	37	No Interpretation	29	No Interpretation	34	Susceptible	37	Susceptible	44	Susceptible	29	Susceptible	27	Susceptible	NA	NA	NA	NA	NA	NA	NA	NA		0	0	0	0	0	0	0	1	0	0	0	0
WUSp_SIG_AI_0057	AI_0057	Animal diagnostic	No	2	24	Susceptible	19	Susceptible	24	Susceptible	26	Susceptible	35	Susceptible	36	No Interpretation	31	No Interpretation	27	Susceptible	37	Susceptible	42	Susceptible	29	Susceptible	27	Susceptible	NA	NA	NA	NA	NA	NA	NA	NA		0	0	0	0	0	0	0	1	0	0	0	0
WUSp_SIG_AI_0058	AI_0058	Animal diagnostic	No	1	25	Susceptible	37	Susceptible	30	Susceptible	31	Susceptible	34	Susceptible	35	No Interpretation	31	No Interpretation	32	Susceptible	37	Susceptible	40	Susceptible	28	Susceptible	27	Susceptible	NA	NA	NA	NA	NA	NA	NA	NA		0	0	0	0	0	0	0	1	0	0	0	0
WUSp_SIG_AI_0059	AI_0059	Animal diagnostic	No	2	23	Susceptible	17	Susceptible	22	Susceptible	32	Susceptible	33	Susceptible	36	No Interpretation	30	No Interpretation	32	Susceptible	36	Susceptible	42	Susceptible	29	Susceptible	28	Susceptible	NA	NA	NA	NA	NA	NA	NA	NA		0	0	0	0	0	0	0	1	0	0	0	0
WUSp_SIG_AI_0060	AI_0060	Animal diagnostic	No	1	25	Susceptible	34	Susceptible	24	Susceptible	37	Susceptible	31	Susceptible	37	No Interpretation	29	No Interpretation	36	Susceptible	38	Susceptible	49	Susceptible	28	Susceptible	26	Susceptible	NA	NA	NA	NA	NA	NA	NA	NA		0	0	0	0	0	0	0	1	0	0	0	0
WUSp_SIG_AI_0061	AI_0061	Animal diagnostic	No	5	26	Susceptible	35	Susceptible	20	Susceptible	35	Susceptible	34	Susceptible	38	No Interpretation	30	No Interpretation	37	Susceptible	35	Susceptible	46	Susceptible	6	Resistant	6	Resistant	NA	NA	NA	NA	NA	NA	NA	NA	*MH w/ Blood	0	0	1	0	1	0	0	1	0	0	1	0
WUSp_SIG_AI_0062	AI_0062	Animal diagnostic	No	2	24	Susceptible	19	Susceptible	22	Susceptible	32	Susceptible	31	Susceptible	37	No Interpretation	29	No Interpretation	34	Susceptible	35	Susceptible	42	Susceptible	27	Susceptible	26	Susceptible	NA	NA	NA	NA	NA	NA	NA	NA		0	0	0	0	0	0	0	1	0	0	0	0
WUSp_SIG_AI_0063	AI_0063	Animal diagnostic	No	0	27	Susceptible	35	Susceptible	33	Susceptible	35	Susceptible	34	Susceptible	36	No Interpretation	30	No Interpretation	36	Susceptible	36	Susceptible	47	Susceptible	28	Susceptible	26	Susceptible	NA	NA	NA	NA	NA	NA	NA	NA		0	0	0	0	0	0	0	0	0	0	0	0
WUSp_SIG_AI_0064	AI_0064	Animal diagnostic	No	1	35	Susceptible	38	Susceptible	36	Susceptible	35	Susceptible	36	Susceptible	38	No Interpretation	33	No Interpretation	34	Susceptible	41	Susceptible	45	Susceptible	32	Susceptible	28	Susceptible	NA	NA	NA	NA	NA	NA	NA	NA		0	0	0	0	0	0	0	1	0	0	0	0
WUSp_SIG_AI_0065	AI_0065	Animal diagnostic	No	1	23	Susceptible	35	Susceptible	32	Susceptible	35	Susceptible	34	Susceptible	37	No Interpretation	31	No Interpretation	35	Susceptible	37	Susceptible	47	Susceptible	28	Susceptible	25	Susceptible	NA	NA	NA	NA	NA	NA	NA	NA		0	0	0	0	0	0	0	1	0	0	0	0
WUSp_SIG_AI_0066	AI_0066	Animal diagnostic	No	0	23	Susceptible	35	Susceptible	23	Susceptible	36	Susceptible	32	Susceptible	37	No Interpretation	29	No Interpretation	35	Susceptible	38	Susceptible	48	Susceptible	29	Susceptible	28	Susceptible	NA	NA	NA	NA	NA	NA	NA	NA		0	0	0	0	0	0	0	0	0	0	0	0
WUSp_SIG_AI_0067	AI_0067	Animal diagnostic	No	2	24	Susceptible	18	Susceptible	23	Susceptible	33	Susceptible	33	Susceptible	38	No Interpretation	30	No Interpretation	34	Susceptible	37	Susceptible	41	Susceptible	28	Susceptible	25	Susceptible	NA	NA	NA	NA	NA	NA	NA	NA		0	0	0	0	0	0	0	1	0	0	0	0
WUSp_SIG_AI_0068	AI_0068	Animal diagnostic	Yes	3	18	Susceptible	19	Susceptible	22	Susceptible	32	Susceptible	33	Susceptible	33	No Interpretation	30	No Interpretation	33	Susceptible	36	Susceptible	44	Susceptible	30	Susceptible	28	Susceptible	NA	NA	NA	NA	NA	NA	NA	NA		0	0	0	0	0	0	1	1	0	0	0	0
WUSp_SIG_AI_0069	AI_0069	Animal diagnostic	Yes	6	6	Resistant	17	Susceptible	6	Resistant	24	Susceptible	31	Susceptible	27	No Interpretation	28	No Interpretation	25	Susceptible	37	Susceptible	43	Susceptible	29	Susceptible	27	Susceptible	NA	NA	NA	NA	NA	NA	NA	NA		1	0	0	0	0	0	1	1	0	0	0	0
WUSp_SIG_AI_0070	AI_0070	Animal diagnostic	No	1	26	Susceptible	35	Susceptible	33	Susceptible	30	Susceptible	32	Susceptible	35	No Interpretation	29	No Interpretation	30	Susceptible	36	Susceptible	41	Susceptible	29	Susceptible	26	Susceptible	NA	NA	NA	NA	NA	NA	NA	NA		0	0	0	0	0	0	0	1	0	0	0	0
WUSp_SIG_AI_0071	AI_0071	Animal diagnostic	No	1	24	Susceptible	34	Susceptible	33	Susceptible	34	Susceptible	31	Susceptible	36	No Interpretation	39	No Interpretation	34	Susceptible	36	Susceptible	45	Susceptible	28	Susceptible	25	Susceptible	NA	NA	NA	NA	NA	NA	NA	NA		0	0	0	0	0	0	0	1	0	0	0	0
WUSp_SIG_AI_0072	AI_0072	Animal diagnostic	No	1	23	Susceptible	31	Susceptible	30	Susceptible	34	Susceptible	30	Susceptible	36	No Interpretation	28	No Interpretation	34	Susceptible	33	Susceptible	46	Susceptible	28	Susceptible	26	Susceptible	NA	NA	NA	NA	NA	NA	NA	NA		0	0	0	0	0	0	0	1	0	0	0	0
WUSp_SIG_AI_0073	AI_0073	Animal diagnostic	No	1	26	Susceptible	36	Susceptible	34	Susceptible	31	Susceptible	34	Susceptible	38	No Interpretation	31	No Interpretation	34	Susceptible	38	Susceptible	39	Susceptible	29	Susceptible	26	Susceptible	NA	NA	NA	NA	NA	NA	NA	NA		0	0	0	0	0	0	0	1	0	0	0	0
WUSp_SIG_AI_0074	AI_0074	Animal diagnostic	No	2	28	Susceptible	19	Susceptible	23	Susceptible	41	Susceptible	36	Susceptible	40	No Interpretation	32	No Interpretation	39	Susceptible	40	Susceptible	53	Susceptible	32	Susceptible	29	Susceptible	NA	NA	NA	NA	NA	NA	NA	NA		0	0	0	0	0	0	0	1	0	0	0	0
WUSp_SIG_AI_0075	AI_0075	Animal diagnostic	No	8	22	Susceptible	16	Susceptible	21	Susceptible	31	Susceptible	30	Susceptible	35	No Interpretation	29	No Interpretation	32	Susceptible	33	Susceptible	40	Susceptible	6	Resistant	6	Resistant	NA	NA	NA	NA	NA	NA	NA	NA		1	0	1	0	1	0	0	1	0	0	1	0
WUSp_SIG_AI_0076	AI_0076	Animal diagnostic	No	1	25	Susceptible	35	Susceptible	21	Susceptible	33	Susceptible	33	Susceptible	37	No Interpretation	31	No Interpretation	32	Susceptible	37	Susceptible	41	Susceptible	29	Susceptible	26	Susceptible	NA	NA	NA	NA	NA	NA	NA	NA		0	0	0	0	0	0	0	1	0	0	0	0
WUSp_SIG_AI_0077	AI_0077	Animal diagnostic	Yes	9	15	Resistant	19	Susceptible	23	Susceptible	6	Resistant	32	Susceptible	29	No Interpretation	29	No Interpretation	6	Resistant	37	Susceptible	28	Susceptible	6	Resistant	14	Resistant	NA	NA	NA	NA	NA	NA	NA	NA		1	0	1	0	1	0	1	1	0	0	1	0
WUSp_SIG_AI_0078	AI_0078	Animal diagnostic	No	1	26	Susceptible	36	Susceptible	33	Susceptible	33	Susceptible	33	Susceptible	36	No Interpretation	31	No Interpretation	33	Susceptible	38	Susceptible	42	Susceptible	30	Susceptible	26	Susceptible	NA	NA	NA	NA	NA	NA	NA	NA		0	0	0	0	0	0	0	1	0	0	0	0
WUSp_SIG_AI_0079	AI_0079	Animal diagnostic	No	0	28	Susceptible	35	Susceptible	33	Susceptible	33	Susceptible	33	Susceptible	38	No Interpretation	31	No Interpretation	31	Susceptible	37	Susceptible	36	Susceptible	28	Susceptible	26	Susceptible	NA	NA	NA	NA	NA	NA	NA	NA		0	0	0	0	0	0	0	0	0	0	0	0
WUSp_SIG_AI_0080	AI_0080	Animal diagnostic	Yes	10	16	Resistant	18	Susceptible	6	Resistant	6	Resistant	33	Susceptible	28	No Interpretation	30	No Interpretation	6	Resistant	37	Susceptible	26	Susceptible	6	Resistant	6	Resistant	NA	NA	NA	NA	NA	NA	NA	NA		1	0	1	0	1	0	1	1	0	0	1	0
WUSp_SIG_AI_0081	AI_0081	Animal diagnostic	not sequenced	not sequenced	25	Susceptible	35	Susceptible	32	Susceptible	33	Susceptible	33	Susceptible	37	No Interpretation	31	No Interpretation	33	Susceptible	37	Susceptible	40	Susceptible	30	Susceptible	27	Susceptible	NA	NA	NA	NA	NA	NA	NA	NA		NA	NA	NA	NA	NA	NA	NA	NA	NA	NA	NA	NA
WUSp_SIG_AI_0082	AI_0082	Animal diagnostic	No	1	24	Susceptible	39	Susceptible	35	Susceptible	32	Susceptible	38	Susceptible	37	No Interpretation	33	No Interpretation	35	Susceptible	40	Susceptible	46	Susceptible	29	Susceptible	28	Susceptible	NA	NA	NA	NA	NA	NA	NA	NA		0	0	0	0	0	0	0	1	0	0	0	0
WUSp_SIG_AI_0083	AI_0083	Animal diagnostic	not sequenced	not sequenced	22	Susceptible	34	Susceptible	6	Resistant	35	Susceptible	32	Susceptible	37	No Interpretation	30	No Interpretation	35	Susceptible	36	Susceptible	46	Susceptible	26	Susceptible	25	Susceptible	NA	NA	NA	NA	NA	NA	NA	NA		NA	NA	NA	NA	NA	NA	NA	NA	NA	NA	NA	NA
WUSp_SIG_AI_0084	AI_0084	Animal diagnostic	not sequenced	not sequenced	24	Susceptible	19	Susceptible	25	Susceptible	37	Susceptible	33	Susceptible	37	No Interpretation	30	No Interpretation	37	Susceptible	37	Susceptible	45	Susceptible	28	Susceptible	26	Susceptible	NA	NA	NA	NA	NA	NA	NA	NA		NA	NA	NA	NA	NA	NA	NA	NA	NA	NA	NA	NA
WUSp_SIG_AI_0085	AI_0085	Animal diagnostic	No	0	26	Susceptible	35	Susceptible	23	Susceptible	34	Susceptible	32	Susceptible	36	No Interpretation	30	No Interpretation	35	Susceptible	38	Susceptible	46	Susceptible	29	Susceptible	25	Susceptible	NA	NA	NA	NA	NA	NA	NA	NA		0	0	0	0	0	0	0	0	0	0	0	0
WUSp_SIG_AI_0086	AI_0086	Animal diagnostic	No	1	25	Susceptible	34	Susceptible	31	Susceptible	33	Susceptible	34	Susceptible	35	No Interpretation	29	No Interpretation	34	Susceptible	36	Susceptible	41	Susceptible	30	Susceptible	26	Susceptible	NA	NA	NA	NA	NA	NA	NA	NA		0	0	0	0	0	0	0	1	0	0	0	0
WUSp_SIG_AI_0087	AI_0087	Animal diagnostic	No	2	24	Susceptible	19	Susceptible	32	Susceptible	35	Susceptible	34	Susceptible	37	No Interpretation	30	No Interpretation	35	Susceptible	36	Susceptible	45	Susceptible	28	Susceptible	25	Susceptible	NA	NA	NA	NA	NA	NA	NA	NA		0	0	0	0	0	0	0	1	0	0	0	0
WUSp_SIG_AI_0088	AI_0088	Animal diagnostic	No	1	27	Susceptible	35	Susceptible	37	Susceptible	36	Susceptible	35	Susceptible	40	No Interpretation	32	No Interpretation	35	Susceptible	37	Susceptible	46	Susceptible	28	Susceptible	26	Susceptible	NA	NA	NA	NA	NA	NA	NA	NA		0	0	0	0	0	0	0	1	0	0	0	0
WUSp_SIG_AI_0089	AI_0089	Animal diagnostic	No	1	23	Susceptible	35	Susceptible	21	Susceptible	34	Susceptible	33	Susceptible	37	No Interpretation	31	No Interpretation	32	Susceptible	35	Susceptible	42	Susceptible	30	Susceptible	26	Susceptible	NA	NA	NA	NA	NA	NA	NA	NA		0	0	0	0	0	0	0	1	0	0	0	0
WUSp_SIG_AI_0090	AI_0090	Animal diagnostic	No	1	23	Susceptible	35	Susceptible	31	Susceptible	31	Susceptible	32	Susceptible	35	No Interpretation	29	No Interpretation	32	Susceptible	35	Susceptible	39	Susceptible	29	Susceptible	24	Susceptible	NA	NA	NA	NA	NA	NA	NA	NA		0	0	0	0	0	0	0	1	0	0	0	0
WUSp_SIG_AI_0091	AI_0091	Animal diagnostic	No	0	26	Susceptible	35	Susceptible	27	Susceptible	30	Susceptible	32	Susceptible	36	No Interpretation	30	No Interpretation	30	Susceptible	35	Susceptible	40	Susceptible	29	Susceptible	26	Susceptible	NA	NA	NA	NA	NA	NA	NA	NA		0	0	0	0	0	0	0	0	0	0	0	0
WUSp_SIG_AI_0092	AI_0092	Animal diagnostic	Yes	10	6	Resistant	16	Susceptible	6	Resistant	25	Susceptible	36	Susceptible	25	No Interpretation	31	No Interpretation	25	Susceptible	38	Susceptible	41	Susceptible	6	Resistant	6	Resistant	NA	NA	NA	NA	NA	NA	NA	NA		1	0	1	0	1	0	1	1	0	0	1	0
WUSp_SIG_AI_0093	AI_0093	Animal diagnostic	No	1	25	Susceptible	32	Susceptible	34	Susceptible	34	Susceptible	30	Susceptible	36	No Interpretation	29	No Interpretation	36	Susceptible	36	Susceptible	45	Susceptible	28	Susceptible	25	Susceptible	NA	NA	NA	NA	NA	NA	NA	NA		0	0	0	0	0	0	0	1	0	0	0	0
WUSp_SIG_AI_0094	AI_0094	Animal diagnostic	No	2	27	Susceptible	18	Susceptible	31	Susceptible	32	Susceptible	33	Susceptible	36	No Interpretation	30	No Interpretation	33	Susceptible	35	Susceptible	40	Susceptible	30	Susceptible	25	Susceptible	NA	NA	NA	NA	NA	NA	NA	NA		0	0	0	0	0	0	0	0	0	0	0	1
WUSp_SIG_AI_0095	AI_0095	Animal diagnostic	Yes	3	16	Resistant	31	Susceptible	22	Susceptible	24	Susceptible	31	Susceptible	29	No Interpretation	29	No Interpretation	23	Susceptible	36	Susceptible	40	Susceptible	26	Susceptible	23	Susceptible	NA	NA	NA	NA	NA	NA	NA	NA		0	0	0	0	0	0	1	1	0	0	0	0
WUSp_SIG_AI_0096	AI_0096	Animal diagnostic	No	2	25	Susceptible	19	Susceptible	22	Susceptible	35	Susceptible	33	Susceptible	37	No Interpretation	31	No Interpretation	35	Susceptible	37	Susceptible	48	Susceptible	28	Susceptible	26	Susceptible	NA	NA	NA	NA	NA	NA	NA	NA		0	0	0	0	0	0	0	1	0	0	0	0
WUSp_SIG_AI_0097	AI_0097	Animal diagnostic	No	0	27	Susceptible	33	Susceptible	33	Susceptible	35	Susceptible	31	Susceptible	37	No Interpretation	31	No Interpretation	36	Susceptible	36	Susceptible	47	Susceptible	29	Susceptible	27	Susceptible	NA	NA	NA	NA	NA	NA	NA	NA		0	0	0	0	0	0	0	0	0	0	0	0
WUSp_SIG_AI_0098	AI_0098	Animal diagnostic	No	2	24	Susceptible	18	Susceptible	23	Susceptible	34	Susceptible	32	Susceptible	36	No Interpretation	30	No Interpretation	34	Susceptible	36	Susceptible	43	Susceptible	28	Susceptible	26	Susceptible	NA	NA	NA	NA	NA	NA	NA	NA		0	0	0	0	0	0	0	1	0	0	0	0
WUSp_SIG_AI_0099	AI_0099	Animal diagnostic	No	2	29	Susceptible	18	Susceptible	28	Susceptible	28	Susceptible	31	Susceptible	40	No Interpretation	28	No Interpretation	31	Susceptible	36	Susceptible	39	Susceptible	28	Susceptible	25	Susceptible	NA	NA	NA	NA	NA	NA	NA	NA		0	0	0	0	0	0	0	1	0	0	0	0
WUSp_SIG_AI_0100	AI_0100	Animal diagnostic	No	2	23	Susceptible	16	Susceptible	33	Susceptible	33	Susceptible	33	Susceptible	34	No Interpretation	30	No Interpretation	33	Susceptible	34	Susceptible	44	Susceptible	25	Susceptible	25	Susceptible	NA	NA	NA	NA	NA	NA	NA	NA		0	0	0	0	0	0	0	1	0	0	0	0
WUSp_SIG_HI_0001	HI_0001	Human diagnostic	No	1	NA	Susceptible	NA	Susceptible	NA	Susceptible	NA	Susceptible	NA	Susceptible	NA	NA	NA	NA	NA	NA	NA	Susceptible	NA	NA	NA	Susceptible	NA	Susceptible	NA	NA	NA	Susceptible	NA	Not Tested	NA	Not Tested		0	0	0	0	0	0	0	1	0	0	0	0
WUSp_SIG_HI_0002	HI_0002	Human diagnostic	No	1	NA	Susceptible	NA	Susceptible	NA	Susceptible	NA	Susceptible	NA	Susceptible	NA	NA	NA	NA	NA	NA	NA	Susceptible	NA	NA	NA	Susceptible	NA	Susceptible	NA	NA	NA	Susceptible	NA	Not Tested	NA	Not Tested		0	0	0	0	0	0	0	1	0	0	0	0
WUSp_SIG_HI_0003	HI_0003	Human diagnostic	Yes	10	NA	Susceptible	NA	Intermediate	NA	Resistant	NA	Resistant	NA	Susceptible	NA	NA	NA	NA	NA	NA	NA	Susceptible	NA	NA	NA	Resistant	NA	Resistant	NA	NA	NA	Susceptible	NA	Not Tested	NA	Not Tested		1	0	1	0	1	0	1	1	0	0	1	0
WUSp_SIG_HI_0004	HI_0004	Human diagnostic	No	1	NA	Susceptible	NA	Susceptible	NA	Susceptible	NA	Susceptible	NA	Susceptible	NA	NA	NA	NA	NA	NA	NA	Susceptible	NA	NA	NA	Susceptible	NA	Susceptible	NA	NA	NA	Susceptible	NA	Not Tested	NA	Not Tested		0	0	0	0	0	0	0	1	0	0	0	0
WUSp_SIG_HI_0005	HI_0005	Human diagnostic	No	5	NA	Susceptible	NA	Susceptible	NA	Resistant	NA	Susceptible	NA	Susceptible	NA	NA	NA	NA	NA	NA	NA	Susceptible	NA	NA	NA	Susceptible	NA	Susceptible	NA	NA	NA	Not Tested	NA	Not Tested	NA	Not Tested		1	0	0	0	0	0	0	1	0	0	0	0
WUSp_SIG_HI_0006	HI_0006	Human diagnostic	Yes	10	NA	NA	NA	NA	NA	NA	NA	NA	NA	NA	NA	NA	NA	NA	NA	NA	NA	NA	NA	NA	NA	NA	NA	NA	NA	NA	NA	NA	NA	NA	NA	NA		1	0	1	0	1	0	1	1	0	0	1	0
WUSp_SIG_HI_0007	HI_0007	Human diagnostic	No	2	NA	Susceptible	NA	Susceptible	NA	Intermediate	NA	Susceptible	NA	Susceptible	NA	NA	NA	NA	NA	NA	NA	Susceptible	NA	NA	NA	Susceptible	NA	Susceptible	NA	NA	NA	Not Tested	NA	Not Tested	NA	Not Tested		0	0	0	0	0	0	0	1	0	0	0	0
WUSp_SIG_HI_0008	HI_0008	Human diagnostic	No	6	NA	Susceptible	NA	Intermediate	NA	Susceptible	NA	Susceptible	NA	Susceptible	NA	NA	NA	NA	NA	NA	NA	Susceptible	NA	NA	NA	Resistant	NA	Resistant	NA	NA	NA	Not Tested	NA	Not Tested	NA	Not Tested		0	0	1	0	1	0	0	1	0	0	1	0
WUSp_SIG_HI_0009	HI_0009	Human diagnostic	not sequenced	not sequenced	NA	Resistant	NA	Susceptible	NA	Intermediate	NA	Not Tested	NA	Susceptible	NA	NA	NA	NA	NA	NA	NA	Susceptible	NA	NA	NA	Resistant	NA	Susceptible	NA	Pos+	NA	Resistant	NA	Susceptible	NA	Not Tested		NA	NA	NA	NA	NA	NA	NA	NA	NA	NA	NA	NA
WUSp_SIG_HI_0010	HI_0010	Human diagnostic	No	6	NA	Susceptible	NA	Susceptible	NA	Susceptible	NA	Not Tested	NA	Susceptible	NA	NA	NA	NA	NA	NA	NA	Susceptible	NA	NA	NA	Resistant	NA	Resistant	NA	NA	NA	Susceptible	NA	Susceptible	NA	Not Tested		0	0	1	0	1	0	0	1	0	0	1	0
WUSp_SIG_HI_0011	HI_0011	Human diagnostic	No	2	NA	Susceptible	NA	Resistant	NA	Intermediate	NA	Not Tested	NA	Susceptible	NA	NA	NA	NA	NA	NA	NA	Susceptible	NA	NA	NA	Susceptible	NA	Susceptible	NA	NA	NA	Susceptible	NA	Susceptible	NA	Not Tested		0	0	0	0	0	0	0	1	0	0	0	0
WUSp_SIG_HI_0012	HI_0012	Human diagnostic	Yes	9	NA	Resistant	NA	Resistant	NA	Resistant	NA	Resistant	NA	Susceptible	NA	NA	NA	NA	NA	NA	NA	Susceptible	NA	NA	NA	Resistant	NA	Resistant	NA	NA	NA	Susceptible	NA	Not Tested	NA	Sus >17		1	0	1	0	1	0	1	1	0	0	1	0
WUSp_SIG_HI_0013	HI_0013	Human diagnostic	No	1	NA	Susceptible	NA	Susceptible	NA	Susceptible	NA	Susceptible	NA	Susceptible	NA	NA	NA	NA	NA	NA	NA	Susceptible	NA	NA	NA	Susceptible	NA	Susceptible	NA	NA	NA	Susceptible	NA	Not Tested	NA	Sus >17		0	0	0	0	0	0	0	1	0	0	0	0
WUSp_SIG_HI_0014	HI_0014	Human diagnostic	Yes	5	NA	Susceptible	NA	Susceptible	NA	Susceptible	NA	Susceptible	NA	Susceptible	NA	NA	NA	NA	NA	NA	NA	Susceptible	NA	NA	NA	Susceptible	NA	Susceptible	NA	NA	NA	Susceptible	NA	Not Tested	NA	Sus >17		1	0	0	0	0	0	1	1	0	0	0	0
WUSp_SIG_HI_0015	HI_0015	Human diagnostic	Yes	10	NA	Resistant	NA	Intermediate	NA	Resistant	NA	Resistant	NA	Susceptible	NA	NA	NA	NA	NA	NA	NA	Susceptible	NA	NA	NA	Resistant	NA	Resistant	NA	NA	NA	Susceptible	NA	Not Tested	NA	Sus >17		1	0	1	0	1	0	1	1	0	0	1	0
WUSp_SIG_HI_0016	HI_0016	Human diagnostic	No	7	NA	Susceptible	NA	Intermediate	NA	Susceptible	NA	Susceptible	NA	Susceptible	NA	NA	NA	NA	NA	NA	NA	Susceptible	NA	NA	NA	Resistant	NA	Intermediate	NA	NA	NA	Susceptible	NA	Not Tested	NA	Sus >17		0	0	1	0	1	0	0	1	0	0	1	0
WUSp_SIG_HI_0017	HI_0017	Human diagnostic	No	2	NA	Susceptible	NA	Susceptible	NA	Resistant	NA	Susceptible	NA	Susceptible	NA	NA	NA	NA	NA	NA	NA	Susceptible	NA	NA	NA	Susceptible	NA	Susceptible	NA	NA	NA	Susceptible	NA	Not Tested	NA	Sus >17		0	0	0	0	0	0	0	1	0	0	0	0
WUSp_SIG_HI_0018	HI_0018	Human diagnostic	Yes	10	NA	Resistant	NA	Intermediate	NA	Susceptible	NA	Susceptible	NA	Susceptible	NA	NA	NA	NA	NA	NA	NA	Susceptible	NA	NA	NA	Resistant	NA	Resistant	NA	Not Tested	NA	Not Tested	NA	Not Tested	NA	Not Tested		1	0	1	0	1	0	1	1	0	0	1	0
WUSp_SIG_HI_0019	HI_0019	Human diagnostic	Yes	10	NA	Resistant	NA	Resistant	NA	Resistant	NA	Resistant	NA	Susceptible	NA	NA	NA	NA	NA	NA	NA	Susceptible	NA	NA	NA	Resistant	NA	Resistant	NA	NA	NA	Susceptible	NA	Not Tested	NA	Sus >17		1	0	1	0	1	0	1	1	0	0	1	0
WUSp_SIG_HI_0020	HI_0020	Human diagnostic	No	3	NA	Susceptible	NA	Susceptible	NA	Susceptible	NA	Susceptible	NA	Susceptible	NA	NA	NA	NA	NA	NA	NA	Susceptible	NA	NA	NA	Susceptible	NA	Susceptible	NA	NA	NA	Susceptible	NA	Resistant	NA	Sus >17		1	0	0	0	0	0	0	1	0	0	0	0
WUSp_SIG_HI_0021	HI_0021	Human diagnostic	No	0	NA	Resistant	NA	Susceptible	NA	Susceptible	NA	Susceptible	NA	Susceptible	NA	NA	NA	NA	NA	NA	NA	Susceptible	NA	NA	NA	Susceptible	NA	Susceptible	NA	NA	NA	Susceptible	NA	Not Tested	NA	Sus >17		0	0	0	0	0	0	0	0	0	0	0	0
WUSp_SIG_HI_0022	HI_0022	Human diagnostic	No	0	NA	Not Tested	NA	Not Tested	NA	Not Tested	NA	Not Tested	NA	Not Tested	NA	NA	NA	NA	NA	NA	NA	Not Tested	NA	NA	NA	Not Tested	NA	Not Tested	NA	NA	NA	Not Tested	NA	Not Tested	NA	Not Tested		0	0	0	0	0	0	0	0	0	0	0	0
WUSp_SIG_HI_0023	HI_0023	Human diagnostic	No	0	NA	Susceptible	NA	Susceptible	NA	Susceptible	NA	Susceptible	NA	Susceptible	NA	NA	NA	NA	NA	NA	NA	Susceptible	NA	NA	NA	Resistant	NA	Susceptible	NA	Neg-	NA	Susceptible	NA	Not Tested	NA	Sus >17		0	0	0	0	0	0	0	0	0	0	0	0
WUSp_SIG_HI_0024	HI_0024	Human diagnostic	No	6	NA	Susceptible	NA	Susceptible	NA	Susceptible	NA	Resistant	NA	Susceptible	NA	NA	NA	NA	NA	NA	NA	Susceptible	NA	NA	NA	Resistant	NA	Resistant	NA	NA	NA	Susceptible	NA	Not Tested	NA	Sus >17		0	0	1	0	1	0	0	1	0	0	1	0
WUSp_SIG_HI_0025	HI_0025	Human diagnostic	No	0	NA	Susceptible	NA	Susceptible	NA	Susceptible	NA	Susceptible	NA	Susceptible	NA	NA	NA	NA	NA	NA	NA	Susceptible	NA	NA	NA	Susceptible	NA	Susceptible	NA	NA	NA	Susceptible	NA	Not Tested	NA	Sus >17		0	0	0	0	0	0	0	0	0	0	0	0
WUSp_SIG_HI_0026	HI_0026	Human diagnostic	No	0	NA	Susceptible	NA	Susceptible	NA	Susceptible	NA	Susceptible	NA	Susceptible	NA	NA	NA	NA	NA	NA	NA	Susceptible	NA	NA	NA	Susceptible	NA	Susceptible	NA	NA	NA	Susceptible	NA	Not Tested	NA	Sus >17		0	0	0	0	0	0	0	0	0	0	0	0
WUSp_SIG_HI_0027	HI_0027	Human diagnostic	No	3	NA	Susceptible	NA	Susceptible	NA	Susceptible	NA	Susceptible	NA	Susceptible	NA	NA	NA	NA	NA	NA	NA	Susceptible	NA	NA	NA	Susceptible	NA	Susceptible	NA	NA	NA	Susceptible	NA	Not Tested	NA	Sus >17		0	0	0	0	0	0	0	1	0	0	0	0
WUSp_SIG_HI_0028	HI_0028	Human diagnostic	No	2	NA	Susceptible	NA	Susceptible	NA	Intermediate	NA	Susceptible	NA	Susceptible	NA	NA	NA	NA	NA	NA	NA	Susceptible	NA	NA	NA	Susceptible	NA	Susceptible	NA	NA	NA	Susceptible	NA	Not Tested	NA	Sus >17		1	0	0	0	0	0	0	1	0	0	0	0
WUSp_SIG_HI_0030	HI_0030	Human diagnostic	Yes	9	NA	Resistant	NA	Resistant	NA	Susceptible	NA	Not Tested	NA	Susceptible	NA	NA	NA	NA	NA	NA	NA	Susceptible	NA	NA	NA	Resistant	NA	Resistant	NA	NA	NA	Susceptible	NA	Susceptible	NA	Not Tested		1	0	1	0	1	0	1	1	0	0	1	0
WUSp_SIG_HI_0031	HI_0031	Human diagnostic	No	1	NA	Resistant	NA	Susceptible	NA	Susceptible	NA	Susceptible	NA	Susceptible	NA	NA	NA	NA	NA	NA	NA	Susceptible	NA	NA	NA	Susceptible	NA	Susceptible	NA	NA	NA	Susceptible	NA	Not Tested	NA	Sus >17		0	0	0	0	0	0	0	1	0	0	0	0
WUSp_SIG_HI_0032	HI_0032	Human diagnostic	No	1	NA	Susceptible	NA	Susceptible	NA	Resistant	NA	Susceptible	NA	Susceptible	NA	NA	NA	NA	NA	NA	NA	Susceptible	NA	NA	NA	Susceptible	NA	Susceptible	NA	NA	NA	Susceptible	NA	Not Tested	NA	Sus >17		0	0	0	0	0	0	0	0	0	0	0	0
WUSp_SIG_HI_0033	HI_0033	Human diagnostic	No	1	NA	Susceptible	NA	Susceptible	NA	Susceptible	NA	Susceptible	NA	Susceptible	NA	NA	NA	NA	NA	NA	NA	Susceptible	NA	NA	NA	Susceptible	NA	Susceptible	NA	NA	NA	Susceptible	NA	Not Tested	NA	Sus >17		0	0	0	0	0	0	0	1	0	0	0	0
WUSp_SIG_HI_0034	HI_0034	Human diagnostic	No	1	NA	Susceptible	NA	Susceptible	NA	Intermediate	NA	Not Tested	NA	Susceptible	NA	NA	NA	NA	NA	NA	NA	Susceptible	NA	NA	NA	Susceptible	NA	Susceptible	NA	NA	NA	Susceptible	NA	Susceptible	NA	Not Tested		0	0	0	0	0	0	0	1	0	0	0	0
WUSp_SIG_HI_0035	HI_0035	Human diagnostic	Yes	10	NA	Resistant	NA	Intermediate	NA	Resistant	NA	Resistant	NA	Susceptible	NA	NA	NA	NA	NA	NA	NA	Susceptible	NA	NA	NA	Resistant	NA	Resistant	NA	NA	NA	Not Tested	NA	Not Tested	NA	Not Tested		1	0	1	0	1	0	1	1	0	0	1	0
WUSp_SIG_HI_0036	HI_0036	Human diagnostic	No	0	NA	Susceptible	NA	Susceptible	NA	Susceptible	NA	Susceptible	NA	Susceptible	NA	NA	NA	NA	NA	NA	NA	Susceptible	NA	NA	NA	Susceptible	NA	Susceptible	NA	NA	NA	Susceptible	NA	Not Tested	NA	Sus >17		0	0	0	0	0	0	0	0	0	0	0	0
WUSp_SIG_HI_0037	HI_0037	Human diagnostic	No	3	NA	Susceptible	NA	Intermediate	NA	Resistant	NA	Susceptible	NA	Susceptible	NA	NA	NA	NA	NA	NA	NA	Susceptible	NA	NA	NA	Susceptible	NA	Susceptible	NA	NA	NA	Not Tested	NA	Not Tested	NA	Not Tested		0	0	0	0	0	0	0	1	0	0	0	0
WUSp_SIG_HI_0038	HI_0038	Human diagnostic	No	0	NA	Susceptible	NA	Susceptible	NA	Susceptible	NA	Susceptible	NA	Susceptible	NA	NA	NA	NA	NA	NA	NA	Susceptible	NA	NA	NA	Susceptible	NA	Susceptible	NA	NA	NA	Susceptible	NA	Not Tested	NA	Sus >17		0	0	0	0	0	0	0	0	0	0	0	0
WUSp_SIG_HI_0039	HI_0039	Human diagnostic	Yes	9	NA	Resistant	NA	Intermediate	NA	Resistant	NA	Resistant	NA	Susceptible	NA	NA	NA	NA	NA	NA	NA	Susceptible	NA	NA	NA	Resistant	NA	Resistant	NA	NA	NA	Susceptible	NA	Not Tested	NA	Sus >17		1	0	1	0	1	0	1	1	0	0	1	0
WUSp_SIG_HI_0040	HI_0040	Human diagnostic	Yes	3	NA	Resistant	NA	Intermediate	NA	Susceptible	NA	Susceptible	NA	Susceptible	NA	NA	NA	NA	NA	NA	NA	Susceptible	NA	NA	NA	Susceptible	NA	Susceptible	NA	NA	NA	Susceptible	NA	Not Tested	NA	Sus >17		0	0	0	0	0	0	1	1	0	0	0	0
WUSp_SIG_HI_0041	HI_0041	Human diagnostic	No	1	NA	Susceptible	NA	Susceptible	NA	Susceptible	NA	Susceptible	NA	Susceptible	NA	NA	NA	NA	NA	NA	NA	Susceptible	NA	NA	NA	Susceptible	NA	Susceptible	NA	NA	NA	Susceptible	NA	Not Tested	NA	Sus >17		0	0	0	0	0	0	0	1	0	0	0	0
WUSp_SIG_HI_0042	HI_0042	Human diagnostic	No	2	NA	Susceptible	NA	Resistant	NA	Susceptible	NA	Susceptible	NA	Susceptible	NA	NA	NA	NA	NA	NA	NA	Susceptible	NA	NA	NA	Susceptible	NA	Susceptible	NA	NA	NA	Susceptible	NA	Not Tested	NA	Sus >17		0	0	0	0	0	0	0	1	0	0	0	0
WUSp_SIG_HI_0043	HI_0043	Human diagnostic	No	0	NA	Susceptible	NA	Susceptible	NA	Susceptible	NA	Not Tested	NA	Susceptible	NA	NA	NA	NA	NA	NA	NA	Susceptible	NA	NA	NA	Susceptible	NA	Susceptible	NA	NA	NA	Susceptible	NA	Susceptible	NA	Not Tested		0	0	0	0	0	0	0	0	0	0	0	0
WUSp_SIG_HI_0044	HI_0044	Human diagnostic	No	1	NA	Susceptible	NA	Susceptible	NA	Susceptible	NA	Susceptible	NA	Susceptible	NA	NA	NA	NA	NA	NA	NA	Susceptible	NA	NA	NA	Susceptible	NA	Susceptible	NA	NA	NA	Susceptible	NA	Not Tested	NA	Sus >17		0	0	0	0	0	0	0	1	0	0	0	0
WUSp_SIG_HI_0045	HI_0045	Human diagnostic	No	1	NA	Susceptible	NA	Susceptible	NA	Susceptible	NA	Susceptible	NA	Susceptible	NA	NA	NA	NA	NA	NA	NA	Susceptible	NA	NA	NA	Susceptible	NA	Susceptible	NA	NA	NA	Susceptible	NA	Not Tested	NA	Sus >17		0	0	0	0	0	0	0	1	0	0	0	0
WUSp_SIG_HI_0046	HI_0046	Human diagnostic	No	6	NA	Susceptible	NA	Susceptible	NA	Susceptible	NA	Susceptible	NA	Susceptible	NA	NA	NA	NA	NA	NA	NA	Susceptible	NA	NA	NA	Resistant	NA	Resistant	NA	NA	NA	Susceptible	NA	Not Tested	NA	Sus >17		0	0	1	0	1	0	0	1	0	0	1	0
WUSp_SIG_HI_0048	HI_0048	Human diagnostic	No	0	NA	Susceptible	NA	Susceptible	NA	Susceptible	NA	Susceptible	NA	Susceptible	NA	NA	NA	NA	NA	NA	NA	Susceptible	NA	NA	NA	Susceptible	NA	Susceptible	NA	NA	NA	Susceptible	NA	Not Tested	NA	Sus >17		0	0	0	0	0	0	0	0	0	0	0	0
WUSp_SIG_HI_0049	HI_0049	Human diagnostic	No	1	NA	Susceptible	NA	Susceptible	NA	Intermediate	NA	Susceptible	NA	Susceptible	NA	NA	NA	NA	NA	NA	NA	Susceptible	NA	NA	NA	Susceptible	NA	Susceptible	NA	NA	NA	Susceptible	NA	Not Tested	NA	Sus >17		0	0	0	0	0	0	0	1	0	0	0	0
WUSp_SIG_HI_0050	HI_0050	Human diagnostic	No	9	NA	Susceptible	NA	Intermediate	NA	Intermediate	NA	Resistant	NA	Susceptible	NA	NA	NA	NA	NA	NA	NA	Susceptible	NA	NA	NA	Resistant	NA	Resistant	NA	NA	NA	Susceptible	NA	Not Tested	NA	Sus >17		1	0	1	0	1	0	0	1	0	0	1	0
WUSp_SIG_HI_0051	HI_0051	Human diagnostic	No	6	NA	Susceptible	NA	Susceptible	NA	Susceptible	NA	Susceptible	NA	Susceptible	NA	NA	NA	NA	NA	NA	NA	Susceptible	NA	NA	NA	Resistant	NA	Intermediate	NA	NA	NA	Susceptible	NA	Not Tested	NA	Sus >17		0	0	1	0	1	0	0	1	0	0	1	0
WUSp_SIG_HI_0052	HI_0052	Human diagnostic	No	1	NA	Susceptible	NA	Susceptible	NA	Susceptible	NA	Susceptible	NA	Susceptible	NA	NA	NA	NA	NA	NA	NA	Susceptible	NA	NA	NA	Susceptible	NA	Susceptible	NA	NA	NA	Susceptible	NA	Not Tested	NA	Sus >17		0	0	0	0	0	0	0	1	0	0	0	0
WUSp_SIG_HI_0053	HI_0053	Human diagnostic	No	0	NA	Susceptible	NA	Susceptible	NA	Susceptible	NA	Susceptible	NA	Susceptible	NA	NA	NA	NA	NA	NA	NA	Susceptible	NA	NA	NA	Susceptible	NA	Susceptible	NA	NA	NA	Susceptible	NA	Not Tested	NA	Sus >17		0	0	0	0	0	0	0	0	0	0	0	0
WUSp_SIG_HI_0054	HI_0054	Human diagnostic	No	9	NA	Susceptible	NA	Susceptible	NA	Intermediate	NA	Not Tested	NA	Susceptible	NA	NA	NA	NA	NA	NA	NA	Susceptible	NA	NA	NA	Resistant	NA	Resistant	NA	NA	NA	Susceptible	NA	Susceptible	NA	Not Tested		1	0	1	0	1	0	0	1	0	0	1	0
WUSp_SIG_HI_0055	HI_0055	Human diagnostic	No	1	NA	Susceptible	NA	Susceptible	NA	Susceptible	NA	Susceptible	NA	Susceptible	NA	NA	NA	NA	NA	NA	NA	Susceptible	NA	NA	NA	Susceptible	NA	Susceptible	NA	NA	NA	Susceptible	NA	Not Tested	NA	Sus >17		0	0	0	0	0	0	0	1	0	0	0	0
WUSp_SIG_HI_0056	HI_0056	Human diagnostic	No	4	NA	Susceptible	NA	Susceptible	NA	Susceptible	NA	Susceptible	NA	Susceptible	NA	NA	NA	NA	NA	NA	NA	Susceptible	NA	NA	NA	Resistant	NA	Intermediate	NA	NA	NA	Susceptible	NA	Not Tested	NA	Sus >17		0	0	1	0	1	0	0	0	0	0	1	0
WUSp_SIG_HI_0058	HI_0058	Human diagnostic	No	4	NA	Susceptible	NA	Intermediate	NA	Intermediate	NA	Susceptible	NA	Susceptible	NA	NA	NA	NA	NA	NA	NA	Susceptible	NA	NA	NA	Resistant	NA	Resistant	NA	NA	NA	Susceptible	NA	Not Tested	NA	Sus >17		0	0	1	0	1	0	0	0	0	0	1	0
WUSp_SIG_HI_0059	HI_0059	Human diagnostic	No	6	NA	Not Tested	NA	Not Tested	NA	Not Tested	NA	Not Tested	NA	Not Tested	NA	NA	NA	NA	NA	NA	NA	Not Tested	NA	NA	NA	Not Tested	NA	Not Tested	NA	Not Tested	NA	Not Tested	NA	Not Tested	NA	Not Tested		0	0	1	0	1	0	0	1	0	0	1	0
WUSp_SIG_HI_0060	HI_0060	Human diagnostic	No	6	NA	Susceptible	NA	Susceptible	NA	Intermediate	NA	Not Tested	NA	Susceptible	NA	NA	NA	NA	NA	NA	NA	Susceptible	NA	NA	NA	Resistant	NA	Resistant	NA	NA	NA	Susceptible	NA	Susceptible	NA	Not Tested		0	0	1	0	1	0	0	1	0	0	1	0
WUSp_SIG_HI_0061	HI_0061	Human diagnostic	No	0	NA	Susceptible	NA	Susceptible	NA	Susceptible	NA	Susceptible	NA	Susceptible	NA	NA	NA	NA	NA	NA	NA	Susceptible	NA	NA	NA	Susceptible	NA	Intermediate	NA	NA	NA	Susceptible	NA	Not Tested	NA	Sus >17		0	0	0	0	0	0	0	0	0	0	0	0
WUSp_SIG_HI_0062	HI_0062	Human diagnostic	No	9	NA	Susceptible	NA	Susceptible	NA	Resistant	NA	Not Tested	NA	Susceptible	NA	NA	NA	NA	NA	NA	NA	Susceptible	NA	NA	NA	Resistant	NA	Resistant	NA	NA	NA	Susceptible	NA	Susceptible	NA	Not Tested		1	0	1	0	1	0	0	1	0	0	1	0
WUSp_SIG_HI_0063	HI_0063	Human diagnostic	No	2	NA	Susceptible	NA	Intermediate	NA	Intermediate	NA	Susceptible	NA	Susceptible	NA	NA	NA	NA	NA	NA	NA	Susceptible	NA	NA	NA	Susceptible	NA	Susceptible	NA	NA	NA	Susceptible	NA	Not Tested	NA	Sus >17		0	0	0	0	0	0	0	1	0	0	0	0
WUSp_SIG_HI_0064	HI_0064	Human diagnostic	Yes	9	NA	Resistant	NA	Intermediate	NA	Susceptible	NA	Resistant	NA	Susceptible	NA	NA	NA	NA	NA	NA	NA	Susceptible	NA	NA	NA	Resistant	NA	Resistant	NA	NA	NA	Susceptible	NA	Not Tested	NA	Sus >17		1	0	1	0	1	0	1	1	0	0	1	0
WUSp_SIG_HI_0065	HI_0065	Human diagnostic	No	1	NA	Susceptible	NA	Susceptible	NA	Susceptible	NA	Susceptible	NA	Susceptible	NA	NA	NA	NA	NA	NA	NA	Susceptible	NA	NA	NA	Susceptible	NA	Susceptible	NA	NA	NA	Susceptible	NA	Not Tested	NA	Sus >17		0	0	0	0	0	0	0	0	0	0	0	0
WUSp_SIG_HI_0066	HI_0066	Human diagnostic	No	2	NA	Susceptible	NA	Intermediate	NA	Susceptible	NA	Susceptible	NA	Susceptible	NA	NA	NA	NA	NA	NA	NA	Susceptible	NA	NA	NA	Susceptible	NA	Susceptible	NA	NA	NA	Susceptible	NA	Not Tested	NA	Sus >17		0	0	0	0	0	0	0	1	0	0	0	0
WUSp_SIG_HI_0067	HI_0067	Human diagnostic	No	0	NA	Susceptible	NA	Susceptible	NA	Susceptible	NA	Susceptible	NA	Susceptible	NA	NA	NA	NA	NA	NA	NA	Susceptible	NA	NA	NA	Susceptible	NA	Susceptible	NA	NA	NA	Susceptible	NA	Not Tested	NA	Sus >17		0	0	0	0	0	0	0	0	0	0	0	0
WUSp_SIG_HI_0068	HI_0068	Human diagnostic	No	0	NA	Susceptible	NA	Susceptible	NA	Susceptible	NA	Susceptible	NA	Susceptible	NA	NA	NA	NA	NA	NA	NA	Susceptible	NA	NA	NA	Susceptible	NA	Susceptible	NA	NA	NA	Susceptible	NA	Not Tested	NA	Sus >17		0	0	0	0	0	0	0	0	0	0	0	0
WUSp_SIG_HI_0069	HI_0069	Human diagnostic	No	3	NA	Susceptible	NA	Susceptible	NA	Susceptible	NA	Susceptible	NA	Susceptible	NA	NA	NA	NA	NA	NA	NA	Susceptible	NA	NA	NA	Susceptible	NA	Susceptible	NA	NA	NA	Susceptible	NA	Not Tested	NA	Sus >17		1	0	0	0	0	0	0	1	0	0	0	0
WUSp_SIG_HI_0070	HI_0070	Human diagnostic	No	1	NA	Susceptible	NA	Susceptible	NA	Susceptible	NA	Susceptible	NA	Susceptible	NA	NA	NA	NA	NA	NA	NA	Susceptible	NA	NA	NA	Susceptible	NA	Susceptible	NA	NA	NA	Susceptible	NA	Not Tested	NA	Sus >17		0	0	0	0	0	0	0	1	0	0	0	0
WUSp_SIG_HI_0071	HI_0071	Human diagnostic	No	2	NA	Susceptible	NA	Susceptible	NA	Resistant	NA	Susceptible	NA	Susceptible	NA	NA	NA	NA	NA	NA	NA	Susceptible	NA	NA	NA	Susceptible	NA	Susceptible	NA	NA	NA	Susceptible	NA	Not Tested	NA	Sus >17		0	0	0	0	0	0	0	1	0	0	0	0
WUSp_SIG_HI_0072	HI_0072	Human diagnostic	not sequenced	not sequenced	NA	Susceptible	NA	Susceptible	NA	Susceptible	NA	Susceptible	NA	Susceptible	NA	NA	NA	NA	NA	NA	NA	Susceptible	NA	NA	NA	Susceptible	NA	Susceptible	NA	NA	NA	Susceptible	NA	Not Tested	NA	Sus >17		NA	NA	NA	NA	NA	NA	NA	NA	NA	NA	NA	NA
WUSp_SIG_HI_0073	HI_0073	Human diagnostic	No	0	NA	Susceptible	NA	Susceptible	NA	Resistant	NA	Resistant	NA	Susceptible	NA	NA	NA	NA	NA	NA	NA	Susceptible	NA	NA	NA	Resistant	NA	Resistant	NA	NA	NA	Susceptible	NA	Not Tested	NA	Sus >17		0	0	0	0	0	0	0	0	0	0	0	0
WUSp_SIG_HI_0074	HI_0074	Human diagnostic	No	0	NA	Susceptible	NA	Susceptible	NA	Susceptible	NA	Susceptible	NA	Susceptible	NA	NA	NA	NA	NA	NA	NA	Susceptible	NA	NA	NA	Susceptible	NA	Susceptible	NA	NA	NA	Susceptible	NA	Not Tested	NA	Sus >17		0	0	0	0	0	0	0	0	0	0	0	0
WUSp_SIG_HI_0075	HI_0075	Human diagnostic	Yes	11	NA	Susceptible	NA	Susceptible	NA	Resistant	NA	Resistant	NA	Susceptible	NA	NA	NA	NA	NA	NA	NA	Susceptible	NA	NA	NA	Resistant	NA	Resistant	NA	NA	NA	Susceptible	NA	Not Tested	NA	Sus >17		1	0	1	0	1	0	1	1	0	0	1	0
WUSp_SIG_HI_0076	HI_0076	Human diagnostic	No	1	NA	Susceptible	NA	Susceptible	NA	Susceptible	NA	Susceptible	NA	Susceptible	NA	NA	NA	NA	NA	NA	NA	Susceptible	NA	NA	NA	Susceptible	NA	Susceptible	NA	NA	NA	Susceptible	NA	Not Tested	NA	Sus >17		0	0	0	0	0	0	0	1	0	0	0	0
WUSp_SIG_HI_0077	HI_0077	Human diagnostic	No	1	NA	Susceptible	NA	Susceptible	NA	Susceptible	NA	Susceptible	NA	Susceptible	NA	NA	NA	NA	NA	NA	NA	Susceptible	NA	NA	NA	Susceptible	NA	Susceptible	NA	NA	NA	Susceptible	NA	Not Tested	NA	Sus >17		0	0	0	0	0	0	0	1	0	0	0	0
WUSp_SIG_HI_0078	HI_0078	Human diagnostic	No	1	NA	Susceptible	NA	Susceptible	NA	Susceptible	NA	Not Tested	NA	Susceptible	NA	NA	NA	NA	NA	NA	NA	Susceptible	NA	NA	NA	Susceptible	NA	Susceptible	NA	NA	NA	Susceptible	NA	Susceptible	NA	Not Tested		0	0	0	0	0	0	0	1	0	0	0	0
WUSp_SIG_HI_0079	HI_0079	Human diagnostic	No	1	NA	Susceptible	NA	Susceptible	NA	Susceptible	NA	Susceptible	NA	Susceptible	NA	NA	NA	NA	NA	NA	NA	Susceptible	NA	NA	NA	Susceptible	NA	Susceptible	NA	NA	NA	Susceptible	NA	Not Tested	NA	Sus >17		0	0	0	0	0	0	0	1	0	0	0	0
WUSp_SIG_HI_0080	HI_0080	Human diagnostic	No	1	NA	Susceptible	NA	Susceptible	NA	Susceptible	NA	Susceptible	NA	Susceptible	NA	NA	NA	NA	NA	NA	NA	Susceptible	NA	NA	NA	Susceptible	NA	Susceptible	NA	NA	NA	Susceptible	NA	Not Tested	NA	Sus >17		0	0	0	0	0	0	0	1	0	0	0	0
WUSp_SIG_HI_0081	HI_0081	Human diagnostic	No	1	NA	Susceptible	NA	Susceptible	NA	Susceptible	NA	Susceptible	NA	Susceptible	NA	NA	NA	NA	NA	NA	NA	Susceptible	NA	NA	NA	Susceptible	NA	Susceptible	NA	NA	NA	Susceptible	NA	Not Tested	NA	Sus >17		0	0	0	0	0	0	0	1	0	0	0	0
WUSp_SIG_HI_0082	HI_0082	Human diagnostic	No	1	NA	Susceptible	NA	Susceptible	NA	Susceptible	NA	Susceptible	NA	Susceptible	NA	NA	NA	NA	NA	NA	NA	Susceptible	NA	NA	NA	Susceptible	NA	Susceptible	NA	NA	NA	Susceptible	NA	Not Tested	NA	Sus >17		0	0	0	0	0	0	0	1	0	0	0	0
WUSp_SIG_HI_0083	HI_0083	Human diagnostic	No	1	NA	Susceptible	NA	Susceptible	NA	Susceptible	NA	Susceptible	NA	Susceptible	NA	NA	NA	NA	NA	NA	NA	Susceptible	NA	NA	NA	Susceptible	NA	Susceptible	NA	NA	NA	Susceptible	NA	Not Tested	NA	Sus >17		0	0	0	0	0	0	0	1	0	0	0	0
WUSp_SIG_HI_0084	HI_0084	Human diagnostic	No	1	NA	Susceptible	NA	Susceptible	NA	Intermediate	NA	Susceptible	NA	Susceptible	NA	NA	NA	NA	NA	NA	NA	Susceptible	NA	NA	NA	Susceptible	NA	Susceptible	NA	NA	NA	Susceptible	NA	Not Tested	NA	Sus >17		0	0	0	0	0	0	0	1	0	0	0	0
WUSp_SIG_HI_0085	HI_0085	Human diagnostic	No	8	NA	Susceptible	NA	Resistant	NA	Resistant	NA	Susceptible	NA	Susceptible	NA	NA	NA	NA	NA	NA	NA	Susceptible	NA	NA	NA	Resistant	NA	Resistant	NA	NA	NA	Susceptible	NA	Not Tested	NA	Sus >17		1	0	1	0	1	0	0	1	0	0	1	0
WUSp_SIG_HI_0086	HI_0086	Human diagnostic	No	0	NA	Susceptible	NA	Susceptible	NA	Susceptible	NA	Susceptible	NA	Susceptible	NA	NA	NA	NA	NA	NA	NA	Susceptible	NA	NA	NA	Susceptible	NA	Susceptible	NA	NA	NA	Susceptible	NA	Not Tested	NA	Sus >17		0	0	0	0	0	0	0	0	0	0	0	0
WUSp_SIG_HI_0087	HI_0087	Human diagnostic	No	1	NA	Susceptible	NA	Susceptible	NA	Susceptible	NA	Susceptible	NA	Susceptible	NA	NA	NA	NA	NA	NA	NA	Susceptible	NA	NA	NA	Susceptible	NA	Susceptible	NA	NA	NA	Susceptible	NA	Not Tested	NA	Sus >17		0	0	0	0	0	0	0	1	0	0	0	0
WUSp_SIG_HI_0088	HI_0088	Human diagnostic	Yes	9	NA	Susceptible	NA	Susceptible	NA	Resistant	NA	Susceptible	NA	Susceptible	NA	NA	NA	NA	NA	NA	NA	Susceptible	NA	NA	NA	Resistant	NA	Resistant	NA	NA	NA	Susceptible	NA	Not Tested	NA	Sus >17		0	0	1	0	1	0	1	1	0	0	1	0
WUSp_SIG_HI_0089	HI_0089	Human diagnostic	No	0	NA	Susceptible	NA	Susceptible	NA	Susceptible	NA	Susceptible	NA	Susceptible	NA	NA	NA	NA	NA	NA	NA	Susceptible	NA	NA	NA	Susceptible	NA	Susceptible	NA	NA	NA	Susceptible	NA	Not Tested	NA	Sus >17		0	0	0	0	0	0	0	0	0	0	0	0
WUSp_SIG_HI_0090	HI_0090	Human diagnostic	No	9	NA	Susceptible	NA	Susceptible	NA	Susceptible	NA	Resistant	NA	Susceptible	NA	NA	NA	NA	NA	NA	NA	Susceptible	NA	NA	NA	Resistant	NA	Resistant	NA	NA	NA	Susceptible	NA	Not Tested	NA	Sus >17		1	0	1	0	1	0	0	1	0	0	1	0
WUSp_SIG_HI_0091	HI_0091	Human diagnostic	No	5	NA	Susceptible	NA	Susceptible	NA	Intermediate	NA	Susceptible	NA	Susceptible	NA	NA	NA	NA	NA	NA	NA	Susceptible	NA	NA	NA	Resistant	NA	Resistant	NA	NA	NA	Susceptible	NA	Not Tested	NA	Sus >17		0	0	1	0	1	0	0	1	0	0	1	0
WUSp_SIG_HI_0092	HI_0092	Human diagnostic	No	0	NA	Susceptible	NA	Susceptible	NA	Susceptible	NA	Susceptible	NA	Susceptible	NA	NA	NA	NA	NA	NA	NA	Susceptible	NA	NA	NA	Susceptible	NA	Susceptible	NA	NA	NA	Susceptible	NA	Not Tested	NA	Sus >17		0	0	0	0	0	0	0	0	0	0	0	0
WUSp_SIG_HI_0093	HI_0093	Human diagnostic	No	8	NA	Susceptible	NA	Intermediate	NA	Intermediate	NA	Susceptible	NA	Susceptible	NA	NA	NA	NA	NA	NA	NA	Susceptible	NA	NA	NA	Resistant	NA	Resistant	NA	NA	NA	Susceptible	NA	Not Tested	NA	Sus >17		1	0	1	0	1	0	0	1	0	0	1	0
WUSp_SIG_HI_0094	HI_0094	Human diagnostic	No	2	NA	Susceptible	NA	Susceptible	NA	Intermediate	NA	Susceptible	NA	Susceptible	NA	NA	NA	NA	NA	NA	NA	Susceptible	NA	NA	NA	Susceptible	NA	Susceptible	NA	NA	NA	Susceptible	NA	Not Tested	NA	Sus >17		0	0	0	0	0	0	0	1	0	0	0	0
WUSp_SIG_HI_0096	HI_0096	Human diagnostic	No	1	NA	Susceptible	NA	Susceptible	NA	Susceptible	NA	Susceptible	NA	Susceptible	NA	NA	NA	NA	NA	NA	NA	Susceptible	NA	NA	NA	Resistant	NA	Resistant	NA	NA	NA	Susceptible	NA	Not Tested	NA	Sus >17		0	0	0	0	0	0	0	1	0	0	0	0
WUSp_SIG_HI_0097	HI_0097	Human diagnostic	No	2	NA	Susceptible	NA	Susceptible	NA	Susceptible	NA	Not Tested	NA	Susceptible	NA	NA	NA	NA	NA	NA	NA	Susceptible	NA	NA	NA	Susceptible	NA	Susceptible	NA	NA	NA	Susceptible	NA	Susceptible	NA	Not Tested		0	0	0	0	0	0	0	1	0	0	0	0
WUSp_SIG_HI_0098	HI_0098	Human diagnostic	No	7	NA	Susceptible	NA	Susceptible	NA	Intermediate	NA	Susceptible	NA	Susceptible	NA	NA	NA	NA	NA	NA	NA	Susceptible	NA	NA	NA	Resistant	NA	Resistant	NA	NA	NA	Susceptible	NA	Not Tested	NA	Sus >17		1	0	1	0	1	0	0	1	0	0	1	0
WUSp_SIG_HI_0100	HI_0100	Human diagnostic	not sequenced	not sequenced	NA	Susceptible	NA	Resistant	NA	Susceptible	NA	Susceptible	NA	Susceptible	NA	NA	NA	NA	NA	NA	NA	Susceptible	NA	NA	NA	Susceptible	NA	Susceptible	NA	NA	NA	Susceptible	NA	Not Tested	NA	Sus >17		NA	NA	NA	NA	NA	NA	NA	NA	NA	NA	NA	NA
WUSp_SIG_HI_0101	HI_0101	Human diagnostic	No	0	NA	Susceptible	NA	Susceptible	NA	Susceptible	NA	Susceptible	NA	Susceptible	NA	NA	NA	NA	NA	NA	NA	Susceptible	NA	NA	NA	Susceptible	NA	Susceptible	NA	NA	NA	Susceptible	NA	Not Tested	NA	Sus >17		0	0	0	0	0	0	0	0	0	0	0	0
WUSp_SIG_HI_0102	HI_0102	Human diagnostic	not sequenced	not sequenced	NA	Susceptible	NA	Susceptible	NA	Susceptible	NA	Susceptible	NA	Susceptible	NA	NA	NA	NA	NA	NA	NA	Susceptible	NA	NA	NA	Susceptible	NA	Susceptible	NA	NA	NA	Susceptible	NA	Not Tested	NA	Sus >17		NA	NA	NA	NA	NA	NA	NA	NA	NA	NA	NA	NA
WUSp_SIG_HI_0103	HI_0103	Human diagnostic	No	2	NA	Susceptible	NA	Intermediate	NA	Resistant	NA	Not Tested	NA	Susceptible	NA	NA	NA	NA	NA	NA	NA	Susceptible	NA	NA	NA	Susceptible	NA	Susceptible	NA	NA	NA	Susceptible	NA	Susceptible	NA	Not Tested		0	0	0	0	0	0	0	0	0	0	0	0
WUSp_SIG_HI_0104	HI_0104	Human diagnostic	No	0	NA	Susceptible	NA	Susceptible	NA	Susceptible	NA	Susceptible	NA	Susceptible	NA	NA	NA	NA	NA	NA	NA	Susceptible	NA	NA	NA	Susceptible	NA	Susceptible	NA	NA	NA	Susceptible	NA	Not Tested	NA	Sus >17		0	0	0	0	0	0	0	0	0	0	0	0
WUSp_SIG_HI_0105	HI_0105	Human diagnostic	Yes	10	NA	Resistant	NA	Intermediate	NA	Resistant	NA	Resistant	NA	Susceptible	NA	NA	NA	NA	NA	NA	NA	Susceptible	NA	NA	NA	Resistant	NA	Resistant	NA	NA	NA	Susceptible	NA	Not Tested	NA	Sus >17		1	0	1	0	1	0	1	1	0	0	1	0
WUSp_SIG_HI_0106	HI_0106	Human diagnostic	No	1	NA	Susceptible	NA	Susceptible	NA	Resistant	NA	Susceptible	NA	Susceptible	NA	NA	NA	NA	NA	NA	NA	Susceptible	NA	NA	NA	Susceptible	NA	Susceptible	NA	NA	NA	Susceptible	NA	Not Tested	NA	Sus >17		0	0	0	0	0	0	0	0	0	0	0	0
WUSp_SIG_HI_0107	HI_0107	Human diagnostic	not sequenced	not sequenced	NA	Susceptible	NA	Susceptible	NA	Intermediate	NA	Susceptible	NA	Susceptible	NA	NA	NA	NA	NA	NA	NA	Susceptible	NA	NA	NA	Susceptible	NA	Susceptible	NA	NA	NA	Susceptible	NA	Not Tested	NA	Sus >17		NA	NA	NA	NA	NA	NA	NA	NA	NA	NA	NA	NA
WUSp_SIG_HI_0108	HI_0108	Human diagnostic	Yes	4	NA	Resistant	NA	Intermediate	NA	Susceptible	NA	Susceptible	NA	Susceptible	NA	NA	NA	NA	NA	NA	NA	Susceptible	NA	NA	NA	Susceptible	NA	Susceptible	NA	NA	NA	Susceptible	NA	Not Tested	NA	Sus >17		0	0	0	0	0	0	1	1	0	0	0	0
WUSp_SIG_HI_0109	HI_0109	Human diagnostic	No	0	NA	Susceptible	NA	Susceptible	NA	Susceptible	NA	Not Tested	NA	Susceptible	NA	NA	NA	NA	NA	NA	NA	Susceptible	NA	NA	NA	Susceptible	NA	Susceptible	NA	NA	NA	Susceptible	NA	Susceptible	NA	Not Tested		0	0	0	0	0	0	0	0	0	0	0	0
WUSp_SIG_HI_0110	HI_0110	Human diagnostic	No	0	NA	Susceptible	NA	Susceptible	NA	Susceptible	NA	Susceptible	NA	Susceptible	NA	NA	NA	NA	NA	NA	NA	Susceptible	NA	NA	NA	Susceptible	NA	Susceptible	NA	NA	NA	Susceptible	NA	Not Tested	NA	Sus >17		0	0	0	0	0	0	0	0	0	0	0	0
WUSp_SIG_HI_0111	HI_0111	Human diagnostic	No	1	NA	Susceptible	NA	Susceptible	NA	Susceptible	NA	Susceptible	NA	Susceptible	NA	NA	NA	NA	NA	NA	NA	Susceptible	NA	NA	NA	Susceptible	NA	Susceptible	NA	NA	NA	Susceptible	NA	Not Tested	NA	Sus >17		0	0	0	0	0	0	0	1	0	0	0	0
WUSp_SIG_HI_0112	HI_0112	Human diagnostic	Yes	9	NA	Resistant	NA	Intermediate	NA	Intermediate	NA	Not Tested	NA	Susceptible	NA	NA	NA	NA	NA	NA	NA	Susceptible	NA	NA	NA	Resistant	NA	Resistant	NA	NA	NA	Susceptible	NA	Susceptible	NA	Not Tested		1	0	1	0	1	0	1	1	0	0	1	0
WUSp_SIG_HI_0113	HI_0113	Human diagnostic	Yes	9	NA	Not Tested	NA	Not Tested	NA	Not Tested	NA	Not Tested	NA	Not Tested	NA	NA	NA	NA	NA	NA	NA	Not Tested	NA	NA	NA	Not Tested	NA	Not Tested	NA	Not Tested	NA	Not Tested	NA	Not Tested	NA	Not Tested		1	0	1	0	1	0	1	1	0	0	1	0
WUSp_SIG_HI_0114	HI_0114	Human diagnostic	No	2	NA	Susceptible	NA	Susceptible	NA	Resistant	NA	Susceptible	NA	Susceptible	NA	NA	NA	NA	NA	NA	NA	Susceptible	NA	NA	NA	Susceptible	NA	Susceptible	NA	NA	NA	Susceptible	NA	Not Tested	NA	Sus >17		0	0	0	0	0	0	0	1	0	0	0	0
WUSp_SIG_HI_0115	HI_0115	Human diagnostic	No	1	NA	Susceptible	NA	Susceptible	NA	Susceptible	NA	Susceptible	NA	Susceptible	NA	NA	NA	NA	NA	NA	NA	Susceptible	NA	NA	NA	Susceptible	NA	Susceptible	NA	NA	NA	Susceptible	NA	Not Tested	NA	Sus >17		0	0	0	0	0	0	0	1	0	0	0	0
WUSp_SIG_HI_0116	HI_0116	Human diagnostic	No	1	NA	Susceptible	NA	Susceptible	NA	Intermediate	NA	Susceptible	NA	Susceptible	NA	NA	NA	NA	NA	NA	NA	Susceptible	NA	NA	NA	Susceptible	NA	Susceptible	NA	NA	NA	Susceptible	NA	Not Tested	NA	Sus >17		0	0	0	0	0	0	0	1	0	0	0	0
WUSp_SIG_HI_0117	HI_0117	Human diagnostic	No	1	NA	Susceptible	NA	Susceptible	NA	Intermediate	NA	Susceptible	NA	Susceptible	NA	NA	NA	NA	NA	NA	NA	Susceptible	NA	NA	NA	Susceptible	NA	Susceptible	NA	NA	NA	Susceptible	NA	Not Tested	NA	Sus >17		0	0	0	0	0	0	0	1	0	0	0	0
WUSp_SIG_HI_0118	HI_0118	Human diagnostic	No	3	NA	Susceptible	NA	Susceptible	NA	Intermediate	NA	Susceptible	NA	Susceptible	NA	NA	NA	NA	NA	NA	NA	Susceptible	NA	NA	NA	Susceptible	NA	Susceptible	NA	NA	NA	Susceptible	NA	Not Tested	NA	Sus >17		1	0	0	0	0	0	0	1	0	0	0	0
WUSp_SIG_HI_0119	HI_0119	Human diagnostic	No	1	NA	Susceptible	NA	Intermediate	NA	Susceptible	NA	Susceptible	NA	Susceptible	NA	NA	NA	NA	NA	NA	NA	Susceptible	NA	NA	NA	Susceptible	NA	Susceptible	NA	NA	NA	Susceptible	NA	Not Tested	NA	Sus >17		0	0	0	0	0	0	0	0	0	0	0	0
WUSp_SIG_HI_0120	HI_0120	Human diagnostic	not sequenced	not sequenced	NA	Susceptible	NA	Susceptible	NA	Susceptible	NA	Not Tested	NA	Susceptible	NA	NA	NA	NA	NA	NA	NA	Susceptible	NA	NA	NA	Susceptible	NA	Susceptible	NA	NA	NA	Susceptible	NA	Susceptible	NA	Not Tested		NA	NA	NA	NA	NA	NA	NA	NA	NA	NA	NA	NA
WUSp_SIG_HI_0121	HI_0121	Human diagnostic	not sequenced	not sequenced	NA	Susceptible	NA	Susceptible	NA	Susceptible	NA	Not Tested	NA	Susceptible	NA	NA	NA	NA	NA	NA	NA	Susceptible	NA	NA	NA	Susceptible	NA	Susceptible	NA	NA	NA	Susceptible	NA	Susceptible	NA	Not Tested		NA	NA	NA	NA	NA	NA	NA	NA	NA	NA	NA	NA
WUSp_SIG_HI_0122	HI_0122	Human diagnostic	No	8	NA	Susceptible	NA	Intermediate	NA	Resistant	NA	Susceptible	NA	Susceptible	NA	NA	NA	NA	NA	NA	NA	Susceptible	NA	NA	NA	Resistant	NA	Resistant	NA	NA	NA	Susceptible	NA	Not Tested	NA	Sus >17		1	0	1	0	1	0	0	1	0	0	1	0
WUSp_SIG_HI_0123	HI_0123	Human diagnostic	No	1	NA	Susceptible	NA	Susceptible	NA	Susceptible	NA	Susceptible	NA	Susceptible	NA	NA	NA	NA	NA	NA	NA	Susceptible	NA	NA	NA	Susceptible	NA	Susceptible	NA	NA	NA	Susceptible	NA	Not Tested	NA	Sus >17		0	0	0	0	0	0	0	1	0	0	0	0
WUSp_SIG_HI_0124	HI_0124	Human diagnostic	No	0	NA	Susceptible	NA	Susceptible	NA	Susceptible	NA	Susceptible	NA	Susceptible	NA	NA	NA	NA	NA	NA	NA	Susceptible	NA	NA	NA	Susceptible	NA	Susceptible	NA	NA	NA	Susceptible	NA	Not Tested	NA	Sus >17		0	0	0	0	0	0	0	0	0	0	0	0
WUSp_SIG_HI_0125	HI_0125	Human diagnostic	No	0	NA	Susceptible	NA	Susceptible	NA	Susceptible	NA	Susceptible	NA	Susceptible	NA	NA	NA	NA	NA	NA	NA	Susceptible	NA	NA	NA	Susceptible	NA	Susceptible	NA	NA	NA	Susceptible	NA	Not Tested	NA	Sus >17		0	0	0	0	0	0	0	0	0	0	0	0
WUSp_SIG_HI_0126	HI_0126	Human diagnostic	No	2	NA	Susceptible	NA	Resistant	NA	Susceptible	NA	Susceptible	NA	Susceptible	NA	NA	NA	NA	NA	NA	NA	Susceptible	NA	NA	NA	Susceptible	NA	Susceptible	NA	NA	NA	Susceptible	NA	Not Tested	NA	Sus >17		0	0	0	0	0	0	0	1	0	0	0	0
WUSp_SIG_HI_0127	HI_0127	Human diagnostic	No	1	NA	Susceptible	NA	Susceptible	NA	Susceptible	NA	Susceptible	NA	Susceptible	NA	NA	NA	NA	NA	NA	NA	Susceptible	NA	NA	NA	Susceptible	NA	Susceptible	NA	NA	NA	Susceptible	NA	Not Tested	NA	Sus >17		0	0	0	0	0	0	0	1	0	0	0	0
WUSp_SIG_HI_0128	HI_0128	Human diagnostic	No	0	NA	Susceptible	NA	Susceptible	NA	Susceptible	NA	Susceptible	NA	Susceptible	NA	NA	NA	NA	NA	NA	NA	Susceptible	NA	NA	NA	Susceptible	NA	Susceptible	NA	NA	NA	Susceptible	NA	Not Tested	NA	Sus >17		0	0	0	0	0	0	0	0	0	0	0	0
WUSp_SIG_HI_0129	HI_0129	Human diagnostic	No	2	NA	Susceptible	NA	Susceptible	NA	Resistant	NA	Susceptible	NA	Susceptible	NA	NA	NA	NA	NA	NA	NA	Susceptible	NA	NA	NA	Susceptible	NA	Susceptible	NA	NA	NA	Susceptible	NA	Not Tested	NA	Sus >17		0	0	0	0	0	0	0	1	0	0	0	0
WUSp_SIG_HI_0130	HI_0130	Human diagnostic	No	2	NA	Susceptible	NA	Intermediate	NA	Susceptible	NA	Susceptible	NA	Susceptible	NA	NA	NA	NA	NA	NA	NA	Susceptible	NA	NA	NA	Susceptible	NA	Susceptible	NA	NA	NA	Susceptible	NA	Not Tested	NA	Sus >17		0	0	0	0	0	0	0	1	0	0	0	0
WUSp_SIG_HI_0131	HI_0131	Human diagnostic	No	0	NA	Susceptible	NA	Susceptible	NA	Resistant	NA	Susceptible	NA	Susceptible	NA	NA	NA	NA	NA	NA	NA	Susceptible	NA	NA	NA	Susceptible	NA	Susceptible	NA	NA	NA	Susceptible	NA	Not Tested	NA	Sus >17		0	0	0	0	0	0	0	0	0	0	0	0
WUSp_SIG_HI_0132	HI_0132	Human diagnostic	No	1	NA	Susceptible	NA	Susceptible	NA	Susceptible	NA	Susceptible	NA	Susceptible	NA	NA	NA	NA	NA	NA	NA	Susceptible	NA	NA	NA	Susceptible	NA	Susceptible	NA	NA	NA	Susceptible	NA	Not Tested	NA	Sus >17		0	0	0	0	0	0	0	1	0	0	0	0
WUSp_SIG_HI_0133	HI_0133	Human diagnostic	No	1	NA	Susceptible	NA	Susceptible	NA	Susceptible	NA	Not Tested	NA	Susceptible	NA	NA	NA	NA	NA	NA	NA	Susceptible	NA	NA	NA	Susceptible	NA	Susceptible	NA	NA	NA	Susceptible	NA	Susceptible	NA	Not Tested		0	0	0	0	0	0	0	1	0	0	0	0
WUSp_SIG_HI_0134	HI_0134	Human diagnostic	No	0	NA	Susceptible	NA	Susceptible	NA	Susceptible	NA	Susceptible	NA	Susceptible	NA	NA	NA	NA	NA	NA	NA	Susceptible	NA	NA	NA	Susceptible	NA	Susceptible	NA	NA	NA	Susceptible	NA	Not Tested	NA	Sus >17		0	0	0	0	0	0	0	0	0	0	0	0
WUSp_SIG_HI_0135	HI_0135	Human diagnostic	No	1	NA	Susceptible	NA	Susceptible	NA	Susceptible	NA	Susceptible	NA	Susceptible	NA	NA	NA	NA	NA	NA	NA	Susceptible	NA	NA	NA	Susceptible	NA	Susceptible	NA	NA	NA	Susceptible	NA	Not Tested	NA	Sus >17		0	0	0	0	0	0	0	1	0	0	0	0
WUSp_SIG_HI_0136	HI_0136	Human diagnostic	not sequenced	not sequenced	NA	Susceptible	NA	Susceptible	NA	Susceptible	NA	Susceptible	NA	Susceptible	NA	NA	NA	NA	NA	NA	NA	Susceptible	NA	NA	NA	Susceptible	NA	Susceptible	NA	NA	NA	Susceptible	NA	Not Tested	NA	Sus >17		NA	NA	NA	NA	NA	NA	NA	NA	NA	NA	NA	NA
WUSp_SIG_HI_0137	HI_0137	Human diagnostic	No	1	NA	Susceptible	NA	Susceptible	NA	Intermediate	NA	Susceptible	NA	Susceptible	NA	NA	NA	NA	NA	NA	NA	Susceptible	NA	NA	NA	Susceptible	NA	Susceptible	NA	NA	NA	Susceptible	NA	Not Tested	NA	Sus >17		0	0	0	0	0	0	0	1	0	0	0	0
WUSp_SIG_HI_0138	HI_0138	Human diagnostic	No	0	NA	Susceptible	NA	Susceptible	NA	Susceptible	NA	Susceptible	NA	Susceptible	NA	NA	NA	NA	NA	NA	NA	Susceptible	NA	NA	NA	Susceptible	NA	Susceptible	NA	NA	NA	Susceptible	NA	Not Tested	NA	Sus >17		0	0	0	0	0	0	0	0	0	0	0	0
WUSp_SIG_HI_0139	HI_0139	Human diagnostic	No	0	NA	Susceptible	NA	Susceptible	NA	Susceptible	NA	Susceptible	NA	Susceptible	NA	NA	NA	NA	NA	NA	NA	Susceptible	NA	NA	NA	Susceptible	NA	Susceptible	NA	NA	NA	Susceptible	NA	Not Tested	NA	Sus >17		0	0	0	0	0	0	0	0	0	0	0	0
WUSp_SIG_HI_0140	HI_0140	Human diagnostic	No	1	NA	Susceptible	NA	Susceptible	NA	Susceptible	NA	Susceptible	NA	Susceptible	NA	NA	NA	NA	NA	NA	NA	Susceptible	NA	NA	NA	Susceptible	NA	Susceptible	NA	NA	NA	Susceptible	NA	Not Tested	NA	Sus >17		0	0	0	0	0	0	0	1	0	0	0	0
WUSp_SIG_HI_0141	HI_0141	Human diagnostic	No	2	NA	Susceptible	NA	Resistant	NA	Susceptible	NA	Susceptible	NA	Susceptible	NA	NA	NA	NA	NA	NA	NA	Susceptible	NA	NA	NA	Susceptible	NA	Susceptible	NA	NA	NA	Susceptible	NA	Not Tested	NA	Sus >17		0	0	0	0	0	0	0	1	0	0	0	0
WUSp_SIG_HI_0142	HI_0142	Human diagnostic	No	0	NA	Susceptible	NA	Susceptible	NA	Susceptible	NA	Susceptible	NA	Susceptible	NA	NA	NA	NA	NA	NA	NA	Susceptible	NA	NA	NA	Susceptible	NA	Susceptible	NA	NA	NA	Susceptible	NA	Not Tested	NA	Sus >17		0	0	0	0	0	0	0	0	0	0	0	0
WUSp_SIG_HI_0143	HI_0143	Human diagnostic	No	1	NA	Susceptible	NA	Susceptible	NA	Susceptible	NA	Resistant	NA	Susceptible	NA	NA	NA	NA	NA	NA	NA	Susceptible	NA	NA	NA	Susceptible	NA	Susceptible	NA	NA	NA	Susceptible	NA	Not Tested	NA	Sus >17		0	0	0	0	0	0	0	1	0	0	0	0
WUSp_SIG_HI_0144	HI_0144	Human diagnostic	No	0	NA	Susceptible	NA	Susceptible	NA	Susceptible	NA	Not Tested	NA	Susceptible	NA	NA	NA	NA	NA	NA	NA	Susceptible	NA	NA	NA	Susceptible	NA	Susceptible	NA	NA	NA	Susceptible	NA	Susceptible	NA	Not Tested		0	0	0	0	0	0	0	0	0	0	0	0
WUSp_SIG_HI_0145	HI_0145	Human diagnostic	No	0	NA	Susceptible	NA	Susceptible	NA	Resistant	NA	Susceptible	NA	Susceptible	NA	NA	NA	NA	NA	NA	NA	Susceptible	NA	NA	NA	Susceptible	NA	Susceptible	NA	NA	NA	Susceptible	NA	Not Tested	NA	Sus >17		0	0	0	0	0	0	0	0	0	0	0	0
WUSp_SIG_HI_0146	HI_0146	Human diagnostic	No	6	NA	Susceptible	NA	Susceptible	NA	Susceptible	NA	Susceptible	NA	Susceptible	NA	NA	NA	NA	NA	NA	NA	Susceptible	NA	NA	NA	Resistant	NA	Resistant	NA	NA	NA	Susceptible	NA	Not Tested	NA	Sus >17		0	0	1	0	1	0	0	1	0	0	1	0
WUSp_SIG_HI_0147	HI_0147	Human diagnostic	No	1	NA	Susceptible	NA	Susceptible	NA	Susceptible	NA	Not Tested	NA	Susceptible	NA	NA	NA	NA	NA	NA	NA	Susceptible	NA	NA	NA	Susceptible	NA	Susceptible	NA	NA	NA	Susceptible	NA	Susceptible	NA	Not Tested		0	0	0	0	0	0	0	1	0	0	0	0
WUSp_SIG_HI_0148	HI_0148	Human diagnostic	not sequenced	not sequenced	NA	Susceptible	NA	Susceptible	NA	Susceptible	NA	Not Tested	NA	Susceptible	NA	NA	NA	NA	NA	NA	NA	Susceptible	NA	NA	NA	Susceptible	NA	Susceptible	NA	NA	NA	Susceptible	NA	Susceptible	NA	Not Tested		NA	NA	NA	NA	NA	NA	NA	NA	NA	NA	NA	NA
WUSp_SIG_HI_0149	HI_0149	Human diagnostic	No	2	NA	Susceptible	NA	Resistant	NA	Susceptible	NA	Susceptible	NA	Susceptible	NA	NA	NA	NA	NA	NA	NA	Susceptible	NA	NA	NA	Susceptible	NA	Susceptible	NA	NA	NA	Susceptible	NA	Not Tested	NA	Sus >17		0	0	0	0	0	0	0	1	0	0	0	0
WUSp_SIG_HI_0151	HI_0151	Human diagnostic	No	1	NA	Susceptible	NA	Susceptible	NA	Susceptible	NA	Susceptible	NA	Susceptible	NA	NA	NA	NA	NA	NA	NA	Susceptible	NA	NA	NA	Susceptible	NA	Susceptible	NA	NA	NA	Susceptible	NA	Not Tested	NA	Sus >17		0	0	0	0	0	0	0	1	0	0	0	0
WUSp_SIG_HI_0152	HI_0152	Human diagnostic	No	2	NA	Susceptible	NA	Intermediate	NA	Susceptible	NA	Susceptible	NA	Susceptible	NA	NA	NA	NA	NA	NA	NA	Susceptible	NA	NA	NA	Susceptible	NA	Susceptible	NA	NA	NA	Susceptible	NA	Not Tested	NA	Sus >17		0	0	0	0	0	0	0	1	0	0	0	0
WUSp_SIG_HI_0153	HI_0153	Human diagnostic	not sequenced	not sequenced	NA	Susceptible	NA	Susceptible	NA	Susceptible	NA	Susceptible	NA	Susceptible	NA	NA	NA	NA	NA	NA	NA	Susceptible	NA	NA	NA	Susceptible	NA	Susceptible	NA	NA	NA	Susceptible	NA	Not Tested	NA	Sus >17		NA	NA	NA	NA	NA	NA	NA	NA	NA	NA	NA	NA
WUSp_SIG_HI_0154	HI_0154	Human diagnostic	No	2	NA	Susceptible	NA	Resistant	NA	Intermediate	NA	Resistant	NA	Susceptible	NA	NA	NA	NA	NA	NA	NA	Susceptible	NA	NA	NA	Susceptible	NA	Susceptible	NA	NA	NA	Susceptible	NA	Not Tested	NA	Sus >17		1	0	0	0	0	0	0	0	0	0	0	0
WUSp_SIG_HI_0155	HI_0155	Human diagnostic	No	2	NA	Susceptible	NA	Resistant	NA	Susceptible	NA	Susceptible	NA	Susceptible	NA	NA	NA	NA	NA	NA	NA	Susceptible	NA	NA	NA	Susceptible	NA	Susceptible	NA	NA	NA	Susceptible	NA	Not Tested	NA	Sus >17		0	0	0	0	0	0	0	1	0	0	0	0
WUSp_SIG_HI_0156	HI_0156	Human diagnostic	No	1	NA	Susceptible	NA	Resistant	NA	Susceptible	NA	Susceptible	NA	Susceptible	NA	NA	NA	NA	NA	NA	NA	Susceptible	NA	NA	NA	Susceptible	NA	Susceptible	NA	NA	NA	Susceptible	NA	Not Tested	NA	Sus >17		0	0	0	0	0	0	0	0	0	0	0	0
WUSp_SIG_HI_0157	HI_0157	Human diagnostic	not sequenced	not sequenced	NA	Resistant	NA	Intermediate	NA	Susceptible	NA	Resistant	NA	Susceptible	NA	NA	NA	NA	NA	NA	NA	Susceptible	NA	NA	NA	Resistant	NA	Resistant	NA	NA	NA	Susceptible	NA	Not Tested	NA	Sus >17		NA	NA	NA	NA	NA	NA	NA	NA	NA	NA	NA	NA
WUSp_SIG_HI_0158	HI_0158	Human diagnostic	No	1	NA	Susceptible	NA	Susceptible	NA	Susceptible	NA	Not Tested	NA	Susceptible	NA	NA	NA	NA	NA	NA	NA	Susceptible	NA	NA	NA	Susceptible	NA	Susceptible	NA	NA	NA	Susceptible	NA	Susceptible	NA	Not Tested		0	0	0	0	0	0	0	1	0	0	0	0
WUSp_SIG_HI_0159	HI_0159	Human diagnostic	No	1	NA	Susceptible	NA	Susceptible	NA	Susceptible	NA	Susceptible	NA	Susceptible	NA	NA	NA	NA	NA	NA	NA	Susceptible	NA	NA	NA	Susceptible	NA	Susceptible	NA	NA	NA	Susceptible	NA	Not Tested	NA	Sus >17		0	0	0	0	0	0	0	1	0	0	0	0
WUSp_SIG_HI_0160	HI_0160	Human diagnostic	No	1	NA	Susceptible	NA	Susceptible	NA	Resistant	NA	Susceptible	NA	Susceptible	NA	NA	NA	NA	NA	NA	NA	Susceptible	NA	NA	NA	Susceptible	NA	Susceptible	NA	NA	NA	Susceptible	NA	Not Tested	NA	Sus >17		0	0	0	0	0	0	0	1	0	0	0	0
WUSp_SIG_HI_0161	HI_0161	Human diagnostic	No	0	NA	Susceptible	NA	Susceptible	NA	Susceptible	NA	Susceptible	NA	Susceptible	NA	NA	NA	NA	NA	NA	NA	Susceptible	NA	NA	NA	Susceptible	NA	Susceptible	NA	NA	NA	Susceptible	NA	Not Tested	NA	Sus >17		0	0	0	0	0	0	0	0	0	0	0	0
WUSp_SIG_HI_0162	HI_0162	Human diagnostic	No	2	NA	Susceptible	NA	Intermediate	NA	Susceptible	NA	Susceptible	NA	Susceptible	NA	NA	NA	NA	NA	NA	NA	Susceptible	NA	NA	NA	Susceptible	NA	Susceptible	NA	NA	NA	Susceptible	NA	Not Tested	NA	Sus >17		0	0	0	0	0	0	0	0	0	0	0	0
WUSp_SIG_HI_0163	HI_0163	Human diagnostic	No	0	NA	Susceptible	NA	Susceptible	NA	Susceptible	NA	Susceptible	NA	Susceptible	NA	NA	NA	NA	NA	NA	NA	Susceptible	NA	NA	NA	Susceptible	NA	Susceptible	NA	NA	NA	Susceptible	NA	Not Tested	NA	Sus >17		0	0	0	0	0	0	0	0	0	0	0	0
WUSp_SIG_HI_0164	HI_0164	Human diagnostic	No	0	NA	Not Tested	NA	Not Tested	NA	Not Tested	NA	Not Tested	NA	Not Tested	NA	NA	NA	NA	NA	NA	NA	Not Tested	NA	NA	NA	Not Tested	NA	Not Tested	NA	Not Tested	NA	Not Tested	NA	Not Tested	NA	Not Tested		0	0	0	0	0	0	0	0	0	0	0	0
WUSp_SIG_HI_0165	HI_0165	Human diagnostic	No	0	NA	Not Tested	NA	Not Tested	NA	Not Tested	NA	Not Tested	NA	Not Tested	NA	NA	NA	NA	NA	NA	NA	Not Tested	NA	NA	NA	Not Tested	NA	Not Tested	NA	Not Tested	NA	Not Tested	NA	Not Tested	NA	Not Tested		0	0	0	0	0	0	0	0	0	0	0	0
WUSp_SIG_HI_0166	HI_0166	Human diagnostic	No	0	NA	Susceptible	NA	Susceptible	NA	Susceptible	NA	Not Tested	NA	Susceptible	NA	NA	NA	NA	NA	NA	NA	Susceptible	NA	NA	NA	Susceptible	NA	Susceptible	NA	NA	NA	Susceptible	NA	Susceptible	NA	Not Tested		0	0	0	0	0	0	0	0	0	0	0	0
WUSp_SIG_HI_0167	HI_0167	Human diagnostic	No	1	NA	Susceptible	NA	Susceptible	NA	Susceptible	NA	Susceptible	NA	Susceptible	NA	NA	NA	NA	NA	NA	NA	Susceptible	NA	NA	NA	Susceptible	NA	Susceptible	NA	NA	NA	Susceptible	NA	Not Tested	NA	Sus >17		0	0	0	0	0	0	0	1	0	0	0	0
WUSp_SIG_HI_0168	HI_0168	Human diagnostic	No	1	NA	Susceptible	NA	Susceptible	NA	Susceptible	NA	Susceptible	NA	Susceptible	NA	NA	NA	NA	NA	NA	NA	Susceptible	NA	NA	NA	Susceptible	NA	Susceptible	NA	NA	NA	Susceptible	NA	Not Tested	NA	Sus >17		0	0	0	0	0	0	0	1	0	0	0	0
WUSp_SIG_HI_0169	HI_0169	Human diagnostic	No	2	NA	Susceptible	NA	Susceptible	NA	Resistant	NA	Susceptible	NA	Susceptible	NA	NA	NA	NA	NA	NA	NA	Susceptible	NA	NA	NA	Susceptible	NA	Susceptible	NA	NA	NA	Susceptible	NA	Not Tested	NA	Sus >17		0	0	0	0	0	0	0	0	0	0	0	0
WUSp_SIG_HI_0170	HI_0170	Human diagnostic	No	1	NA	Susceptible	NA	Susceptible	NA	Susceptible	NA	Susceptible	NA	Susceptible	NA	NA	NA	NA	NA	NA	NA	Susceptible	NA	NA	NA	Susceptible	NA	Susceptible	NA	NA	NA	Susceptible	NA	Not Tested	NA	Sus >17		0	0	0	0	0	0	0	1	0	0	0	0
WUSp_SIG_HI_0171	HI_0171	Human diagnostic	No	0	NA	Susceptible	NA	Susceptible	NA	Susceptible	NA	Not Tested	NA	Susceptible	NA	NA	NA	NA	NA	NA	NA	Susceptible	NA	NA	NA	Susceptible	NA	Susceptible	NA	NA	NA	Susceptible	NA	Susceptible	NA	Not Tested		0	0	0	0	0	0	0	0	0	0	0	0
WUSp_SIG_HI_0172	HI_0172	Human diagnostic	No	1	NA	Susceptible	NA	Susceptible	NA	Intermediate	NA	Not Tested	NA	Susceptible	NA	NA	NA	NA	NA	NA	NA	Susceptible	NA	NA	NA	Susceptible	NA	Susceptible	NA	NA	NA	Susceptible	NA	Susceptible	NA	Not Tested		0	0	0	0	0	0	0	1	0	0	0	0
WUSp_SIG_HI_0173	HI_0173	Human diagnostic	Yes	4	NA	Resistant	NA	Intermediate	NA	Intermediate	NA	Not Tested	NA	Susceptible	NA	NA	NA	NA	NA	NA	NA	Susceptible	NA	NA	NA	Susceptible	NA	Susceptible	NA	NA	NA	Susceptible	NA	Susceptible	NA	Not Tested		0	0	0	0	0	0	1	1	0	0	0	0
WUSp_SIG_HI_0174	HI_0174	Human diagnostic	No	0	NA	Susceptible	NA	Susceptible	NA	Susceptible	NA	Susceptible	NA	Susceptible	NA	NA	NA	NA	NA	NA	NA	Susceptible	NA	NA	NA	Susceptible	NA	Susceptible	NA	NA	NA	Susceptible	NA	Not Tested	NA	Sus >17		0	0	0	0	0	0	0	0	0	0	0	0
WUSp_SIG_HI_0175	HI_0175	Human diagnostic	No	0	NA	Susceptible	NA	Susceptible	NA	Susceptible	NA	Susceptible	NA	Susceptible	NA	NA	NA	NA	NA	NA	NA	Susceptible	NA	NA	NA	Susceptible	NA	Susceptible	NA	NA	NA	Susceptible	NA	Not Tested	NA	Sus >17		0	0	0	0	0	0	0	0	0	0	0	0
WUSp_SIG_HI_0176	HI_0176	Human diagnostic	No	3	NA	Susceptible	NA	Susceptible	NA	Susceptible	NA	Susceptible	NA	Susceptible	NA	NA	NA	NA	NA	NA	NA	Susceptible	NA	NA	NA	Resistant	NA	Susceptible	NA	Neg-	NA	Susceptible	NA	Not Tested	NA	Sus >17		0	0	0	1	0	0	0	1	0	1	0	0
WUSp_SIG_HI_0177	HI_0177	Human diagnostic	Yes	10	NA	Resistant	NA	Resistant	NA	Resistant	NA	Not Tested	NA	Susceptible	NA	NA	NA	NA	NA	NA	NA	Susceptible	NA	NA	NA	Resistant	NA	Resistant	NA	NA	NA	Susceptible	NA	Susceptible	NA	Not Tested		1	0	1	0	1	0	1	1	0	0	1	0
WUSp_SIG_HI_0178	HI_0178	Human diagnostic	No	0	NA	Susceptible	NA	Susceptible	NA	Susceptible	NA	Susceptible	NA	Susceptible	NA	NA	NA	NA	NA	NA	NA	Susceptible	NA	NA	NA	Susceptible	NA	Susceptible	NA	NA	NA	Susceptible	NA	Not Tested	NA	Sus >17		0	0	0	0	0	0	0	0	0	0	0	0
WUSp_SIG_HI_0179	HI_0179	Human diagnostic	Yes	9	NA	Resistant	NA	Intermediate	NA	Resistant	NA	Not Tested	NA	Susceptible	NA	NA	NA	NA	NA	NA	NA	Susceptible	NA	NA	NA	Resistant	NA	Resistant	NA	NA	NA	Susceptible	NA	Susceptible	NA	Not Tested		1	0	1	0	1	0	1	1	0	0	1	0
WUSp_SIG_HI_0180	HI_0180	Human diagnostic	not sequenced	not sequenced	NA	Susceptible	NA	Susceptible	NA	Susceptible	NA	Not Tested	NA	Susceptible	NA	NA	NA	NA	NA	NA	NA	Susceptible	NA	NA	NA	Susceptible	NA	Susceptible	NA	NA	NA	Susceptible	NA	Susceptible	NA	Not Tested		NA	NA	NA	NA	NA	NA	NA	NA	NA	NA	NA	NA
WUSp_SIG_HI_0181	HI_0181	Human diagnostic	Yes	9	NA	Resistant	NA	Resistant	NA	Resistant	NA	Resistant	NA	Susceptible	NA	NA	NA	NA	NA	NA	NA	Susceptible	NA	NA	NA	Resistant	NA	Resistant	NA	NA	NA	Susceptible	NA	Susceptible	NA	Not Tested		1	0	1	0	1	0	1	1	0	0	1	0
WUSp_SIG_HI_0182	HI_0182	Human diagnostic	No	1	NA	Resistant	NA	Susceptible	NA	Resistant	NA	Resistant	NA	Susceptible	NA	NA	NA	NA	NA	NA	NA	Susceptible	NA	NA	NA	Resistant	NA	Resistant	NA	NA	NA	Susceptible	NA	Not Tested	NA	Sus >17		0	0	0	0	0	0	0	1	0	0	0	0
WUSp_SIG_HI_0183	HI_0183	Human diagnostic	No	1	NA	Susceptible	NA	Susceptible	NA	Intermediate	NA	Not Tested	NA	Susceptible	NA	NA	NA	NA	NA	NA	NA	Susceptible	NA	NA	NA	Susceptible	NA	Susceptible	NA	NA	NA	Susceptible	NA	Susceptible	NA	Not Tested		0	0	0	0	0	0	0	1	0	0	0	0
WUSp_SIG_HI_0184	HI_0184	Human diagnostic	not sequenced	not sequenced	NA	Not Tested	NA	Not Tested	NA	Not Tested	NA	Not Tested	NA	Not Tested	NA	NA	NA	NA	NA	NA	NA	Not Tested	NA	NA	NA	Not Tested	NA	Not Tested	NA	Not Tested	NA	Not Tested	NA	Not Tested	NA	Not Tested		NA	NA	NA	NA	NA	NA	NA	NA	NA	NA	NA	NA
WUSp_SIG_HI_0185	HI_0185	Human diagnostic	No	7	NA	Susceptible	NA	Susceptible	NA	Susceptible	NA	Susceptible	NA	Susceptible	NA	NA	NA	NA	NA	NA	NA	Susceptible	NA	NA	NA	Susceptible	NA	Susceptible	NA	NA	NA	Susceptible	NA	Not Tested	NA	Sus >17		0	0	1	0	1	0	0	1	0	0	1	0
WUSp_SIG_HI_0186	HI_0186	Human diagnostic	Yes	10	NA	Susceptible	NA	Susceptible	NA	Susceptible	NA	Not Tested	NA	Susceptible	NA	NA	NA	NA	NA	NA	NA	Susceptible	NA	NA	NA	Resistant	NA	Resistant	NA	NA	NA	Susceptible	NA	Susceptible	NA	Not Tested		1	0	1	0	1	0	1	1	0	0	1	0
WUSp_SIG_HI_0187	HI_0187	Human diagnostic	No	1	NA	Resistant	NA	Resistant	NA	Resistant	NA	Resistant	NA	Susceptible	NA	NA	NA	NA	NA	NA	NA	Susceptible	NA	NA	NA	Resistant	NA	Resistant	NA	NA	NA	Susceptible	NA	Not Tested	NA	Sus >17		0	0	0	0	0	0	0	1	0	0	0	0
WUSp_SIG_HI_0188	HI_0188	Human diagnostic	NA	NA	NA	Susceptible	NA	Susceptible	NA	Susceptible	NA	Resistant	NA	Susceptible	NA	NA	NA	NA	NA	NA	NA	Susceptible	NA	NA	NA	Susceptible	NA	Susceptible	NA	NA	NA	Susceptible	NA	Not Tested	NA	Sus >17		0	0	0	0	0	0	0	0	0	0	0	0
WUSp_SIG_SF_0001	SF_0001	Animal colonizing	No	1	25	Susceptible	38	Susceptible	35	Susceptible	37	Susceptible	36	Susceptible	37	No Interpretation	30	No Interpretation	39	Susceptible	39	Susceptible	49	Susceptible	33	Susceptible	30	Susceptible	NA	NA	NA	NA	NA	NA	NA	NA		0	0	0	0	0	0	0	1	0	0	0	0
WUSp_SIG_SF_0002	SF_0002	Environmental	No	1	26	Susceptible	33	Susceptible	21	Susceptible	32	Susceptible	30	Susceptible	39	No Interpretation	29	No Interpretation	32	Susceptible	37	Susceptible	40	Susceptible	29	Susceptible	26	Susceptible	NA	NA	NA	NA	NA	NA	NA	NA		0	0	0	0	0	0	0	1	0	0	0	0
WUSp_SIG_SF_0003	SF_0003	Environmental	No	1	26	Susceptible	33	Susceptible	21	Susceptible	32	Susceptible	31	Susceptible	38	No Interpretation	29	No Interpretation	33	Susceptible	37	Susceptible	42	Susceptible	27	Susceptible	26	Susceptible	NA	NA	NA	NA	NA	NA	NA	NA		0	0	0	0	0	0	0	1	0	0	0	0
WUSp_SIG_SF_0004	SF_0004	Environmental	No	1	26	Susceptible	33	Susceptible	21	Susceptible	33	Susceptible	31	Susceptible	37	No Interpretation	29	No Interpretation	32	Susceptible	37	Susceptible	42	Susceptible	28	Susceptible	26	Susceptible	NA	NA	NA	NA	NA	NA	NA	NA		0	0	0	0	0	0	0	1	0	0	0	0
WUSp_SIG_SF_0005	SF_0005	Environmental	No	1	26	Susceptible	35	Susceptible	33	Susceptible	34	Susceptible	32	Susceptible	39	No Interpretation	30	No Interpretation	35	Susceptible	35	Susceptible	43	Susceptible	29	Susceptible	26	Susceptible	NA	NA	NA	NA	NA	NA	NA	NA		0	0	0	0	0	0	0	1	0	0	0	0
WUSp_SIG_SF_0006	SF_0006	Animal colonizing	No	1	26	Susceptible	36	Susceptible	22	Susceptible	33	Susceptible	33	Susceptible	38	No Interpretation	29	No Interpretation	34	Susceptible	40	Susceptible	43	Susceptible	31	Susceptible	27	Susceptible	NA	NA	NA	NA	NA	NA	NA	NA		0	0	0	0	0	0	0	1	0	0	0	0
WUSp_SIG_SF_0007	SF_0007	Environmental	No	0	27	Susceptible	34	Susceptible	34	Susceptible	33	Susceptible	32	Susceptible	36	No Interpretation	30	No Interpretation	37	Susceptible	35	Susceptible	43	Susceptible	29	Susceptible	26	Susceptible	NA	NA	NA	NA	NA	NA	NA	NA		0	0	0	0	0	0	0	0	0	0	0	0
WUSp_SIG_SF_0008	SF_0008	Animal colonizing	No	3	24	Susceptible	16	Susceptible	27	Susceptible	32	Susceptible	33	Susceptible	37	No Interpretation	30	No Interpretation	34	Susceptible	37	Susceptible	41	Susceptible	29	Susceptible	26	Susceptible	NA	NA	NA	NA	NA	NA	NA	NA		0	0	0	0	0	0	0	1	0	0	0	0
WUSp_SIG_SF_0009	SF_0009	Environmental	No	1	23	Susceptible	36	Susceptible	34	Susceptible	34	Susceptible	35	Susceptible	38	No Interpretation	33	No Interpretation	35	Susceptible	37	Susceptible	43	Susceptible	31	Susceptible	28	Susceptible	NA	NA	NA	NA	NA	NA	NA	NA		0	0	0	0	0	0	0	1	0	0	0	0
WUSp_SIG_SF_0010	SF_0010	Animal colonizing	No	1	23	Susceptible	35	Susceptible	34	Susceptible	33	Susceptible	34	Susceptible	36	No Interpretation	31	No Interpretation	34	Susceptible	35	Susceptible	45	Susceptible	30	Susceptible	26	Susceptible	NA	NA	NA	NA	NA	NA	NA	NA		0	0	0	0	0	0	0	1	0	0	0	0
WUSp_SIG_SF_0011	SF_0011	Animal colonizing	No	1	23	Susceptible	36	Susceptible	34	Susceptible	34	Susceptible	35	Susceptible	37	No Interpretation	32	No Interpretation	35	Susceptible	36	Susceptible	46	Susceptible	32	Susceptible	29	Susceptible	NA	NA	NA	NA	NA	NA	NA	NA		0	0	0	0	0	0	0	1	0	0	0	0
WUSp_SIG_SF_0012	SF_0012	Environmental	No	2	22	Susceptible	17	Susceptible	32	Susceptible	32	Susceptible	32	Susceptible	37	No Interpretation	29	No Interpretation	32	Susceptible	34	Susceptible	40	Susceptible	28	Susceptible	25	Susceptible	NA	NA	NA	NA	NA	NA	NA	NA		0	0	0	0	0	0	0	1	0	0	0	0
WUSp_SIG_SF_0013	SF_0013	Environmental	not sequenced	not sequenced	22	Susceptible	18	Susceptible	32	Susceptible	31	Susceptible	31	Susceptible	36	No Interpretation	30	No Interpretation	31	Susceptible	35	Susceptible	40	Susceptible	29	Susceptible	26	Susceptible	NA	NA	NA	NA	NA	NA	NA	NA		NA	NA	NA	NA	NA	NA	NA	NA	NA	NA	NA	NA
WUSp_SIG_SF_0014	SF_0014	Environmental	No	2	22	Susceptible	17	Susceptible	32	Susceptible	32	Susceptible	32	Susceptible	37	No Interpretation	30	No Interpretation	33	Susceptible	35	Susceptible	40	Susceptible	29	Susceptible	26	Susceptible	NA	NA	NA	NA	NA	NA	NA	NA		0	0	0	0	0	0	0	1	0	0	0	0
WUSp_SIG_SF_0015	SF_0015	Environmental	No	2	22	Susceptible	18	Susceptible	32	Susceptible	32	Susceptible	31	Susceptible	37	No Interpretation	30	No Interpretation	34	Susceptible	36	Susceptible	40	Susceptible	28	Susceptible	26	Susceptible	NA	NA	NA	NA	NA	NA	NA	NA		0	0	0	0	0	0	0	1	0	0	0	0
WUSp_SIG_SF_0016	SF_0016	Environmental	No	2	23	Susceptible	18	Susceptible	32	Susceptible	32	Susceptible	32	Susceptible	36	No Interpretation	30	No Interpretation	32	Susceptible	36	Susceptible	40	Susceptible	28	Susceptible	25	Susceptible	NA	NA	NA	NA	NA	NA	NA	NA		0	0	0	0	0	0	0	1	0	0	0	0
WUSp_SIG_SF_0017	SF_0017	Environmental	No	2	22	Susceptible	17	Susceptible	31	Susceptible	30	Susceptible	31	Susceptible	36	No Interpretation	29	No Interpretation	31	Susceptible	35	Susceptible	40	Susceptible	28	Susceptible	25	Susceptible	NA	NA	NA	NA	NA	NA	NA	NA		0	0	0	0	0	0	0	1	0	0	0	0
WUSp_SIG_SF_0018	SF_0018	Environmental	No	2	22	Susceptible	18	Susceptible	32	Susceptible	31	Susceptible	31	Susceptible	37	No Interpretation	29	No Interpretation	32	Susceptible	36	Susceptible	41	Susceptible	30	Susceptible	26	Susceptible	NA	NA	NA	NA	NA	NA	NA	NA		0	0	0	0	0	0	0	1	0	0	0	0
WUSp_SIG_SF_0019	SF_0019	Environmental	No	2	22	Susceptible	17	Susceptible	31	Susceptible	31	Susceptible	32	Susceptible	37	No Interpretation	30	No Interpretation	32	Susceptible	34	Susceptible	40	Susceptible	28	Susceptible	25	Susceptible	NA	NA	NA	NA	NA	NA	NA	NA		0	0	0	0	0	0	0	1	0	0	0	0
WUSp_SIG_SF_0020	SF_0020	Environmental	No	0	24	Susceptible	34	Susceptible	32	Susceptible	35	Susceptible	31	Susceptible	37	No Interpretation	28	No Interpretation	35	Susceptible	34	Susceptible	46	Susceptible	28	Susceptible	26	Susceptible	NA	NA	NA	NA	NA	NA	NA	NA		0	0	0	0	0	0	0	0	0	0	0	0
WUSp_SIG_SF_0021	SF_0021	Human colonizing	No	2	24	Susceptible	18	Susceptible	32	Susceptible	33	Susceptible	33	Susceptible	37	No Interpretation	NA	No Interpretation	33	Susceptible	36	Susceptible	43	Susceptible	31	Susceptible	27	Susceptible	NA	NA	NA	NA	NA	NA	NA	NA		0	0	0	0	0	0	0	1	0	0	0	0
WUSp_SIG_SF_0022	SF_0022	Animal colonizing	No	2	25	Susceptible	19	Susceptible	34	Susceptible	34	Susceptible	35	Susceptible	39	No Interpretation	34	No Interpretation	34	Susceptible	40	Susceptible	44	Susceptible	32	Susceptible	28	Susceptible	NA	NA	NA	NA	NA	NA	NA	NA		0	0	0	0	0	0	0	1	0	0	0	0
WUSp_SIG_SF_0023	SF_0023	Animal colonizing	No	2	23	Susceptible	24	Susceptible	32	Susceptible	34	Susceptible	32	Susceptible	38	No Interpretation	30	No Interpretation	34	Susceptible	37	Susceptible	42	Susceptible	30	Susceptible	27	Susceptible	NA	NA	NA	NA	NA	NA	NA	NA		0	0	0	0	0	0	0	1	0	0	0	0
WUSp_SIG_SF_0024	SF_0024	Animal colonizing	No	7	27	Susceptible	24	Susceptible	6	Resistant	27	Susceptible	38	Susceptible	41	No Interpretation	36	No Interpretation	38	Susceptible	43	Susceptible	49	Susceptible	34	Susceptible	33	Susceptible	NA	NA	NA	NA	NA	NA	NA	NA		1	0	1	0	1	0	0	1	0	0	0	0
WUSp_SIG_SF_0025	SF_0025	Environmental	No	2	24	Susceptible	33	Susceptible	32	Susceptible	35	Susceptible	31	Susceptible	36	No Interpretation	27	No Interpretation	34	Susceptible	34	Susceptible	46	Susceptible	28	Susceptible	26	Susceptible	NA	NA	NA	NA	NA	NA	NA	NA		0	0	0	0	0	0	0	1	0	0	0	0
WUSp_SIG_SF_0026	SF_0026	Environmental	No	0	25	Susceptible	33	Susceptible	31	Susceptible	32	Susceptible	31	Susceptible	35	No Interpretation	28	No Interpretation	32	Susceptible	36	Susceptible	41	Susceptible	29	Susceptible	26	Susceptible	NA	NA	NA	NA	NA	NA	NA	NA		0	0	0	0	0	0	0	0	0	0	0	0
WUSp_SIG_SF_0027	SF_0027	Environmental	No	2	22	Susceptible	18	Susceptible	32	Susceptible	34	Susceptible	31	Susceptible	37	No Interpretation	28	No Interpretation	33	Susceptible	33	Susceptible	42	Susceptible	28	Susceptible	25	Susceptible	NA	NA	NA	NA	NA	NA	NA	NA		0	0	0	0	0	0	0	1	0	0	0	0
WUSp_SIG_SF_0028	SF_0028	Environmental	No	2	22	Susceptible	18	Susceptible	32	Susceptible	34	Susceptible	31	Susceptible	36	No Interpretation	28	No Interpretation	33	Susceptible	35	Susceptible	43	Susceptible	27	Susceptible	25	Susceptible	NA	NA	NA	NA	NA	NA	NA	NA		0	0	0	0	0	0	0	1	0	0	0	0
WUSp_SIG_SF_0029	SF_0029	Environmental	No	2	22	Susceptible	18	Susceptible	33	Susceptible	34	Susceptible	31	Susceptible	37	No Interpretation	29	No Interpretation	33	Susceptible	34	Susceptible	43	Susceptible	28	Susceptible	25	Susceptible	NA	NA	NA	NA	NA	NA	NA	NA		0	0	0	0	0	0	0	1	0	0	0	0
WUSp_SIG_SF_0030	SF_0030	Environmental	No	2	23	Susceptible	19	Susceptible	32	Susceptible	34	Susceptible	32	Susceptible	38	No Interpretation	29	No Interpretation	33	Susceptible	34	Susceptible	43	Susceptible	28	Susceptible	25	Susceptible	NA	NA	NA	NA	NA	NA	NA	NA		0	0	0	0	0	0	0	1	0	0	0	0
WUSp_SIG_SF_0031	SF_0031	Human colonizing	No	2	26	Susceptible	20	Susceptible	34	Susceptible	35	Susceptible	35	Susceptible	39	No Interpretation	NA	No Interpretation	35	Susceptible	37	Susceptible	47	Susceptible	31	Susceptible	28	Susceptible	NA	NA	NA	NA	NA	NA	NA	NA		0	0	0	0	0	0	0	1	0	0	0	0
WUSp_SIG_SF_0032	SF_0032	Environmental	No	1	24	Susceptible	35	Susceptible	21	Susceptible	33	Susceptible	34	Susceptible	37	No Interpretation	31	No Interpretation	33	Susceptible	36	Susceptible	38	Susceptible	29	Susceptible	25	Susceptible	NA	NA	NA	NA	NA	NA	NA	NA		0	0	0	0	0	0	0	1	0	0	0	0
WUSp_SIG_SF_0033	SF_0033	Environmental	No	1	22	Susceptible	35	Susceptible	20	Susceptible	32	Susceptible	33	Susceptible	36	No Interpretation	30	No Interpretation	33	Susceptible	35	Susceptible	39	Susceptible	29	Susceptible	25	Susceptible	NA	NA	NA	NA	NA	NA	NA	NA		0	0	0	0	0	0	0	1	0	0	0	0
WUSp_SIG_SF_0034	SF_0034	Environmental	No	0	25	Susceptible	36	Susceptible	31	Susceptible	31	Susceptible	32	Susceptible	37	No Interpretation	29	No Interpretation	32	Susceptible	35	Susceptible	41	Susceptible	28	Susceptible	25	Susceptible	NA	NA	NA	NA	NA	NA	NA	NA		0	0	0	0	0	0	0	0	0	0	0	0
WUSp_SIG_SF_0035	SF_0035	Environmental	No	2	24	Susceptible	34	Susceptible	23	Susceptible	33	Susceptible	32	Susceptible	36	No Interpretation	28	No Interpretation	34	Susceptible	35	Susceptible	41	Susceptible	29	Susceptible	26	Susceptible	NA	NA	NA	NA	NA	NA	NA	NA		0	0	0	0	0	0	0	1	0	0	0	0
WUSp_SIG_SF_0036	SF_0036	Environmental	No	1	26	Susceptible	36	Susceptible	20	Susceptible	31	Susceptible	33	Susceptible	35	No Interpretation	30	No Interpretation	NA	NA	36	Susceptible	38	Susceptible	29	Susceptible	26	Susceptible	NA	NA	NA	NA	NA	NA	NA	NA		0	0	0	0	0	0	0	1	0	0	0	0
WUSp_SIG_SF_0037	SF_0037	Human colonizing	No	1	25	Susceptible	37	Susceptible	21	Susceptible	33	Susceptible	34	Susceptible	37	No Interpretation	NA	No Interpretation	34	Susceptible	37	Susceptible	41	Susceptible	30	Susceptible	27	Susceptible	NA	NA	NA	NA	NA	NA	NA	NA		0	0	0	0	0	0	0	1	0	0	0	0
WUSp_SIG_SF_0038	SF_0038	Human colonizing	No	1	25	Susceptible	34	Susceptible	21	Susceptible	31	Susceptible	32	Susceptible	38	No Interpretation	NA	No Interpretation	33	Susceptible	36	Susceptible	41	Susceptible	30	Susceptible	26	Susceptible	NA	NA	NA	NA	NA	NA	NA	NA		0	0	0	0	0	0	0	1	0	0	0	0
WUSp_SIG_SF_0039	SF_0039	Human colonizing	No	0	28	Susceptible	35	Susceptible	34	Susceptible	35	Susceptible	35	Susceptible	39	No Interpretation	NA	No Interpretation	33	Susceptible	37	Susceptible	44	Susceptible	30	Susceptible	26	Susceptible	NA	NA	NA	NA	NA	NA	NA	NA		0	0	0	0	0	0	0	0	0	0	0	0
WUSp_SIG_SF_0040	SF_0040	Animal colonizing	No	1	26	Susceptible	35	Susceptible	33	Susceptible	26	Susceptible	35	Susceptible	38	No Interpretation	30	No Interpretation	27	Susceptible	38	Susceptible	46	Susceptible	30	Susceptible	26	Susceptible	NA	NA	NA	NA	NA	NA	NA	NA		0	0	0	0	0	0	0	0	0	0	0	0
WUSp_SIG_SF_0041	SF_0041	Animal colonizing	No	1	23	Susceptible	35	Susceptible	20	Susceptible	35	Susceptible	33	Susceptible	37	No Interpretation	30	No Interpretation	34	Susceptible	37	Susceptible	46	Susceptible	29	Susceptible	26	Susceptible	NA	NA	NA	NA	NA	NA	NA	NA		0	0	0	0	0	0	0	1	0	0	0	0
WUSp_SIG_SF_0042	SF_0042	Animal colonizing	No	0	27	Susceptible	37	Susceptible	34	Susceptible	37	Susceptible	35	Susceptible	37	No Interpretation	32	No Interpretation	39	Susceptible	41	Susceptible	53	Susceptible	31	Susceptible	26	Susceptible	NA	NA	NA	NA	NA	NA	NA	NA		0	0	0	0	0	0	0	0	0	0	0	0
WUSp_SIG_SF_0043	SF_0043	Animal colonizing	No	0	28	Susceptible	36	Susceptible	33	Susceptible	35	Susceptible	34	Susceptible	38	No Interpretation	31	No Interpretation	35	Susceptible	37	Susceptible	44	Susceptible	29	Susceptible	27	Susceptible	NA	NA	NA	NA	NA	NA	NA	NA		0	0	0	0	0	0	0	0	0	0	0	0
WUSp_SIG_SF_0044	SF_0044	Animal colonizing	No	0	28	Susceptible	36	Susceptible	35	Susceptible	38	Susceptible	33	Susceptible	38	No Interpretation	31	No Interpretation	40	Susceptible	39	Susceptible	52	Susceptible	34	Susceptible	30	Susceptible	NA	NA	NA	NA	NA	NA	NA	NA		0	0	0	0	0	0	0	0	0	0	0	0
WUSp_SIG_SF_0045	SF_0045	Human colonizing	No	1	23	Susceptible	36	Susceptible	31	Susceptible	31	Susceptible	35	Susceptible	36	No Interpretation	NA	No Interpretation	33	Susceptible	37	Susceptible	40	Susceptible	31	Susceptible	27	Susceptible	NA	NA	NA	NA	NA	NA	NA	NA		0	0	0	0	0	0	0	1	0	0	0	0
WUSp_SIG_SF_0046	SF_0046	Animal colonizing	not sequenced	not sequenced	24	Susceptible	33	Susceptible	32	Susceptible	33	Susceptible	33	Susceptible	35	No Interpretation	30	No Interpretation	33	Susceptible	34	Susceptible	42	Susceptible	26	Susceptible	25	Susceptible	NA	NA	NA	NA	NA	NA	NA	NA		NA	NA	NA	NA	NA	NA	NA	NA	NA	NA	NA	NA
WUSp_SIG_SF_0047	SF_0047	Animal colonizing	No	1	24	Susceptible	34	Susceptible	31	Susceptible	30	Susceptible	32	Susceptible	36	No Interpretation	30	No Interpretation	31	Susceptible	35	Susceptible	39	Susceptible	30	Susceptible	27	Susceptible	NA	NA	NA	NA	NA	NA	NA	NA		0	0	0	0	0	0	0	1	0	0	0	0
WUSp_SIG_SF_0048	SF_0048	Human colonizing	No	1	23	Susceptible	34	Susceptible	20	Susceptible	34	Susceptible	32	Susceptible	37	No Interpretation	NA	No Interpretation	34	Susceptible	36	Susceptible	45	Susceptible	29	Susceptible	27	Susceptible	NA	NA	NA	NA	NA	NA	NA	NA		0	0	0	0	0	0	0	1	0	0	0	0
WUSp_SIG_SF_0049	SF_0049	Human colonizing	No	1	23	Susceptible	35	Susceptible	20	Susceptible	33	Susceptible	32	Susceptible	38	No Interpretation	NA	No Interpretation	35	Susceptible	37	Susceptible	45	Susceptible	30	Susceptible	26	Susceptible	NA	NA	NA	NA	NA	NA	NA	NA		0	0	0	0	0	0	0	1	0	0	0	0
WUSp_SIG_SF_0050	SF_0050	Animal colonizing	No	1	23	Susceptible	34	Susceptible	20	Susceptible	34	Susceptible	33	Susceptible	37	No Interpretation	30	No Interpretation	33	Susceptible	37	Susceptible	44	Susceptible	29	Susceptible	26	Susceptible	NA	NA	NA	NA	NA	NA	NA	NA		0	0	0	0	0	0	0	1	0	0	0	0
WUSp_SIG_SF_0051	SF_0051	Animal colonizing	No	1	27	Susceptible	37	Susceptible	34	Susceptible	39	Susceptible	34	Susceptible	42	No Interpretation	31	No Interpretation	40	Susceptible	39	Susceptible	51	Susceptible	30	Susceptible	27	Susceptible	NA	NA	NA	NA	NA	NA	NA	NA		0	0	0	0	0	0	0	1	0	0	0	0
WUSp_SIG_SF_0052	SF_0052	Animal colonizing	No	0	29	Susceptible	37	Susceptible	33	Susceptible	34	Susceptible	34	Susceptible	39	No Interpretation	30	No Interpretation	32	Susceptible	37	Susceptible	41	Susceptible	29	Susceptible	26	Susceptible	NA	NA	NA	NA	NA	NA	NA	NA		0	0	0	0	0	0	0	0	0	0	0	0
WUSp_SIG_SF_0053	SF_0053	Animal colonizing	No	0	28	Susceptible	36	Susceptible	33	Susceptible	33	Susceptible	32	Susceptible	37	No Interpretation	31	No Interpretation	33	Susceptible	38	Susceptible	42	Susceptible	30	Susceptible	27	Susceptible	NA	NA	NA	NA	NA	NA	NA	NA		0	0	0	0	0	0	0	0	0	0	0	0
WUSp_SIG_SF_0054	SF_0054	Environmental	not sequenced	not sequenced	10	Resistant	35	Susceptible	22	Susceptible	34	Susceptible	32	Susceptible	28	No Interpretation	29	No Interpretation	NA	NA	35	Susceptible	46	Susceptible	28	Susceptible	27	Susceptible	NA	NA	NA	NA	NA	NA	NA	NA		NA	NA	NA	NA	NA	NA	NA	NA	NA	NA	NA	NA
WUSp_SIG_SF_0055	SF_0055	Environmental	No	3	23	Susceptible	34	Susceptible	19	Susceptible	24	Susceptible	32	Susceptible	35	No Interpretation	28	No Interpretation	24	Susceptible	35	Susceptible	37	Susceptible	27	Susceptible	22	Susceptible	NA	NA	NA	NA	NA	NA	NA	NA		1	0	0	0	0	0	0	1	1	0	0	0
WUSp_SIG_SF_0056	SF_0056	Environmental	Yes	2	17	Resistant	35	Susceptible	24	Susceptible	35	Susceptible	31	Susceptible	31	No Interpretation	29	No Interpretation	36	Susceptible	35	Susceptible	47	Susceptible	28	Susceptible	26	Susceptible	NA	NA	NA	NA	NA	NA	NA	NA		0	0	0	0	0	0	1	1	0	0	0	0
WUSp_SIG_SF_0057	SF_0057	Environmental	Yes	2	15	Resistant	33	Susceptible	21	Susceptible	33	Susceptible	31	Susceptible	30	No Interpretation	28	No Interpretation	36	Susceptible	35	Susceptible	45	Susceptible	28	Susceptible	25	Susceptible	NA	NA	NA	NA	NA	NA	NA	NA		0	0	0	0	0	0	1	1	0	0	0	0
WUSp_SIG_SF_0058	SF_0058	Environmental	Yes	3	15	Resistant	33	Susceptible	24	Susceptible	35	Susceptible	33	Susceptible	29	No Interpretation	NA	No Interpretation	NA	NA	37	Susceptible	46	Susceptible	30	Susceptible	27	Susceptible	NA	NA	NA	NA	NA	NA	NA	NA		0	0	0	0	0	0	1	1	0	0	0	0
WUSp_SIG_SF_0059	SF_0059	Human colonizing	No	1	15	Resistant	35	Susceptible	24	Susceptible	36	Susceptible	33	Susceptible	30	No Interpretation	NA	No Interpretation	36	Susceptible	36	Susceptible	49	Susceptible	30	Susceptible	26	Susceptible	NA	NA	NA	NA	NA	NA	NA	NA		0	0	0	0	0	0	0	1	0	0	0	0
WUSp_SIG_SF_0060	SF_0060	Animal colonizing	Yes	2	18	Susceptible	35	Susceptible	24	Susceptible	36	Susceptible	34	Susceptible	32	No Interpretation	30	No Interpretation	36	Susceptible	36	Susceptible	48	Susceptible	28	Susceptible	26	Susceptible	NA	NA	NA	NA	NA	NA	NA	NA		0	0	0	0	0	0	1	1	0	0	0	0
WUSp_SIG_SF_0061	SF_0061	Environmental	No	1	23	Susceptible	35	Susceptible	21	Susceptible	33	Susceptible	33	Susceptible	36	No Interpretation	NA	No Interpretation	NA	NA	37	Susceptible	43	Susceptible	30	Susceptible	26	Susceptible	NA	NA	NA	NA	NA	NA	NA	NA		0	0	0	0	0	0	0	1	0	0	0	0
WUSp_SIG_SF_0062	SF_0062	Environmental	No	1	23	Susceptible	34	Susceptible	21	Susceptible	33	Susceptible	32	Susceptible	36	No Interpretation	NA	No Interpretation	NA	NA	35	Susceptible	43	Susceptible	27	Susceptible	25	Susceptible	NA	NA	NA	NA	NA	NA	NA	NA		0	0	0	0	0	0	0	1	0	0	0	0
WUSp_SIG_SF_0063	SF_0063	Environmental	not sequenced	not sequenced	22	Susceptible	34	Susceptible	20	Susceptible	33	Susceptible	32	Susceptible	36	No Interpretation	NA	No Interpretation	NA	NA	35	Susceptible	43	Susceptible	28	Susceptible	25	Susceptible	NA	NA	NA	NA	NA	NA	NA	NA		NA	NA	NA	NA	NA	NA	NA	NA	NA	NA	NA	NA
WUSp_SIG_SF_0064	SF_0064	Environmental	No	1	24	Susceptible	36	Susceptible	21	Susceptible	31	Susceptible	33	Susceptible	36	No Interpretation	NA	No Interpretation	NA	NA	36	Susceptible	42	Susceptible	30	Susceptible	26	Susceptible	NA	NA	NA	NA	NA	NA	NA	NA		0	0	0	0	0	0	0	1	0	0	0	0
WUSp_SIG_SF_0065	SF_0065	Environmental	No	0	24	Susceptible	35	Susceptible	22	Susceptible	33	Susceptible	32	Susceptible	36	No Interpretation	NA	No Interpretation	NA	NA	36	Susceptible	43	Susceptible	28	Susceptible	26	Susceptible	NA	NA	NA	NA	NA	NA	NA	NA		0	0	0	0	0	0	0	0	0	0	0	0
WUSp_SIG_SF_0066	SF_0066	Environmental	not sequenced	not sequenced	26	Susceptible	35	Susceptible	36	Susceptible	37	Susceptible	32	Susceptible	37	No Interpretation	NA	No Interpretation	NA	NA	37	Susceptible	51	Susceptible	30	Susceptible	27	Susceptible	NA	NA	NA	NA	NA	NA	NA	NA		NA	NA	NA	NA	NA	NA	NA	NA	NA	NA	NA	NA
WUSp_SIG_SF_0067	SF_0067	Environmental	No	0	27	Susceptible	34	Susceptible	33	Susceptible	35	Susceptible	32	Susceptible	36	No Interpretation	NA	No Interpretation	NA	NA	35	Susceptible	47	Susceptible	29	Susceptible	26	Susceptible	NA	NA	NA	NA	NA	NA	NA	NA		0	0	0	0	0	0	0	0	0	0	0	0
WUSp_SIG_SF_0068	SF_0068	Environmental	No	1	22	Susceptible	33	Susceptible	31	Susceptible	28	Susceptible	32	Susceptible	35	No Interpretation	NA	No Interpretation	NA	NA	35	Susceptible	38	Susceptible	30	Susceptible	25	Susceptible	NA	NA	NA	NA	NA	NA	NA	NA		0	0	0	0	0	0	0	1	0	0	0	0
WUSp_SIG_SF_0069	SF_0069	Environmental	No	1	22	Susceptible	34	Susceptible	32	Susceptible	29	Susceptible	32	Susceptible	35	No Interpretation	NA	No Interpretation	NA	NA	35	Susceptible	37	Susceptible	30	Susceptible	25	Susceptible	NA	NA	NA	NA	NA	NA	NA	NA		0	0	0	0	0	0	0	1	0	0	0	0
WUSd_SIG_SF_0070	SF_0070	Animal colonizing	not sequenced	not sequenced	24	Susceptible	33	Susceptible	32	Susceptible	33	Susceptible	32	Susceptible	35	No Interpretation	30	No Interpretation	33	Susceptible	35	Susceptible	44	Susceptible	27	Susceptible	25	Susceptible	NA	NA	NA	NA	NA	NA	NA	NA		NA	NA	NA	NA	NA	NA	NA	NA	NA	NA	NA	NA
WUSp_SIG_SF_0071	SF_0071	Environmental	No	1	22	Susceptible	34	Susceptible	20	Susceptible	33	Susceptible	33	Susceptible	36	No Interpretation	NA	No Interpretation	NA	NA	36	Susceptible	43	Susceptible	29	Susceptible	25	Susceptible	NA	NA	NA	NA	NA	NA	NA	NA		0	0	0	0	0	0	0	1	0	0	0	0
WUSp_SIG_SF_0072	SF_0072	Environmental	No	1	22	Susceptible	34	Susceptible	20	Susceptible	32	Susceptible	32	Susceptible	35	No Interpretation	NA	No Interpretation	NA	NA	35	Susceptible	42	Susceptible	27	Susceptible	25	Susceptible	NA	NA	NA	NA	NA	NA	NA	NA		0	0	0	0	0	0	0	1	0	0	0	0
WUSp_SIG_SF_0073	SF_0073	Environmental	No	1	22	Susceptible	34	Susceptible	19	Susceptible	32	Susceptible	32	Susceptible	35	No Interpretation	NA	No Interpretation	NA	NA	35	Susceptible	43	Susceptible	29	Susceptible	25	Susceptible	NA	NA	NA	NA	NA	NA	NA	NA		0	0	0	0	0	0	0	1	0	0	0	0
WUSp_SIG_SF_0074	SF_0074	Environmental	No	1	22	Susceptible	34	Susceptible	20	Susceptible	31	Susceptible	33	Susceptible	36	No Interpretation	NA	No Interpretation	NA	NA	36	Susceptible	44	Susceptible	29	Susceptible	25	Susceptible	NA	NA	NA	NA	NA	NA	NA	NA		0	0	0	0	0	0	0	1	0	0	0	0
WUSp_SIG_SF_0075	SF_0075	Environmental	No	1	22	Susceptible	34	Susceptible	20	Susceptible	32	Susceptible	34	Susceptible	36	No Interpretation	NA	No Interpretation	NA	NA	36	Susceptible	43	Susceptible	29	Susceptible	25	Susceptible	NA	NA	NA	NA	NA	NA	NA	NA		0	0	0	0	0	0	0	1	0	0	0	0
WUSp_SIG_SF_0076	SF_0076	Environmental	No	0	26	Susceptible	33	Susceptible	31	Susceptible	31	Susceptible	32	Susceptible	35	No Interpretation	NA	No Interpretation	NA	NA	34	Susceptible	41	Susceptible	28	Susceptible	25	Susceptible	NA	NA	NA	NA	NA	NA	NA	NA		0	0	0	0	0	0	0	0	0	0	0	0
WUSp_SIG_SF_0077	SF_0077	Environmental	No	0	27	Susceptible	34	Susceptible	32	Susceptible	31	Susceptible	31	Susceptible	34	No Interpretation	NA	No Interpretation	NA	NA	34	Susceptible	41	Susceptible	29	Susceptible	25	Susceptible	NA	NA	NA	NA	NA	NA	NA	NA		0	0	0	0	0	0	0	0	0	0	0	0
WUSp_SIG_SF_0078	SF_0078	Environmental	No	0	27	Susceptible	34	Susceptible	33	Susceptible	33	Susceptible	34	Susceptible	37	No Interpretation	NA	No Interpretation	NA	NA	35	Susceptible	42	Susceptible	30	Susceptible	25	Susceptible	NA	NA	NA	NA	NA	NA	NA	NA		0	0	0	0	0	0	0	0	0	0	0	0
WUSp_SIG_SF_0079	SF_0079	Environmental	No	1	24	Susceptible	36	Susceptible	32	Susceptible	31	Susceptible	33	Susceptible	36	No Interpretation	NA	No Interpretation	NA	NA	35	Susceptible	41	Susceptible	29	Susceptible	25	Susceptible	NA	NA	NA	NA	NA	NA	NA	NA		0	0	0	0	0	0	0	1	0	0	0	0
WUSp_SIG_SF_0080	SF_0080	Environmental	No	1	25	Susceptible	33	Susceptible	32	Susceptible	31	Susceptible	32	Susceptible	36	No Interpretation	NA	No Interpretation	NA	NA	36	Susceptible	41	Susceptible	30	Susceptible	25	Susceptible	NA	NA	NA	NA	NA	NA	NA	NA		0	0	0	0	0	0	0	1	0	0	0	0
WUSp_SIG_SF_0081	SF_0081	Environmental	not sequenced	not sequenced	26	Susceptible	32	Susceptible	32	Susceptible	31	Susceptible	31	Susceptible	34	No Interpretation	NA	No Interpretation	NA	NA	33	Susceptible	40	Susceptible	27	Susceptible	24	Susceptible	NA	NA	NA	NA	NA	NA	NA	NA		NA	NA	NA	NA	NA	NA	NA	NA	NA	NA	NA	NA
WUSp_SIG_SF_0082	SF_0082	Environmental	No	0	27	Susceptible	35	Susceptible	32	Susceptible	32	Susceptible	31	Susceptible	35	No Interpretation	NA	No Interpretation	NA	NA	34	Susceptible	41	Susceptible	29	Susceptible	25	Susceptible	NA	NA	NA	NA	NA	NA	NA	NA		0	0	0	0	0	0	0	0	0	0	0	0
WUSp_SIG_SF_0083	SF_0083	Human colonizing	No	0	27	Susceptible	37	Susceptible	32	Susceptible	34	Susceptible	33	Susceptible	37	No Interpretation	NA	No Interpretation	36	Susceptible	37	Susceptible	45	Susceptible	31	Susceptible	27	Susceptible	NA	NA	NA	NA	NA	NA	NA	NA		0	0	0	0	0	0	0	0	0	0	0	0
WUSp_SIG_SF_0084	SF_0084	Human colonizing	not sequenced	not sequenced	27	Susceptible	34	Susceptible	32	Susceptible	33	Susceptible	34	Susceptible	36	No Interpretation	NA	No Interpretation	34	Susceptible	36	Susceptible	44	Susceptible	28	Susceptible	26	Susceptible	NA	NA	NA	NA	NA	NA	NA	NA		NA	NA	NA	NA	NA	NA	NA	NA	NA	NA	NA	NA
WUSp_SIG_SF_0085	SF_0085	Animal colonizing	No	0	27	Susceptible	37	Susceptible	33	Susceptible	36	Susceptible	35	Susceptible	39	No Interpretation	31	No Interpretation	36	Susceptible	38	Susceptible	48	Susceptible	31	Susceptible	26	Susceptible	NA	NA	NA	NA	NA	NA	NA	NA		0	0	0	0	0	0	0	0	0	0	0	0
WUSp_SIG_SF_0086	SF_0086	Animal colonizing	No	0	28	Susceptible	35	Susceptible	33	Susceptible	35	Susceptible	32	Susceptible	37	No Interpretation	30	No Interpretation	35	Susceptible	38	Susceptible	46	Susceptible	29	Susceptible	26	Susceptible	NA	NA	NA	NA	NA	NA	NA	NA		0	0	0	0	0	0	0	0	0	0	0	0
WUSp_SIG_SF_0087	SF_0087	Environmental	not sequenced	not sequenced	24	Susceptible	19	Susceptible	23	Susceptible	30	Susceptible	34	Susceptible	38	No Interpretation	NA	No Interpretation	NA	NA	34	Susceptible	40	Susceptible	29	Susceptible	25	Susceptible	NA	NA	NA	NA	NA	NA	NA	NA		NA	NA	NA	NA	NA	NA	NA	NA	NA	NA	NA	NA
WUSp_SIG_SF_0088	SF_0088	Animal colonizing	No	2	25	Susceptible	20	Susceptible	23	Susceptible	31	Susceptible	35	Susceptible	40	No Interpretation	31	No Interpretation	33	Susceptible	37	Susceptible	41	Susceptible	29	Susceptible	25	Susceptible	NA	NA	NA	NA	NA	NA	NA	NA		0	0	0	0	0	0	0	1	0	0	0	0
WUSp_SIG_SF_0089	SF_0089	Animal colonizing	not sequenced	not sequenced	26	Susceptible	38	Susceptible	31	Susceptible	33	Susceptible	35	Susceptible	39	No Interpretation	31	No Interpretation	34	Susceptible	38	Susceptible	44	Susceptible	30	Susceptible	27	Susceptible	NA	NA	NA	NA	NA	NA	NA	NA		NA	NA	NA	NA	NA	NA	NA	NA	NA	NA	NA	NA
WUSp_SIG_SF_0090	SF_0090	Animal colonizing	No	0	22	Susceptible	34	Susceptible	33	Susceptible	32	Susceptible	32	Susceptible	37	No Interpretation	29	No Interpretation	32	Susceptible	36	Susceptible	41	Susceptible	28	Susceptible	24	Susceptible	NA	NA	NA	NA	NA	NA	NA	NA		0	0	0	0	0	0	0	0	0	0	0	0
WUSp_SIG_SF_0091	SF_0091	Environmental	No	1	22	Susceptible	34	Susceptible	21	Susceptible	31	Susceptible	31	Susceptible	34	No Interpretation	NA	No Interpretation	NA	NA	32	Susceptible	41	Susceptible	27	Susceptible	25	Susceptible	NA	NA	NA	NA	NA	NA	NA	NA		0	0	0	0	0	0	0	1	0	0	0	0
WUSp_SIG_SF_0092	SF_0092	Animal colonizing	No	1	24	Susceptible	35	Susceptible	21	Susceptible	35	Susceptible	34	Susceptible	37	No Interpretation	30	No Interpretation	35	Susceptible	35	Susceptible	47	Susceptible	29	Susceptible	26	Susceptible	NA	NA	NA	NA	NA	NA	NA	NA		0	0	0	0	0	0	0	1	0	0	0	0
WUSp_SIG_SF_0093	SF_0093	Animal colonizing	No	1	27	Susceptible	35	Susceptible	32	Susceptible	33	Susceptible	32	Susceptible	37	No Interpretation	31	No Interpretation	34	Susceptible	37	Susceptible	44	Susceptible	29	Susceptible	27	Susceptible	NA	NA	NA	NA	NA	NA	NA	NA		0	0	0	0	0	0	0	1	0	0	0	0
WUSp_SIG_SF_0094	SF_0094	Animal colonizing	No	1	25	Susceptible	34	Susceptible	31	Susceptible	34	Susceptible	30	Susceptible	36	No Interpretation	28	No Interpretation	34	Susceptible	35	Susceptible	46	Susceptible	28	Susceptible	25	Susceptible	NA	NA	NA	NA	NA	NA	NA	NA		0	0	0	0	0	0	0	1	0	0	0	0
WUSp_SIG_SF_0095	SF_0095	Animal colonizing	No	7	27	Susceptible	25	Susceptible	6	Resistant	28	Susceptible	40	Susceptible	42	No Interpretation	36	No Interpretation	29	Susceptible	44	Susceptible	49	Susceptible	33	Susceptible	32	Susceptible	NA	NA	NA	NA	NA	NA	NA	NA		1	0	1	0	1	0	0	1	0	0	0	0
WUSp_SIG_SF_0096	SF_0096	Animal colonizing	No	2	24	Susceptible	19	Susceptible	6	Resistant	33	Susceptible	32	Susceptible	37	No Interpretation	30	No Interpretation	34	Susceptible	36	Susceptible	43	Susceptible	30	Susceptible	26	Susceptible	NA	NA	NA	NA	NA	NA	NA	NA		0	0	0	0	0	0	0	0	0	0	0	0
WUSp_SIG_SF_0097	SF_0097	Human colonizing	No	2	25	Susceptible	34	Susceptible	33	Susceptible	35	Susceptible	32	Susceptible	38	No Interpretation	NA	No Interpretation	35	Susceptible	37	Susceptible	47	Susceptible	29	Susceptible	27	Susceptible	NA	NA	NA	NA	NA	NA	NA	NA		0	0	0	0	0	0	0	1	0	0	0	0
WUSp_SIG_SF_0098	SF_0098	Animal colonizing	No	1	25	Susceptible	35	Susceptible	33	Susceptible	35	Susceptible	32	Susceptible	39	No Interpretation	30	No Interpretation	36	Susceptible	37	Susceptible	50	Susceptible	29	Susceptible	26	Susceptible	NA	NA	NA	NA	NA	NA	NA	NA		0	0	0	0	0	0	0	0	0	0	0	0
WUSp_SIG_SF_0099	SF_0099	Animal colonizing	not sequenced	not sequenced	24	Susceptible	36	Susceptible	22	Susceptible	37	Susceptible	34	Susceptible	38	No Interpretation	32	No Interpretation	39	Susceptible	38	Susceptible	51	Susceptible	29	Susceptible	27	Susceptible	NA	NA	NA	NA	NA	NA	NA	NA		NA	NA	NA	NA	NA	NA	NA	NA	NA	NA	NA	NA
WUSp_SIG_SF_0100	SF_0100	Animal colonizing	No	1	23	Susceptible	34	Susceptible	22	Susceptible	36	Susceptible	32	Susceptible	37	No Interpretation	28	No Interpretation	37	Susceptible	37	Susceptible	48	Susceptible	28	Susceptible	26	Susceptible	NA	NA	NA	NA	NA	NA	NA	NA		0	0	0	0	0	0	0	1	0	0	0	0
WUSp_SIG_SF_0101	SF_0101	Environmental	not sequenced	not sequenced	23	Susceptible	18	Susceptible	6	Resistant	31	Susceptible	33	Susceptible	36	No Interpretation	NA	No Interpretation	NA	NA	35	Susceptible	41	Susceptible	30	Susceptible	26	Susceptible	NA	NA	NA	NA	NA	NA	NA	NA		NA	NA	NA	NA	NA	NA	NA	NA	NA	NA	NA	NA
WUSp_SIG_SF_0102	SF_0102	Environmental	No	0	26	Susceptible	35	Susceptible	32	Susceptible	32	Susceptible	32	Susceptible	35	No Interpretation	NA	No Interpretation	NA	NA	34	Susceptible	42	Susceptible	30	Susceptible	26	Susceptible	NA	NA	NA	NA	NA	NA	NA	NA		0	0	0	0	0	0	0	0	0	0	0	0
WUSp_SIG_SF_0103	SF_0103	Environmental	not sequenced	not sequenced	26	Susceptible	35	Susceptible	31	Susceptible	31	Susceptible	30	Susceptible	34	No Interpretation	NA	No Interpretation	NA	NA	33	Susceptible	41	Susceptible	29	Susceptible	25	Susceptible	NA	NA	NA	NA	NA	NA	NA	NA		NA	NA	NA	NA	NA	NA	NA	NA	NA	NA	NA	NA
WUSp_SIG_SF_0104	SF_0104	Environmental	No	0	26	Susceptible	33	Susceptible	31	Susceptible	32	Susceptible	32	Susceptible	35	No Interpretation	NA	No Interpretation	NA	NA	33	Susceptible	41	Susceptible	28	Susceptible	25	Susceptible	NA	NA	NA	NA	NA	NA	NA	NA		0	0	0	0	0	0	0	0	0	0	0	0
WUSp_SIG_SF_0105	SF_0105	Environmental	not sequenced	not sequenced	26	Susceptible	33	Susceptible	32	Susceptible	32	Susceptible	31	Susceptible	35	No Interpretation	NA	No Interpretation	NA	NA	33	Susceptible	41	Susceptible	28	Susceptible	25	Susceptible	NA	NA	NA	NA	NA	NA	NA	NA		NA	NA	NA	NA	NA	NA	NA	NA	NA	NA	NA	NA
WUSp_SIG_SF_0106	SF_0106	Environmental	not sequenced	not sequenced	25	Susceptible	30	Susceptible	30	Susceptible	29	Susceptible	30	Susceptible	33	No Interpretation	NA	No Interpretation	NA	NA	30	Susceptible	39	Susceptible	27	Susceptible	24	Susceptible	NA	NA	NA	NA	NA	NA	NA	NA		NA	NA	NA	NA	NA	NA	NA	NA	NA	NA	NA	NA
WUSp_SIG_SF_0107	SF_0107	Environmental	not sequenced	not sequenced	25	Susceptible	35	Susceptible	6	Resistant	36	Susceptible	32	Susceptible	38	No Interpretation	NA	No Interpretation	38	Susceptible	39	Susceptible	49	Susceptible	29	Susceptible	25	Susceptible	NA	NA	NA	NA	NA	NA	NA	NA		NA	NA	NA	NA	NA	NA	NA	NA	NA	NA	NA	NA
WUSp_SIG_SF_0108	SF_0108	Environmental	No	2	25	Susceptible	35	Susceptible	6	Resistant	36	Susceptible	33	Susceptible	37	No Interpretation	NA	No Interpretation	37	Susceptible	38	Susceptible	49	Susceptible	30	Susceptible	26	Susceptible	NA	NA	NA	NA	NA	NA	NA	NA		0	0	0	0	0	0	0	1	0	0	0	0
WUSp_SIG_SF_0109	SF_0109	Environmental	No	2	23	Susceptible	35	Susceptible	32	Susceptible	33	Susceptible	32	Susceptible	37	No Interpretation	NA	No Interpretation	36	Susceptible	37	Susceptible	46	Susceptible	29	Susceptible	26	Susceptible	NA	NA	NA	NA	NA	NA	NA	NA		0	0	0	0	0	0	0	1	0	0	0	0
WUSp_SIG_SF_0110	SF_0110	Environmental	not sequenced	not sequenced	26	Susceptible	34	Susceptible	31	Susceptible	32	Susceptible	32	Susceptible	35	No Interpretation	NA	No Interpretation	33	Susceptible	34	Susceptible	43	Susceptible	30	Susceptible	25	Susceptible	NA	NA	NA	NA	NA	NA	NA	NA		NA	NA	NA	NA	NA	NA	NA	NA	NA	NA	NA	NA
WUSp_SIG_SF_0111	SF_0111	Environmental	not sequenced	not sequenced	24	Susceptible	34	Susceptible	32	Susceptible	34	Susceptible	32	Susceptible	37	No Interpretation	NA	No Interpretation	36	Susceptible	36	Susceptible	46	Susceptible	28	Susceptible	26	Susceptible	NA	NA	NA	NA	NA	NA	NA	NA		NA	NA	NA	NA	NA	NA	NA	NA	NA	NA	NA	NA
WUSp_SIG_SF_0112	SF_0112	Environmental	No	2	24	Susceptible	34	Susceptible	32	Susceptible	35	Susceptible	34	Susceptible	38	No Interpretation	NA	No Interpretation	36	Susceptible	37	Susceptible	45	Susceptible	29	Susceptible	27	Susceptible	NA	NA	NA	NA	NA	NA	NA	NA		0	0	0	0	0	0	0	1	0	0	0	0
WUSp_SIG_SF_0113	SF_0113	Environmental	not sequenced	not sequenced	23	Susceptible	35	Susceptible	32	Susceptible	34	Susceptible	33	Susceptible	38	No Interpretation	NA	No Interpretation	36	Susceptible	37	Susceptible	47	Susceptible	29	Susceptible	28	Susceptible	NA	NA	NA	NA	NA	NA	NA	NA		NA	NA	NA	NA	NA	NA	NA	NA	NA	NA	NA	NA
WUSp_SIG_SF_0114	SF_0114	Environmental	No	0	26	Susceptible	35	Susceptible	31	Susceptible	32	Susceptible	32	Susceptible	35	No Interpretation	NA	No Interpretation	32	Susceptible	35	Susceptible	42	Susceptible	29	Susceptible	25	Susceptible	NA	NA	NA	NA	NA	NA	NA	NA		0	0	0	0	0	0	0	0	0	0	0	0
WUSp_SIG_SF_0115	SF_0115	Human colonizing	No	2	23	Susceptible	34	Susceptible	32	Susceptible	34	Susceptible	32	Susceptible	37	No Interpretation	NA	No Interpretation	36	Susceptible	36	Susceptible	46	Susceptible	28	Susceptible	26	Susceptible	NA	NA	NA	NA	NA	NA	NA	NA		0	0	0	0	0	0	0	1	0	0	0	0
WUSp_SIG_SF_0116	SF_0116	Environmental	not sequenced	not sequenced	27	Susceptible	34	Susceptible	34	Susceptible	38	Susceptible	32	Susceptible	37	No Interpretation	NA	No Interpretation	39	Susceptible	38	Susceptible	50	Susceptible	28	Susceptible	26	Susceptible	NA	NA	NA	NA	NA	NA	NA	NA		NA	NA	NA	NA	NA	NA	NA	NA	NA	NA	NA	NA
WUSp_SIG_SF_0117	SF_0117	Environmental	No	0	27	Susceptible	35	Susceptible	32	Susceptible	31	Susceptible	33	Susceptible	38	No Interpretation	NA	No Interpretation	33	Susceptible	35	Susceptible	41	Susceptible	30	Susceptible	25	Susceptible	NA	NA	NA	NA	NA	NA	NA	NA		0	0	0	0	0	0	0	0	0	0	0	0
WUSp_SIG_SF_0118	SF_0118	Environmental	No	1	23	Susceptible	33	Susceptible	32	Susceptible	30	Susceptible	32	Susceptible	36	No Interpretation	NA	No Interpretation	32	Susceptible	37	Susceptible	41	Susceptible	29	Susceptible	26	Susceptible	NA	NA	NA	NA	NA	NA	NA	NA		0	0	0	0	0	0	0	1	0	0	0	0
WUSp_SIG_SF_0119	SF_0119	Human colonizing	No	0	27	Susceptible	34	Susceptible	35	Susceptible	37	Susceptible	32	Susceptible	38	No Interpretation	NA	No Interpretation	39	Susceptible	36	Susceptible	50	Susceptible	28	Susceptible	25	Susceptible	NA	NA	NA	NA	NA	NA	NA	NA		0	0	0	0	0	0	0	0	0	0	0	0
WUSp_SIG_SF_0120	SF_0120	Human colonizing	No	0	26	Susceptible	35	Susceptible	35	Susceptible	38	Susceptible	32	Susceptible	37	No Interpretation	NA	No Interpretation	39	Susceptible	37	Susceptible	50	Susceptible	29	Susceptible	27	Susceptible	NA	NA	NA	NA	NA	NA	NA	NA		0	0	0	0	0	0	0	0	0	0	0	0
WUSp_SIG_SF_0121	SF_0121	Human colonizing	No	0	27	Susceptible	33	Susceptible	35	Susceptible	36	Susceptible	33	Susceptible	35	No Interpretation	NA	No Interpretation	38	Susceptible	36	Susceptible	50	Susceptible	29	Susceptible	26	Susceptible	NA	NA	NA	NA	NA	NA	NA	NA		0	0	0	0	0	0	0	0	0	0	0	0
WUSp_SIG_SF_0122	SF_0122	Environmental	No	0	27	Susceptible	35	Susceptible	33	Susceptible	33	Susceptible	33	Susceptible	38	No Interpretation	NA	No Interpretation	35	Susceptible	37	Susceptible	43	Susceptible	31	Susceptible	27	Susceptible	NA	NA	NA	NA	NA	NA	NA	NA		0	0	0	0	0	0	0	0	0	0	0	0
WUSp_SIG_SF_0123	SF_0123	Human colonizing	No	0	26	Susceptible	33	Susceptible	34	Susceptible	39	Susceptible	32	Susceptible	36	No Interpretation	NA	No Interpretation	39	Susceptible	38	Susceptible	51	Susceptible	29	Susceptible	27	Susceptible	NA	NA	NA	NA	NA	NA	NA	NA		0	0	0	0	0	0	0	0	0	0	0	0
WUSp_SIG_SF_0124	SF_0124	Animal colonizing	No	1	23	Susceptible	33	Susceptible	33	Susceptible	32	Susceptible	32	Susceptible	40	No Interpretation	30	No Interpretation	34	Susceptible	38	Susceptible	45	Susceptible	30	Susceptible	27	Susceptible	NA	NA	NA	NA	NA	NA	NA	NA		0	0	0	0	0	0	0	1	0	0	0	0
WUSp_SIG_SF_0125	SF_0125	Animal colonizing	No	1	24	Susceptible	36	Susceptible	34	Susceptible	34	Susceptible	34	Susceptible	39	No Interpretation	31	No Interpretation	35	Susceptible	39	Susceptible	45	Susceptible	31	Susceptible	28	Susceptible	NA	NA	NA	NA	NA	NA	NA	NA		0	0	0	0	0	0	0	1	0	0	0	0
WUSd_SIG_SF_0126	SF_0126	Animal colonizing	not sequenced	not sequenced	24	Susceptible	33	Susceptible	32	Susceptible	32	Susceptible	33	Susceptible	36	No Interpretation	30	No Interpretation	32	Susceptible	35	Susceptible	41	Susceptible	27	Susceptible	25	Susceptible	NA	NA	NA	NA	NA	NA	NA	NA		NA	NA	NA	NA	NA	NA	NA	NA	NA	NA	NA	NA
WUSp_SIG_SF_0127	SF_0127	Animal colonizing	No	0	29	Susceptible	35	Susceptible	35	Susceptible	40	Susceptible	32	Susceptible	38	No Interpretation	31	No Interpretation	39	Susceptible	38	Susceptible	50	Susceptible	29	Susceptible	27	Susceptible	NA	NA	NA	NA	NA	NA	NA	NA		0	0	0	0	0	0	0	0	0	0	0	0
WUSp_SIG_SF_0128	SF_0128	Animal colonizing	No	0	28	Susceptible	35	Susceptible	34	Susceptible	35	Susceptible	35	Susceptible	38	No Interpretation	31	No Interpretation	34	Susceptible	38	Susceptible	44	Susceptible	31	Susceptible	27	Susceptible	NA	NA	NA	NA	NA	NA	NA	NA		0	0	0	0	0	0	0	0	0	0	0	0
WUSp_SIG_SF_0129	SF_0129	Environmental	No	0	26	Susceptible	34	Susceptible	31	Susceptible	30	Susceptible	32	Susceptible	37	No Interpretation	NA	No Interpretation	31	Susceptible	36	Susceptible	39	Susceptible	30	Susceptible	25	Susceptible	NA	NA	NA	NA	NA	NA	NA	NA		0	0	0	0	0	0	0	0	0	0	0	0
WUSp_SIG_SF_0130	SF_0130	Animal colonizing	No	0	27	Susceptible	36	Susceptible	32	Susceptible	31	Susceptible	32	Susceptible	37	No Interpretation	31	No Interpretation	32	Susceptible	37	Susceptible	41	Susceptible	30	Susceptible	26	Susceptible	NA	NA	NA	NA	NA	NA	NA	NA		0	0	0	0	0	0	0	0	0	0	0	0
WUSp_SIG_SF_0131	SF_0131	Animal colonizing	No	1	26	Susceptible	18	Susceptible	32	Susceptible	33	Susceptible	32	Susceptible	37	No Interpretation	30	No Interpretation	33	Susceptible	38	Susceptible	43	Susceptible	38	Susceptible	26	Susceptible	NA	NA	NA	NA	NA	NA	NA	NA		0	0	0	0	0	0	0	0	0	0	0	0
WUSp_SIG_SF_0132	SF_0132	Environmental	No	0	27	Susceptible	35	Susceptible	31	Susceptible	32	Susceptible	32	Susceptible	37	No Interpretation	NA	No Interpretation	34	Susceptible	36	Susceptible	43	Susceptible	30	Susceptible	27	Susceptible	NA	NA	NA	NA	NA	NA	NA	NA		0	0	0	0	0	0	0	0	0	0	0	0
WUSp_SIG_SF_0133	SF_0133	Animal colonizing	No	1	21	Susceptible	32	Susceptible	20	Susceptible	30	Susceptible	31	Susceptible	35	No Interpretation	29	No Interpretation	30	Susceptible	34	Susceptible	38	Susceptible	27	Susceptible	24	Susceptible	NA	NA	NA	NA	NA	NA	NA	NA		0	0	0	0	0	0	0	1	0	0	0	0
WUSp_SIG_SF_0134	SF_0134	Animal colonizing	No	0	27	Susceptible	35	Susceptible	33	Susceptible	33	Susceptible	33	Susceptible	38	No Interpretation	30	No Interpretation	33	Susceptible	36	Susceptible	41	Susceptible	30	Susceptible	22	Susceptible	NA	NA	NA	NA	NA	NA	NA	NA		0	0	0	0	0	0	0	0	0	0	0	0
WUSp_SIG_SF_0135	SF_0135	Animal colonizing	not sequenced	not sequenced	28	Susceptible	35	Susceptible	32	Susceptible	32	Susceptible	33	Susceptible	37	No Interpretation	31	No Interpretation	34	Susceptible	38	Susceptible	43	Susceptible	30	Susceptible	27	Susceptible	NA	NA	NA	NA	NA	NA	NA	NA		NA	NA	NA	NA	NA	NA	NA	NA	NA	NA	NA	NA
WUSp_SIG_SF_0136	SF_0136	Environmental	No	2	22	Susceptible	18	Susceptible	30	Susceptible	31	Susceptible	33	Susceptible	35	No Interpretation	NA	No Interpretation	32	Susceptible	34	Susceptible	40	Susceptible	29	Susceptible	26	Susceptible	NA	NA	NA	NA	NA	NA	NA	NA		0	0	0	0	0	0	0	1	0	0	0	0
WUSp_SIG_SF_0137	SF_0137	Environmental	No	2	22	Susceptible	18	Susceptible	29	Susceptible	32	Susceptible	34	Susceptible	35	No Interpretation	NA	No Interpretation	33	Susceptible	35	Susceptible	42	Susceptible	30	Susceptible	27	Susceptible	NA	NA	NA	NA	NA	NA	NA	NA		0	0	0	0	0	0	0	1	0	0	0	0
WUSp_SIG_SF_0138	SF_0138	Environmental	not sequenced	not sequenced	22	Susceptible	17	Susceptible	28	Susceptible	32	Susceptible	32	Susceptible	35	No Interpretation	NA	No Interpretation	33	Susceptible	34	Susceptible	41	Susceptible	30	Susceptible	26	Susceptible	NA	NA	NA	NA	NA	NA	NA	NA		NA	NA	NA	NA	NA	NA	NA	NA	NA	NA	NA	NA
WUSp_SIG_SF_0139	SF_0139	Environmental	No	2	22	Susceptible	18	Susceptible	29	Susceptible	32	Susceptible	33	Susceptible	35	No Interpretation	NA	No Interpretation	33	Susceptible	36	Susceptible	41	Susceptible	30	Susceptible	26	Susceptible	NA	NA	NA	NA	NA	NA	NA	NA		0	0	0	0	0	0	0	1	0	0	0	0
WUSp_SIG_SF_0140	SF_0140	Environmental	No	2	22	Susceptible	18	Susceptible	28	Susceptible	31	Susceptible	32	Susceptible	35	No Interpretation	NA	No Interpretation	33	Susceptible	34	Susceptible	41	Susceptible	29	Susceptible	26	Susceptible	NA	NA	NA	NA	NA	NA	NA	NA		0	0	0	0	0	0	0	1	0	0	0	0
WUSp_SIG_SF_0141	SF_0141	Environmental	not sequenced	not sequenced	23	Susceptible	18	Susceptible	29	Susceptible	31	Susceptible	33	Susceptible	35	No Interpretation	NA	No Interpretation	34	Susceptible	36	Susceptible	41	Susceptible	30	Susceptible	26	Susceptible	NA	NA	NA	NA	NA	NA	NA	NA		NA	NA	NA	NA	NA	NA	NA	NA	NA	NA	NA	NA
WUSp_SIG_SF_0142	SF_0142	Environmental	No	2	22	Susceptible	18	Susceptible	29	Susceptible	32	Susceptible	32	Susceptible	35	No Interpretation	NA	No Interpretation	34	Susceptible	36	Susceptible	41	Susceptible	30	Susceptible	26	Susceptible	NA	NA	NA	NA	NA	NA	NA	NA		0	0	0	0	0	0	0	1	0	0	0	0
WUSp_SIG_SF_0143	SF_0143	Human colonizing	not sequenced	not sequenced	21	Susceptible	18	Susceptible	28	Susceptible	32	Susceptible	32	Susceptible	35	No Interpretation	NA	No Interpretation	33	Susceptible	36	Susceptible	41	Susceptible	29	Susceptible	25	Susceptible	NA	NA	NA	NA	NA	NA	NA	NA		NA	NA	NA	NA	NA	NA	NA	NA	NA	NA	NA	NA
WUSp_SIG_SF_0144	SF_0144	Animal colonizing	No	0	26	Susceptible	36	Susceptible	32	Susceptible	34	Susceptible	32	Susceptible	36	No Interpretation	30	No Interpretation	35	Susceptible	37	Susceptible	45	Susceptible	30	Susceptible	27	Susceptible	NA	NA	NA	NA	NA	NA	NA	NA		0	0	0	0	0	0	0	0	0	0	0	0
WUSp_SIG_SF_0145	SF_0145	Animal colonizing	No	0	28	Susceptible	35	Susceptible	32	Susceptible	33	Susceptible	33	Susceptible	38	No Interpretation	30	No Interpretation	34	Susceptible	37	Susceptible	44	Susceptible	29	Susceptible	26	Susceptible	NA	NA	NA	NA	NA	NA	NA	NA		0	0	0	0	0	0	0	0	0	0	0	0
WUSp_SIG_SF_0146	SF_0146	Animal colonizing	Yes	2	13	Resistant	36	Susceptible	21	Susceptible	34	Susceptible	33	Susceptible	28	No Interpretation	30	No Interpretation	34	Susceptible	36	Susceptible	44	Susceptible	29	Susceptible	25	Susceptible	NA	NA	NA	NA	NA	NA	NA	NA		0	0	0	0	0	0	1	0	0	0	0	0
WUSp_SIG_SF_0147	SF_0147	Animal colonizing	not sequenced	not sequenced	26	Susceptible	37	Susceptible	6	Resistant	36	Susceptible	35	Susceptible	37	No Interpretation	31	No Interpretation	37	Susceptible	38	Susceptible	49	Susceptible	6	Resistant	16	Intermediate	NA	NA	NA	NA	NA	NA	NA	NA		NA	NA	NA	NA	NA	NA	NA	NA	NA	NA	NA	NA
WUSp_SIG_SF_0148	SF_0148	Animal colonizing	No	1	23	Susceptible	36	Susceptible	34	Susceptible	37	Susceptible	32	Susceptible	36	No Interpretation	30	No Interpretation	37	Susceptible	38	Susceptible	52	Susceptible	31	Susceptible	28	Susceptible	NA	NA	NA	NA	NA	NA	NA	NA		0	0	0	0	0	0	0	1	0	0	0	0
WUSp_SIG_SF_0149	SF_0149	Environmental	Yes	3	13	Resistant	37	Susceptible	22	Susceptible	33	Susceptible	34	Susceptible	31	No Interpretation	NA	No Interpretation	35	Susceptible	37	Susceptible	43	Susceptible	30	Susceptible	27	Susceptible	NA	NA	NA	NA	NA	NA	NA	NA		0	0	0	0	0	0	1	1	0	0	0	0
WUSp_SIG_SF_0150	SF_0150	Human colonizing	No	1	23	Susceptible	36	Susceptible	21	Susceptible	34	Susceptible	32	Susceptible	37	No Interpretation	NA	No Interpretation	34	Susceptible	38	Susceptible	43	Susceptible	29	Susceptible	26	Susceptible	NA	NA	NA	NA	NA	NA	NA	NA		0	0	0	0	0	0	0	1	0	0	0	0
WUSp_SIG_SF_0151	SF_0151	Human colonizing	No	1	26	Susceptible	34	Susceptible	33	Susceptible	25	Susceptible	32	Susceptible	37	No Interpretation	NA	No Interpretation	24	Susceptible	37	Susceptible	43	Susceptible	29	Susceptible	25	Susceptible	NA	NA	NA	NA	NA	NA	NA	NA		0	0	0	0	0	0	0	0	0	0	0	0
WUSp_SIG_SF_0152	SF_0152	Environmental	No	1	22	Susceptible	33	Susceptible	34	Susceptible	34	Susceptible	33	Susceptible	35	No Interpretation	NA	No Interpretation	35	Susceptible	36	Susceptible	45	Susceptible	29	Susceptible	25	Susceptible	NA	NA	NA	NA	NA	NA	NA	NA		0	0	0	0	0	0	0	1	0	0	0	0
WUSp_SIG_SF_0153	SF_0153	Environmental	No	1	24	Susceptible	34	Susceptible	32	Susceptible	32	Susceptible	35	Susceptible	37	No Interpretation	NA	No Interpretation	33	Susceptible	36	Susceptible	44	Susceptible	31	Susceptible	27	Susceptible	NA	NA	NA	NA	NA	NA	NA	NA		0	0	0	0	0	0	0	1	0	0	0	0
WUSp_SIG_SF_0154	SF_0154	Environmental	No	0	26	Susceptible	34	Susceptible	35	Susceptible	31	Susceptible	33	Susceptible	36	No Interpretation	NA	No Interpretation	32	Susceptible	35	Susceptible	48	Susceptible	29	Susceptible	27	Susceptible	NA	NA	NA	NA	NA	NA	NA	NA		0	0	0	0	0	0	0	0	0	0	0	0
WUSp_SIG_SF_0155	SF_0155	Environmental	No	0	26	Susceptible	35	Susceptible	34	Susceptible	31	Susceptible	33	Susceptible	35	No Interpretation	NA	No Interpretation	32	Susceptible	35	Susceptible	49	Susceptible	29	Susceptible	26	Susceptible	NA	NA	NA	NA	NA	NA	NA	NA		0	0	0	0	0	0	0	0	0	0	0	0
WUSp_SIG_SF_0156	SF_0156	Human colonizing	No	1	25	Susceptible	34	Susceptible	34	Susceptible	34	Susceptible	32	Susceptible	37	No Interpretation	NA	No Interpretation	34	Susceptible	37	Susceptible	43	Susceptible	28	Susceptible	26	Susceptible	NA	NA	NA	NA	NA	NA	NA	NA		0	0	0	0	0	0	0	1	0	0	0	0
WUSp_SIG_SF_0157	SF_0157	Environmental	No	1	24	Susceptible	34	Susceptible	33	Susceptible	33	Susceptible	32	Susceptible	35	No Interpretation	NA	No Interpretation	35	Susceptible	35	Susceptible	43	Susceptible	28	Susceptible	25	Susceptible	NA	NA	NA	NA	NA	NA	NA	NA		0	0	0	0	0	0	0	1	0	0	0	0
WUSp_SIG_SF_0158	SF_0158	Human colonizing	No	1	25	Susceptible	34	Susceptible	33	Susceptible	33	Susceptible	32	Susceptible	37	No Interpretation	NA	No Interpretation	34	Susceptible	35	Susceptible	44	Susceptible	29	Susceptible	26	Susceptible	NA	NA	NA	NA	NA	NA	NA	NA		0	0	0	0	0	0	0	1	0	0	0	0
WUSp_SIG_SF_0159	SF_0159	Animal colonizing	No	1	23	Susceptible	35	Susceptible	34	Susceptible	37	Susceptible	34	Susceptible	36	No Interpretation	30	No Interpretation	38	Susceptible	37	Susceptible	51	Susceptible	30	Susceptible	27	Susceptible	NA	NA	NA	NA	NA	NA	NA	NA		0	0	0	0	0	0	0	1	0	0	0	0
WUSp_SIG_SF_0160	SF_0160	Animal colonizing	No	1	25	Susceptible	36	Susceptible	34	Susceptible	35	Susceptible	34	Susceptible	38	No Interpretation	31	No Interpretation	35	Susceptible	37	Susceptible	46	Susceptible	30	Susceptible	26	Susceptible	NA	NA	NA	NA	NA	NA	NA	NA		0	0	0	0	0	0	0	1	0	0	0	0
WUSp_SIG_SF_0161	SF_0161	Animal colonizing	not sequenced	not sequenced	23	Susceptible	37	Susceptible	35	Susceptible	37	Susceptible	35	Susceptible	37	No Interpretation	32	No Interpretation	39	Susceptible	39	Susceptible	50	Susceptible	30	Susceptible	28	Susceptible	NA	NA	NA	NA	NA	NA	NA	NA		NA	NA	NA	NA	NA	NA	NA	NA	NA	NA	NA	NA
WUSp_SIG_SF_0162	SF_0162	Environmental	No	2	25	Susceptible	34	Susceptible	6	Resistant	34	Susceptible	31	Susceptible	35	No Interpretation	NA	No Interpretation	36	Susceptible	36	Susceptible	44	Susceptible	29	Susceptible	25	Susceptible	NA	NA	NA	NA	NA	NA	NA	NA		0	0	0	0	0	0	0	1	0	0	0	0
WUSp_SIG_SF_0163	SF_0163	Environmental	No	2	25	Susceptible	34	Susceptible	6	Resistant	33	Susceptible	32	Susceptible	36	No Interpretation	NA	No Interpretation	35	Susceptible	34	Susceptible	44	Susceptible	27	Susceptible	25	Susceptible	NA	NA	NA	NA	NA	NA	NA	NA		0	0	0	0	0	0	0	1	0	0	0	0
WUSp_SIG_SF_0164	SF_0164	Environmental	No	1	25	Susceptible	33	Susceptible	6	Resistant	35	Susceptible	32	Susceptible	36	No Interpretation	NA	No Interpretation	36	Susceptible	37	Susceptible	47	Susceptible	29	Susceptible	25	Susceptible	NA	NA	NA	NA	NA	NA	NA	NA		0	0	0	0	0	0	0	1	0	0	0	0
WUSp_SIG_SF_0165	SF_0165	Animal colonizing	No	2	25	Susceptible	36	Susceptible	6	Resistant	35	Susceptible	34	Susceptible	38	No Interpretation	30	No Interpretation	35	Susceptible	35	Susceptible	46	Susceptible	30	Susceptible	26	Susceptible	NA	NA	NA	NA	NA	NA	NA	NA		0	0	0	0	0	0	0	1	0	0	0	0
WUSp_SIG_SF_0166	SF_0166	Animal colonizing	No	2	24	Susceptible	33	Susceptible	6	Resistant	34	Susceptible	32	Susceptible	37	No Interpretation	29	No Interpretation	34	Susceptible	35	Susceptible	45	Susceptible	29	Susceptible	26	Susceptible	NA	NA	NA	NA	NA	NA	NA	NA		0	0	0	0	0	0	0	1	0	0	0	0
WUSp_SIG_SF_0167	SF_0167	Animal colonizing	No	0	26	Susceptible	34	Susceptible	33	Susceptible	33	Susceptible	34	Susceptible	37	No Interpretation	31	No Interpretation	34	Susceptible	36	Susceptible	43	Susceptible	30	Susceptible	25	Susceptible	NA	NA	NA	NA	NA	NA	NA	NA		0	0	0	0	0	0	0	0	0	0	0	0
WUSp_SIG_SF_0168	SF_0168	Animal colonizing	No	1	27	Susceptible	35	Susceptible	33	Susceptible	33	Susceptible	34	Susceptible	39	No Interpretation	30	No Interpretation	35	Susceptible	38	Susceptible	46	Susceptible	31	Susceptible	28	Susceptible	NA	NA	NA	NA	NA	NA	NA	NA		0	0	0	0	0	0	0	1	0	0	0	0
WUSp_SIG_SF_0169	SF_0169	Environmental	No	1	25	Susceptible	36	Susceptible	23	Susceptible	34	Susceptible	33	Susceptible	37	No Interpretation	NA	No Interpretation	36	Susceptible	38	Susceptible	44	Susceptible	30	Susceptible	28	Susceptible	NA	NA	NA	NA	NA	NA	NA	NA		0	0	0	0	0	0	0	1	0	0	0	0
WUSp_SIG_SF_0170	SF_0170	Environmental	No	0	26	Susceptible	37	Susceptible	24	Susceptible	34	Susceptible	33	Susceptible	37	No Interpretation	NA	No Interpretation	36	Susceptible	38	Susceptible	45	Susceptible	31	Susceptible	28	Susceptible	NA	NA	NA	NA	NA	NA	NA	NA		0	0	0	0	0	0	0	0	0	0	0	0
WUSp_SIG_SF_0171	SF_0171	Environmental	No	1	25	Susceptible	36	Susceptible	33	Susceptible	34	Susceptible	35	Susceptible	36	No Interpretation	NA	No Interpretation	35	Susceptible	36	Susceptible	46	Susceptible	30	Susceptible	27	Susceptible	NA	NA	NA	NA	NA	NA	NA	NA		0	0	0	0	0	0	0	1	0	0	0	0
WUSp_SIG_SF_0172	SF_0172	Environmental	No	1	26	Susceptible	36	Susceptible	22	Susceptible	34	Susceptible	34	Susceptible	36	No Interpretation	NA	No Interpretation	36	Susceptible	38	Susceptible	44	Susceptible	29	Susceptible	27	Susceptible	NA	NA	NA	NA	NA	NA	NA	NA		0	0	0	0	0	0	0	1	0	0	0	0
WUSp_SIG_SF_0173	SF_0173	Environmental	No	1	27	Susceptible	36	Susceptible	24	Susceptible	35	Susceptible	35	Susceptible	39	No Interpretation	NA	No Interpretation	36	Susceptible	38	Susceptible	45	Susceptible	31	Susceptible	29	Susceptible	NA	NA	NA	NA	NA	NA	NA	NA		0	0	0	0	0	0	0	1	0	0	0	0
WUSp_SIG_SF_0174	SF_0174	Environmental	No	1	25	Susceptible	36	Susceptible	35	Susceptible	34	Susceptible	35	Susceptible	38	No Interpretation	NA	No Interpretation	35	Susceptible	36	Susceptible	46	Susceptible	31	Susceptible	27	Susceptible	NA	NA	NA	NA	NA	NA	NA	NA		0	0	0	0	0	0	0	1	0	0	0	0
WUSp_SIG_SF_0175	SF_0175	Human colonizing	No	2	24	Susceptible	19	Susceptible	35	Susceptible	35	Susceptible	33	Susceptible	38	No Interpretation	NA	No Interpretation	35	Susceptible	36	Susceptible	45	Susceptible	30	Susceptible	27	Susceptible	NA	NA	NA	NA	NA	NA	NA	NA		0	0	0	0	0	0	0	1	0	0	0	0
WUSp_SIG_SF_0176	SF_0176	Animal colonizing	No	1	25	Susceptible	37	Susceptible	23	Susceptible	35	Susceptible	34	Susceptible	38	No Interpretation	37	No Interpretation	36	Susceptible	37	Susceptible	45	Susceptible	30	Susceptible	28	Susceptible	NA	NA	NA	NA	NA	NA	NA	NA		0	0	0	0	0	0	0	1	0	0	0	0
WUSp_SIG_SF_0177	SF_0177	Environmental	No	0	29	Susceptible	35	Susceptible	32	Susceptible	33	Susceptible	34	Susceptible	37	No Interpretation	NA	No Interpretation	34	Susceptible	36	Susceptible	41	Susceptible	31	Susceptible	27	Susceptible	NA	NA	NA	NA	NA	NA	NA	NA		0	0	0	0	0	0	0	0	0	0	0	0
WUSp_SIG_SF_0178	SF_0178	Human colonizing	No	1	26	Susceptible	35	Susceptible	23	Susceptible	35	Susceptible	31	Susceptible	37	No Interpretation	NA	No Interpretation	35	Susceptible	35	Susceptible	47	Susceptible	30	Susceptible	27	Susceptible	NA	NA	NA	NA	NA	NA	NA	NA		0	0	0	0	0	0	0	1	0	0	0	0
WUSp_SIG_SF_0179	SF_0179	Human colonizing	No	0	28	Susceptible	35	Susceptible	33	Susceptible	32	Susceptible	33	Susceptible	38	No Interpretation	NA	No Interpretation	34	Susceptible	36	Susceptible	40	Susceptible	31	Susceptible	26	Susceptible	NA	NA	NA	NA	NA	NA	NA	NA		0	0	0	0	0	0	0	0	0	0	0	0
WUSp_SIG_SF_0180	SF_0180	Human colonizing	No	0	27	Susceptible	34	Susceptible	31	Susceptible	31	Susceptible	32	Susceptible	37	No Interpretation	NA	No Interpretation	31	Susceptible	36	Susceptible	40	Susceptible	28	Susceptible	27	Susceptible	NA	NA	NA	NA	NA	NA	NA	NA		0	0	0	0	0	0	0	0	0	0	0	0
WUSp_SIG_SF_0181	SF_0181	Animal colonizing	not sequenced	not sequenced	26	Susceptible	34	Susceptible	30	Susceptible	32	Susceptible	31	Susceptible	34	No Interpretation	28	No Interpretation	32	Susceptible	35	Susceptible	42	Susceptible	29	Susceptible	25	Susceptible	NA	NA	NA	NA	NA	NA	NA	NA		NA	NA	NA	NA	NA	NA	NA	NA	NA	NA	NA	NA
WUSp_SIG_SF_0182	SF_0182	Animal colonizing	No	0	28	Susceptible	34	Susceptible	31	Susceptible	33	Susceptible	32	Susceptible	39	No Interpretation	30	No Interpretation	34	Susceptible	37	Susceptible	42	Susceptible	30	Susceptible	25	Susceptible	NA	NA	NA	NA	NA	NA	NA	NA		0	0	0	0	0	0	0	0	0	0	0	0
WUSp_SIG_SF_0183	SF_0183	Human colonizing	not sequenced	not sequenced	25	Susceptible	32	Susceptible	33	Susceptible	33	Susceptible	31	Susceptible	37	No Interpretation	NA	No Interpretation	33	Susceptible	36	Susceptible	44	Susceptible	28	Susceptible	25	Susceptible	NA	NA	NA	NA	NA	NA	NA	NA		NA	NA	NA	NA	NA	NA	NA	NA	NA	NA	NA	NA
WUSp_SIG_SF_0184	SF_0184	Animal colonizing	not sequenced	not sequenced	25	Susceptible	35	Susceptible	22	Susceptible	29	Susceptible	31	Susceptible	37	No Interpretation	30	No Interpretation	31	Susceptible	38	Susceptible	42	Susceptible	30	Susceptible	28	Susceptible	NA	NA	NA	NA	NA	NA	NA	NA		NA	NA	NA	NA	NA	NA	NA	NA	NA	NA	NA	NA
WUSp_SIG_SF_0185	SF_0185	Animal colonizing	No	1	26	Susceptible	36	Susceptible	23	Susceptible	36	Susceptible	33	Susceptible	38	No Interpretation	33	No Interpretation	37	Susceptible	40	Susceptible	49	Susceptible	29	Susceptible	27	Susceptible	NA	NA	NA	NA	NA	NA	NA	NA		0	0	0	0	0	0	0	1	0	0	0	0
WUSp_SIG_SF_0186	SF_0186	Animal colonizing	No	1	25	Susceptible	18	Susceptible	30	Susceptible	32	Susceptible	31	Susceptible	35	No Interpretation	29	No Interpretation	33	Susceptible	35	Susceptible	42	Susceptible	28	Susceptible	24	Susceptible	NA	NA	NA	NA	NA	NA	NA	NA		0	0	0	0	0	0	0	0	0	0	0	0
WUSp_SIG_SF_0187	SF_0187	Animal colonizing	not sequenced	not sequenced	25	Susceptible	32	Susceptible	33	Susceptible	35	Susceptible	32	Susceptible	37	No Interpretation	30	No Interpretation	35	Susceptible	37	Susceptible	46	Susceptible	29	Susceptible	26	Susceptible	NA	NA	NA	NA	NA	NA	NA	NA		NA	NA	NA	NA	NA	NA	NA	NA	NA	NA	NA	NA
WUSp_SIG_SF_0188	SF_0188	Animal colonizing	not sequenced	not sequenced	27	Susceptible	35	Susceptible	31	Susceptible	37	Susceptible	32	Susceptible	37	No Interpretation	30	No Interpretation	39	Susceptible	39	Susceptible	52	Susceptible	30	Susceptible	27	Susceptible	NA	NA	NA	NA	NA	NA	NA	NA		NA	NA	NA	NA	NA	NA	NA	NA	NA	NA	NA	NA
WUSp_SIG_SF_0189	SF_0189	Animal colonizing	No	0	27	Susceptible	34	Susceptible	31	Susceptible	32	Susceptible	31	Susceptible	38	No Interpretation	30	No Interpretation	33	Susceptible	36	Susceptible	40	Susceptible	28	Susceptible	26	Susceptible	NA	NA	NA	NA	NA	NA	NA	NA		0	0	0	0	0	0	0	0	0	0	0	0
WUSp_SIG_SF_0190	SF_0190	Animal colonizing	No	4	22	Susceptible	19	Susceptible	6	Resistant	35	Susceptible	31	Susceptible	37	No Interpretation	29	No Interpretation	35	Susceptible	35	Susceptible	44	Susceptible	28	Susceptible	25	Susceptible	NA	NA	NA	NA	NA	NA	NA	NA		1	0	0	0	0	0	0	1	0	0	0	0
WUSp_SIG_SF_0191	SF_0191	Human colonizing	not sequenced	not sequenced	25	Susceptible	20	Susceptible	6	Resistant	34	Susceptible	35	Susceptible	40	No Interpretation	NA	No Interpretation	35	Susceptible	39	Susceptible	48	Susceptible	6	Resistant	6	Resistant	NA	NA	NA	NA	NA	NA	NA	NA		NA	NA	NA	NA	NA	NA	NA	NA	NA	NA	NA	NA
WUSp_SIG_SF_0192	SF_0192	Animal colonizing	No	11	25	Susceptible	19	Susceptible	6	Resistant	34	Susceptible	33	Susceptible	40	No Interpretation	30	No Interpretation	35	Susceptible	37	Susceptible	48	Susceptible	6	Resistant	6	Resistant	NA	NA	NA	NA	NA	NA	NA	NA		1	0	1	1	1	0	0	1	1	1	1	0
WUSp_SIG_SF_0193	SF_0193	Animal colonizing	No	0	26	Susceptible	33	Susceptible	21	Susceptible	32	Susceptible	31	Susceptible	36	No Interpretation	28	No Interpretation	33	Susceptible	36	Susceptible	43	Susceptible	28	Susceptible	27	Susceptible	NA	NA	NA	NA	NA	NA	NA	NA		0	0	0	0	0	0	0	0	0	0	0	0
WUSp_SIG_SF_0194	SF_0194	Human colonizing	No	0	26	Susceptible	34	Susceptible	29	Susceptible	28	Susceptible	32	Susceptible	36	No Interpretation	NA	No Interpretation	29	Susceptible	34	Susceptible	38	Susceptible	29	Susceptible	25	Susceptible	NA	NA	NA	NA	NA	NA	NA	NA		0	0	0	0	0	0	0	0	0	0	0	0
WUSp_SIG_SF_0195	SF_0195	Animal colonizing	No	1	27	Susceptible	35	Susceptible	33	Susceptible	34	Susceptible	33	Susceptible	37	No Interpretation	30	No Interpretation	35	Susceptible	37	Susceptible	43	Susceptible	29	Susceptible	28	Susceptible	NA	NA	NA	NA	NA	NA	NA	NA		0	0	0	0	0	0	0	1	0	0	0	0
WUSp_SIG_SF_0196	SF_0196	Animal colonizing	No	1	25	Susceptible	36	Susceptible	33	Susceptible	35	Susceptible	33	Susceptible	37	No Interpretation	31	No Interpretation	36	Susceptible	38	Susceptible	48	Susceptible	30	Susceptible	28	Susceptible	NA	NA	NA	NA	NA	NA	NA	NA		0	0	0	0	0	0	0	1	0	0	0	0
WUSp_SIG_SF_0244	SF_0244	Environmental	No	0	29	Susceptible	35	Susceptible	34	Susceptible	35	Susceptible	35	Susceptible	38	No Interpretation	NA	No Interpretation	37	Susceptible	38	Susceptible	47	Susceptible	31	Susceptible	27	Susceptible	NA	NA	NA	NA	NA	NA	NA	NA		0	0	0	0	0	0	0	0	0	0	0	0
WUSp_SIG_SF_0245	SF_0245	Environmental	No	0	27	Susceptible	36	Susceptible	34	Susceptible	35	Susceptible	35	Susceptible	39	No Interpretation	NA	No Interpretation	35	Susceptible	38	Susceptible	46	Susceptible	30	Susceptible	27	Susceptible	NA	NA	NA	NA	NA	NA	NA	NA		0	0	0	0	0	0	0	0	0	0	0	0
WUSp_SIG_SF_0246	SF_0246	Environmental	No	0	29	Susceptible	37	Susceptible	34	Susceptible	33	Susceptible	35	Susceptible	40	No Interpretation	NA	No Interpretation	35	Susceptible	38	Susceptible	44	Susceptible	32	Susceptible	28	Susceptible	NA	NA	NA	NA	NA	NA	NA	NA		0	0	0	0	0	0	0	0	0	0	0	0
WUSp_SIG_SF_0247	SF_0247	Environmental	No	0	28	Susceptible	35	Susceptible	32	Susceptible	33	Susceptible	33	Susceptible	38	No Interpretation	NA	No Interpretation	34	Susceptible	36	Susceptible	42	Susceptible	30	Susceptible	26	Susceptible	NA	NA	NA	NA	NA	NA	NA	NA		0	0	0	0	0	0	0	0	0	0	0	0
WUSp_SIG_SF_0248	SF_0248	Environmental	No	0	30	Susceptible	36	Susceptible	34	Susceptible	34	Susceptible	35	Susceptible	39	No Interpretation	NA	No Interpretation	37	Susceptible	38	Susceptible	47	Susceptible	30	Susceptible	27	Susceptible	NA	NA	NA	NA	NA	NA	NA	NA		0	0	0	0	0	0	0	0	0	0	0	0
WUSp_SIG_SF_0249	SF_0249	Human colonizing	No	0	28	Susceptible	36	Susceptible	33	Susceptible	34	Susceptible	35	Susceptible	40	No Interpretation	NA	No Interpretation	36	Susceptible	38	Susceptible	44	Susceptible	31	Susceptible	28	Susceptible	NA	NA	NA	NA	NA	NA	NA	NA		0	0	0	0	0	0	0	0	0	0	0	0
WUSp_SIG_SF_0250	SF_0250	Environmental	No	2	25	Susceptible	37	Susceptible	24	Susceptible	24	Susceptible	35	Susceptible	37	No Interpretation	NA	No Interpretation	25	Susceptible	37	Susceptible	42	Susceptible	30	Susceptible	28	Susceptible	NA	NA	NA	NA	NA	NA	NA	NA		0	0	0	0	0	0	0	1	0	0	0	0
WUSp_SIG_SF_0251	SF_0251	Environmental	No	1	28	Susceptible	36	Susceptible	33	Susceptible	34	Susceptible	34	Susceptible	37	No Interpretation	NA	No Interpretation	35	Susceptible	38	Susceptible	44	Susceptible	30	Susceptible	28	Susceptible	NA	NA	NA	NA	NA	NA	NA	NA		0	0	0	0	0	0	0	1	0	0	0	0
WUSp_SIG_SF_0252	SF_0252	Environmental	No	1	28	Susceptible	36	Susceptible	35	Susceptible	35	Susceptible	35	Susceptible	37	No Interpretation	NA	No Interpretation	36	Susceptible	38	Susceptible	45	Susceptible	30	Susceptible	29	Susceptible	NA	NA	NA	NA	NA	NA	NA	NA		0	0	0	0	0	0	0	1	0	0	0	0
WUSp_SIG_SF_0253	SF_0253	Environmental	No	1	28	Susceptible	36	Susceptible	34	Susceptible	34	Susceptible	35	Susceptible	38	No Interpretation	NA	No Interpretation	35	Susceptible	37	Susceptible	45	Susceptible	31	Susceptible	30	Susceptible	NA	NA	NA	NA	NA	NA	NA	NA		0	0	0	0	0	0	0	1	0	0	0	0
WUSp_SIG_SF_0254	SF_0254	Environmental	No	1	32	Susceptible	34	Susceptible	34	Susceptible	34	Susceptible	34	Susceptible	37	No Interpretation	NA	No Interpretation	35	Susceptible	36	Susceptible	45	Susceptible	30	Susceptible	29	Susceptible	NA	NA	NA	NA	NA	NA	NA	NA		0	0	0	0	0	0	0	1	0	0	0	0
WUSd_SIG_SF_0255	SF_0255	Environmental	not sequenced	not sequenced	25	Susceptible	34	Susceptible	28	Susceptible	31	Susceptible	32	Susceptible	33	No Interpretation	NA	No Interpretation	33	Susceptible	33	Susceptible	42	Susceptible	27	Susceptible	25	Susceptible	NA	NA	NA	NA	NA	NA	NA	NA		NA	NA	NA	NA	NA	NA	NA	NA	NA	NA	NA	NA
WUSd_SIG_SF_0256	SF_0256	Environmental	not sequenced	not sequenced	26	Susceptible	35	Susceptible	29	Susceptible	32	Susceptible	33	Susceptible	34	No Interpretation	NA	No Interpretation	34	Susceptible	35	Susceptible	42	Susceptible	28	Susceptible	27	Susceptible	NA	NA	NA	NA	NA	NA	NA	NA		NA	NA	NA	NA	NA	NA	NA	NA	NA	NA	NA	NA
WUSd_SIG_SF_0257	SF_0257	Environmental	not sequenced	not sequenced	25	Susceptible	35	Susceptible	29	Susceptible	32	Susceptible	33	Susceptible	34	No Interpretation	NA	No Interpretation	34	Susceptible	34	Susceptible	42	Susceptible	27	Susceptible	25	Susceptible	NA	NA	NA	NA	NA	NA	NA	NA		NA	NA	NA	NA	NA	NA	NA	NA	NA	NA	NA	NA
WUSd_SIG_SF_0258	SF_0258	Environmental	not sequenced	not sequenced	26	Susceptible	34	Susceptible	28	Susceptible	30	Susceptible	35	Susceptible	34	No Interpretation	NA	No Interpretation	32	Susceptible	33	Susceptible	41	Susceptible	29	Susceptible	27	Susceptible	NA	NA	NA	NA	NA	NA	NA	NA		NA	NA	NA	NA	NA	NA	NA	NA	NA	NA	NA	NA
WUSp_SIG_SF_0259	SF_0259	Human colonizing	No	0	26	Susceptible	36	Susceptible	31	Susceptible	29	Susceptible	34	Susceptible	38	No Interpretation	NA	No Interpretation	30	Susceptible	35	Susceptible	40	Susceptible	30	Susceptible	27	Susceptible	NA	NA	NA	NA	NA	NA	NA	NA		0	0	0	0	0	0	0	0	0	0	0	0
WUSd_SIG_SF_0260	SF_0260	Animal colonizing	not sequenced	not sequenced	25	Susceptible	31	Susceptible	29	Susceptible	29	Susceptible	31	Susceptible	33	No Interpretation	28	No Interpretation	31	Susceptible	32	Susceptible	38	Susceptible	26	Susceptible	25	Susceptible	NA	NA	NA	NA	NA	NA	NA	NA		NA	NA	NA	NA	NA	NA	NA	NA	NA	NA	NA	NA
WUSp_SIG_SF_0261	SF_0261	Environmental	No	1	25	Susceptible	36	Susceptible	22	Susceptible	36	Susceptible	33	Susceptible	37	No Interpretation	NA	No Interpretation	37	Susceptible	38	Susceptible	47	Susceptible	28	Susceptible	25	Susceptible	NA	NA	NA	NA	NA	NA	NA	NA		0	0	0	0	0	0	0	1	0	0	0	0
WUSp_SIG_SF_0262	SF_0262	Animal colonizing	No	2	24	Susceptible	35	Susceptible	34	Susceptible	37	Susceptible	35	Susceptible	37	No Interpretation	31	No Interpretation	37	Susceptible	37	Susceptible	50	Susceptible	29	Susceptible	27	Susceptible	NA	NA	NA	NA	NA	NA	NA	NA		0	0	0	0	0	0	0	1	0	0	0	0
WUSp_SIG_SF_0263	SF_0263	Environmental	No	0	27	Susceptible	36	Susceptible	33	Susceptible	34	Susceptible	36	Susceptible	37	No Interpretation	NA	No Interpretation	35	Susceptible	37	Susceptible	47	Susceptible	30	Susceptible	26	Susceptible	NA	NA	NA	NA	NA	NA	NA	NA		0	0	0	0	0	0	0	0	0	0	0	0
WUSp_SIG_SF_0264	SF_0264	Environmental	No	0	27	Susceptible	36	Susceptible	33	Susceptible	33	Susceptible	35	Susceptible	38	No Interpretation	NA	No Interpretation	34	Susceptible	36	Susceptible	45	Susceptible	30	Susceptible	26	Susceptible	NA	NA	NA	NA	NA	NA	NA	NA		0	0	0	0	0	0	0	0	0	0	0	0
WUSp_SIG_SF_0265	SF_0265	Environmental	No	1	24	Susceptible	37	Susceptible	21	Susceptible	33	Susceptible	34	Susceptible	38	No Interpretation	NA	No Interpretation	34	Susceptible	38	Susceptible	44	Susceptible	28	Susceptible	26	Susceptible	NA	NA	NA	NA	NA	NA	NA	NA		0	0	0	0	0	0	0	1	0	0	0	0
WUSp_SIG_SF_0266	SF_0266	Environmental	No	1	24	Susceptible	38	Susceptible	21	Susceptible	35	Susceptible	35	Susceptible	38	No Interpretation	NA	No Interpretation	35	Susceptible	38	Susceptible	43	Susceptible	30	Susceptible	26	Susceptible	NA	NA	NA	NA	NA	NA	NA	NA		0	0	0	0	0	0	0	1	0	0	0	0
WUSp_SIG_SF_0267	SF_0267	Environmental	not sequenced	not sequenced	24	Susceptible	36	Susceptible	17	Susceptible	34	Susceptible	35	Susceptible	38	No Interpretation	NA	No Interpretation	35	Susceptible	37	Susceptible	45	Susceptible	30	Susceptible	26	Susceptible	NA	NA	NA	NA	NA	NA	NA	NA		NA	NA	NA	NA	NA	NA	NA	NA	NA	NA	NA	NA
WUSp_SIG_SF_0268	SF_0268	Animal colonizing	not sequenced	not sequenced	23	Susceptible	36	Susceptible	18	Susceptible	35	Susceptible	34	Susceptible	36	No Interpretation	30	No Interpretation	35	Susceptible	37	Susceptible	46	Susceptible	30	Susceptible	26	Susceptible	NA	NA	NA	NA	NA	NA	NA	NA		NA	NA	NA	NA	NA	NA	NA	NA	NA	NA	NA	NA
WUSp_SIG_SF_0269	SF_0269	Animal colonizing	No	1	25	Susceptible	35	Susceptible	19	Susceptible	35	Susceptible	33	Susceptible	37	No Interpretation	32	No Interpretation	36	Susceptible	38	Susceptible	45	Susceptible	28	Susceptible	26	Susceptible	NA	NA	NA	NA	NA	NA	NA	NA		0	0	0	0	0	0	0	1	0	0	0	0
WUSp_SIG_SF_0270	SF_0270	Environmental	No	4	24	Susceptible	18	Susceptible	6	Resistant	31	Susceptible	32	Susceptible	36	No Interpretation	NA	No Interpretation	32	Susceptible	35	Susceptible	39	Susceptible	6	Resistant	14	Resistant	NA	NA	NA	NA	NA	NA	NA	NA		0	0	0	0	0	0	0	1	0	0	1	0
WUSp_SIG_SF_0271	SF_0271	Environmental	No	3	24	Susceptible	18	Susceptible	6	Resistant	33	Susceptible	35	Susceptible	37	No Interpretation	NA	No Interpretation	34	Susceptible	36	Susceptible	41	Susceptible	6	Resistant	14	Resistant	NA	NA	NA	NA	NA	NA	NA	NA		0	0	0	0	0	0	0	1	0	0	0	0
WUSp_SIG_SF_0272	SF_0272	Environmental	No	5	23	Susceptible	18	Susceptible	6	Resistant	34	Susceptible	33	Susceptible	36	No Interpretation	NA	No Interpretation	34	Susceptible	36	Susceptible	42	Susceptible	6	Resistant	14	Resistant	NA	NA	NA	NA	NA	NA	NA	NA		0	0	0	0	0	0	0	1	0	0	1	0
WUSp_SIG_SF_0273	SF_0273	Animal colonizing	No	4	24	Susceptible	18	Susceptible	6	Resistant	33	Susceptible	33	Susceptible	37	No Interpretation	30	No Interpretation	33	Susceptible	35	Susceptible	40	Susceptible	6	Resistant	14	Resistant	NA	NA	NA	NA	NA	NA	NA	NA		0	0	0	0	0	0	0	1	0	0	1	0
WUSp_SIG_SF_0274	SF_0274	Animal colonizing	No	0	27	Susceptible	36	Susceptible	33	Susceptible	35	Susceptible	36	Susceptible	37	No Interpretation	36	No Interpretation	37	Susceptible	38	Susceptible	46	Susceptible	29	Susceptible	27	Susceptible	NA	NA	NA	NA	NA	NA	NA	NA		0	0	0	0	0	0	0	0	0	0	0	0
WUSp_SIG_SF_0275	SF_0275	Animal colonizing	No	5	22	Susceptible	19	Susceptible	6	Resistant	6	Resistant	35	Susceptible	37	No Interpretation	31	No Interpretation	6	Resistant	36	Susceptible	25	Susceptible	6	Resistant	6	Resistant	NA	NA	NA	NA	NA	NA	NA	NA		0	0	1	0	1	0	0	0	0	0	1	0
WUSp_SIG_SF_0276	SF_0276	Animal colonizing	No	9	21	Susceptible	18	Susceptible	6	Resistant	6	Resistant	36	Susceptible	37	No Interpretation	31	No Interpretation	6	Resistant	36	Susceptible	25	Susceptible	6	Resistant	6	Resistant	NA	NA	NA	NA	NA	NA	NA	NA		1	0	1	0	1	0	0	1	0	0	1	0
WUSp_SIG_SF_0277	SF_0277	Animal colonizing	No	1	23	Susceptible	34	Susceptible	33	Susceptible	33	Susceptible	33	Susceptible	35	No Interpretation	30	No Interpretation	34	Susceptible	35	Susceptible	43	Susceptible	30	Susceptible	27	Susceptible	NA	NA	NA	NA	NA	NA	NA	NA		0	0	0	0	0	0	0	1	0	0	0	0
WUSp_SIG_SF_0278	SF_0278	Environmental	No	1	24	Susceptible	35	Susceptible	34	Susceptible	34	Susceptible	33	Susceptible	37	No Interpretation	NA	No Interpretation	35	Susceptible	38	Susceptible	40	Susceptible	30	Susceptible	27	Susceptible	NA	NA	NA	NA	NA	NA	NA	NA		0	0	0	0	0	0	0	1	0	0	0	0
WUSp_SIG_SF_0279	SF_0279	Environmental	No	1	24	Susceptible	35	Susceptible	34	Susceptible	33	Susceptible	34	Susceptible	37	No Interpretation	NA	No Interpretation	34	Susceptible	37	Susceptible	42	Susceptible	31	Susceptible	28	Susceptible	NA	NA	NA	NA	NA	NA	NA	NA		0	0	0	0	0	0	0	1	0	0	0	0
WUSp_SIG_SF_0280	SF_0280	Human colonizing	No	1	23	Susceptible	34	Susceptible	32	Susceptible	31	Susceptible	33	Susceptible	35	No Interpretation	NA	No Interpretation	32	Susceptible	36	Susceptible	41	Susceptible	30	Susceptible	26	Susceptible	NA	NA	NA	NA	NA	NA	NA	NA		0	0	0	0	0	0	0	1	0	0	0	0
WUSp_SIG_SF_0281	SF_0281	Environmental	No	1	24	Susceptible	38	Susceptible	35	Susceptible	34	Susceptible	35	Susceptible	38	No Interpretation	NA	No Interpretation	36	Susceptible	37	Susceptible	44	Susceptible	31	Susceptible	28	Susceptible	NA	NA	NA	NA	NA	NA	NA	NA		0	0	0	0	0	0	0	1	0	0	0	0
WUSp_SIG_SF_0282	SF_0282	Animal colonizing	No	1	23	Susceptible	36	Susceptible	33	Susceptible	28	Susceptible	34	Susceptible	37	No Interpretation	31	No Interpretation	30	Susceptible	38	Susceptible	41	Susceptible	30	Susceptible	26	Susceptible	NA	NA	NA	NA	NA	NA	NA	NA		0	0	0	0	0	0	0	1	0	0	0	0
WUSp_SIG_SF_0283	SF_0283	Animal colonizing	No	1	24	Susceptible	36	Susceptible	33	Susceptible	29	Susceptible	33	Susceptible	38	No Interpretation	30	No Interpretation	30	Susceptible	38	Susceptible	40	Susceptible	28	Susceptible	26	Susceptible	NA	NA	NA	NA	NA	NA	NA	NA		0	0	0	0	0	0	0	1	0	0	0	0
WUSp_SIG_SF_0284	SF_0284	Animal colonizing	No	1	22	Susceptible	36	Susceptible	31	Susceptible	31	Susceptible	34	Susceptible	37	No Interpretation	31	No Interpretation	32	Susceptible	38	Susceptible	40	Susceptible	29	Susceptible	26	Susceptible	NA	NA	NA	NA	NA	NA	NA	NA		0	0	0	0	0	0	0	1	0	0	0	0
WUSp_SIG_SF_0285	SF_0285	Animal colonizing	No	0	36	Susceptible	37	Susceptible	23	Susceptible	38	Susceptible	35	Susceptible	37	No Interpretation	31	No Interpretation	37	Susceptible	38	Susceptible	48	Susceptible	30	Susceptible	27	Susceptible	NA	NA	NA	NA	NA	NA	NA	NA		0	0	0	0	0	0	0	0	0	0	0	0
WUSp_SIG_SF_0286	SF_0286	Animal colonizing	No	0	26	Susceptible	35	Susceptible	22	Susceptible	37	Susceptible	34	Susceptible	37	No Interpretation	31	No Interpretation	37	Susceptible	38	Susceptible	47	Susceptible	29	Susceptible	27	Susceptible	NA	NA	NA	NA	NA	NA	NA	NA		0	0	0	0	0	0	0	0	0	0	0	0
WUSp_SIG_SF_0287	SF_0287	Animal colonizing	No	0	28	Susceptible	36	Susceptible	35	Susceptible	36	Susceptible	34	Susceptible	38	No Interpretation	30	No Interpretation	37	Susceptible	38	Susceptible	48	Susceptible	30	Susceptible	28	Susceptible	NA	NA	NA	NA	NA	NA	NA	NA		0	0	0	0	0	0	0	0	0	0	0	0
WUSp_SIG_SF_0288	SF_0288	Animal colonizing	not sequenced	not sequenced	28	Susceptible	35	Susceptible	33	Susceptible	35	Susceptible	33	Susceptible	38	No Interpretation	31	No Interpretation	36	Susceptible	37	Susceptible	46	Susceptible	29	Susceptible	27	Susceptible	NA	NA	NA	NA	NA	NA	NA	NA		NA	NA	NA	NA	NA	NA	NA	NA	NA	NA	NA	NA
WUSp_SIG_SF_0289	SF_0289	Animal colonizing	No	2	29	Susceptible	36	Susceptible	35	Susceptible	35	Susceptible	34	Susceptible	38	No Interpretation	31	No Interpretation	35	Susceptible	39	Susceptible	45	Susceptible	30	Susceptible	27	Susceptible	NA	NA	NA	NA	NA	NA	NA	NA		0	1	0	0	0	0	0	0	0	0	0	0
WUSp_SIG_SF_0290	SF_0290	Animal colonizing	No	0	28	Susceptible	34	Susceptible	32	Susceptible	35	Susceptible	32	Susceptible	37	No Interpretation	30	No Interpretation	34	Susceptible	35	Susceptible	43	Susceptible	29	Susceptible	25	Susceptible	NA	NA	NA	NA	NA	NA	NA	NA		0	0	0	0	0	0	0	0	0	0	0	0
WUSp_SIG_SF_0291	SF_0291	Animal colonizing	No	8	24	Susceptible	36	Susceptible	6	Resistant	28	Susceptible	35	Susceptible	38	No Interpretation	31	No Interpretation	27	Susceptible	37	Susceptible	46	Susceptible	6	Resistant	6	Resistant	NA	NA	NA	NA	NA	NA	NA	NA		1	0	1	0	1	0	0	1	0	0	1	0
WUSp_SIG_SF_0292	SF_0292	Human colonizing	No	2	25	Susceptible	36	Susceptible	21	Susceptible	34	Susceptible	33	Susceptible	37	No Interpretation	NA	No Interpretation	35	Susceptible	37	Susceptible	45	Susceptible	30	Susceptible	27	Susceptible	NA	NA	NA	NA	NA	NA	NA	NA		1	0	0	0	0	0	0	1	0	0	0	0
WUSp_SIG_SF_0293	SF_0293	Environmental	No	2	24	Susceptible	34	Susceptible	21	Susceptible	33	Susceptible	31	Susceptible	36	No Interpretation	NA	No Interpretation	33	Susceptible	35	Susceptible	43	Susceptible	30	Susceptible	26	Susceptible	NA	NA	NA	NA	NA	NA	NA	NA		1	0	0	0	0	0	0	1	0	0	0	0
WUSp_SIG_SF_0294	SF_0294	Human colonizing	No	0	28	Susceptible	35	Susceptible	34	Susceptible	35	Susceptible	34	Susceptible	38	No Interpretation	NA	No Interpretation	35	Susceptible	39	Susceptible	47	Susceptible	30	Susceptible	27	Susceptible	NA	NA	NA	NA	NA	NA	NA	NA		0	0	0	0	0	0	0	0	0	0	0	0
WUSp_SIG_SF_0295	SF_0295	Environmental	No	2	27	Susceptible	37	Susceptible	33	Susceptible	35	Susceptible	35	Susceptible	39	No Interpretation	NA	No Interpretation	36	Susceptible	38	Susceptible	46	Susceptible	30	Susceptible	27	Susceptible	NA	NA	NA	NA	NA	NA	NA	NA		0	1	0	0	0	0	0	0	0	0	0	0
WUSp_SIG_SF_0296	SF_0296	Environmental	No	0	28	Susceptible	35	Susceptible	34	Susceptible	34	Susceptible	34	Susceptible	38	No Interpretation	NA	No Interpretation	36	Susceptible	40	Susceptible	46	Susceptible	31	Susceptible	27	Susceptible	NA	NA	NA	NA	NA	NA	NA	NA		0	0	0	0	0	0	0	0	0	0	0	0
WUSp_SIG_SF_0297	SF_0297	Environmental	not sequenced	not sequenced	27	Susceptible	34	Susceptible	33	Susceptible	34	Susceptible	32	Susceptible	37	No Interpretation	NA	No Interpretation	34	Susceptible	37	Susceptible	45	Susceptible	29	Susceptible	26	Susceptible	NA	NA	NA	NA	NA	NA	NA	NA		NA	NA	NA	NA	NA	NA	NA	NA	NA	NA	NA	NA
WUSp_SIG_SF_0298	SF_0298	Environmental	No	0	27	Susceptible	36	Susceptible	34	Susceptible	36	Susceptible	35	Susceptible	37	No Interpretation	NA	No Interpretation	36	Susceptible	38	Susceptible	47	Susceptible	30	Susceptible	27	Susceptible	NA	NA	NA	NA	NA	NA	NA	NA		0	0	0	0	0	0	0	0	0	0	0	0
WUSp_SIG_SF_0299	SF_0299	Environmental	No	0	27	Susceptible	35	Susceptible	34	Susceptible	35	Susceptible	34	Susceptible	38	No Interpretation	NA	No Interpretation	35	Susceptible	38	Susceptible	46	Susceptible	30	Susceptible	26	Susceptible	NA	NA	NA	NA	NA	NA	NA	NA		0	0	0	0	0	0	0	0	0	0	0	0
WUSp_SIG_SF_0300	SF_0300	Human colonizing	No	0	27	Susceptible	35	Susceptible	34	Susceptible	35	Susceptible	34	Susceptible	37	No Interpretation	NA	No Interpretation	35	Susceptible	38	Susceptible	46	Susceptible	30	Susceptible	27	Susceptible	NA	NA	NA	NA	NA	NA	NA	NA		0	0	0	0	0	0	0	0	0	0	0	0
WUSp_SIG_SF_0301	SF_0301	Human colonizing	No	0	28	Susceptible	35	Susceptible	34	Susceptible	35	Susceptible	35	Susceptible	37	No Interpretation	NA	No Interpretation	36	Susceptible	39	Susceptible	46	Susceptible	29	Susceptible	27	Susceptible	NA	NA	NA	NA	NA	NA	NA	NA		0	0	0	0	0	0	0	0	0	0	0	0
WUSp_SIG_SF_0302	SF_0302	Environmental	No	7	28	Susceptible	35	Susceptible	34	Susceptible	34	Susceptible	33	Susceptible	36	No Interpretation	NA	No Interpretation	35	Susceptible	37	Susceptible	47	Susceptible	30	Susceptible	26	Susceptible	NA	NA	NA	NA	NA	NA	NA	NA		0	0	1	0	1	0	0	1	0	0	1	0
WUSp_SIG_SF_0303	SF_0303	Environmental	No	8	22	Susceptible	35	Susceptible	6	Resistant	25	Susceptible	32	Susceptible	35	No Interpretation	NA	No Interpretation	26	Susceptible	36	Susceptible	43	Susceptible	6	Resistant	6	Resistant	NA	NA	NA	NA	NA	NA	NA	NA		1	0	1	0	1	0	0	1	0	0	1	0
WUSp_SIG_SF_0304	SF_0304	Animal colonizing	No	0	24	Susceptible	35	Susceptible	6	Resistant	27	Susceptible	34	Susceptible	37	No Interpretation	30	No Interpretation	27	Susceptible	36	Susceptible	45	Susceptible	6	Resistant	6	Resistant	NA	NA	NA	NA	NA	NA	NA	NA		0	0	0	0	0	0	0	0	0	0	0	0
WUSp_SIG_SF_0305	SF_0305	Animal colonizing	not sequenced	not sequenced	26	Susceptible	34	Susceptible	31	Susceptible	31	Susceptible	31	Susceptible	36	No Interpretation	30	No Interpretation	33	Susceptible	35	Susceptible	40	Susceptible	28	Susceptible	26	Susceptible	NA	NA	NA	NA	NA	NA	NA	NA		NA	NA	NA	NA	NA	NA	NA	NA	NA	NA	NA	NA
WUSp_SIG_SF_0306	SF_0306	Animal colonizing	not sequenced	not sequenced	26	Susceptible	33	Susceptible	31	Susceptible	32	Susceptible	31	Susceptible	35	No Interpretation	29	No Interpretation	31	Susceptible	35	Susceptible	41	Susceptible	28	Susceptible	26	Susceptible	NA	NA	NA	NA	NA	NA	NA	NA		NA	NA	NA	NA	NA	NA	NA	NA	NA	NA	NA	NA
WUSp_SIG_SF_0307	SF_0307	Environmental	not sequenced	not sequenced	22	Susceptible	36	Susceptible	6	Resistant	26	Susceptible	35	Susceptible	35	No Interpretation	NA	No Interpretation	26	Susceptible	37	Susceptible	45	Susceptible	6	Resistant	6	Resistant	NA	NA	NA	NA	NA	NA	NA	NA		NA	NA	NA	NA	NA	NA	NA	NA	NA	NA	NA	NA
WUSp_SIG_SF_0308	SF_0308	Environmental	No	4	27	Susceptible	19	Susceptible	34	Susceptible	35	Susceptible	33	Susceptible	37	No Interpretation	NA	No Interpretation	36	Susceptible	37	Susceptible	46	Susceptible	30	Susceptible	27	Susceptible	NA	NA	NA	NA	NA	NA	NA	NA		1	0	0	0	0	0	0	1	0	0	0	0
WUSp_SIG_SF_0309	SF_0309	Environmental	No	1	23	Susceptible	18	Susceptible	6	Resistant	32	Susceptible	33	Susceptible	35	No Interpretation	NA	No Interpretation	33	Susceptible	35	Susceptible	40	Susceptible	28	Susceptible	27	Susceptible	NA	NA	NA	NA	NA	NA	NA	NA		0	0	0	0	0	0	0	0	0	0	0	0
WUSp_SIG_SF_0310	SF_0310	Environmental	No	1	27	Susceptible	18	Susceptible	34	Susceptible	35	Susceptible	34	Susceptible	37	No Interpretation	NA	No Interpretation	35	Susceptible	37	Susceptible	46	Susceptible	29	Susceptible	27	Susceptible	NA	NA	NA	NA	NA	NA	NA	NA		0	0	0	0	0	0	0	0	0	0	0	0
WUSp_SIG_SF_0311	SF_0311	Environmental	No	1	27	Susceptible	19	Susceptible	34	Susceptible	35	Susceptible	34	Susceptible	37	No Interpretation	NA	No Interpretation	35	Susceptible	36	Susceptible	46	Susceptible	30	Susceptible	26	Susceptible	NA	NA	NA	NA	NA	NA	NA	NA		0	0	0	0	0	0	0	0	0	0	0	0
WUSp_SIG_SF_0312	SF_0312	Animal colonizing	No	1	27	Susceptible	19	Susceptible	34	Susceptible	36	Susceptible	33	Susceptible	37	No Interpretation	30	No Interpretation	35	Susceptible	37	Susceptible	47	Susceptible	30	Susceptible	26	Susceptible	NA	NA	NA	NA	NA	NA	NA	NA		0	0	0	0	0	0	0	1	0	0	0	0
WUSp_SIG_SF_0313	SF_0313	Animal colonizing	No	0	25	Susceptible	35	Susceptible	21	Susceptible	34	Susceptible	32	Susceptible	37	No Interpretation	30	No Interpretation	34	Susceptible	35	Susceptible	45	Susceptible	28	Susceptible	27	Susceptible	NA	NA	NA	NA	NA	NA	NA	NA		0	0	0	0	0	0	0	0	0	0	0	0
WUSp_SIG_SF_0314	SF_0314	Environmental	No	0	26	Susceptible	35	Susceptible	35	Susceptible	36	Susceptible	35	Susceptible	37	No Interpretation	NA	No Interpretation	36	Susceptible	36	Susceptible	49	Susceptible	30	Susceptible	26	Susceptible	NA	NA	NA	NA	NA	NA	NA	NA		0	0	0	0	0	0	0	0	0	0	0	0
WUSp_SIG_SF_0315	SF_0315	Human colonizing	No	0	27	Susceptible	36	Susceptible	33	Susceptible	33	Susceptible	33	Susceptible	36	No Interpretation	NA	No Interpretation	33	Susceptible	37	Susceptible	44	Susceptible	30	Susceptible	27	Susceptible	NA	NA	NA	NA	NA	NA	NA	NA		0	0	0	0	0	0	0	0	0	0	0	0
WUSp_SIG_SF_0316	SF_0316	Human colonizing	No	0	27	Susceptible	37	Susceptible	33	Susceptible	32	Susceptible	36	Susceptible	37	No Interpretation	NA	No Interpretation	33	Susceptible	39	Susceptible	44	Susceptible	31	Susceptible	28	Susceptible	NA	NA	NA	NA	NA	NA	NA	NA		0	0	0	0	0	0	0	0	0	0	0	0
WUSp_SIG_SF_0317	SF_0317	Animal colonizing	No	0	27	Susceptible	36	Susceptible	34	Susceptible	33	Susceptible	35	Susceptible	39	No Interpretation	32	No Interpretation	34	Susceptible	38	Susceptible	43	Susceptible	30	Susceptible	28	Susceptible	NA	NA	NA	NA	NA	NA	NA	NA		0	0	0	0	0	0	0	0	0	0	0	0
WUSp_SIG_SF_0318	SF_0318	Animal colonizing	No	2	27	Susceptible	37	Susceptible	33	Susceptible	34	Susceptible	33	Susceptible	37	No Interpretation	31	No Interpretation	34	Susceptible	37	Susceptible	44	Susceptible	30	Susceptible	27	Susceptible	NA	NA	NA	NA	NA	NA	NA	NA		0	0	0	0	0	0	0	1	0	0	0	0
WUSp_SIG_SF_0319	SF_0319	Animal colonizing	No	0	23	Susceptible	19	Susceptible	33	Susceptible	32	Susceptible	38	Susceptible	29	No Interpretation	33	No Interpretation	36	Susceptible	35	Susceptible	41	Susceptible	28	Susceptible	25	Susceptible	NA	NA	NA	NA	NA	NA	NA	NA		0	0	0	0	0	0	0	0	0	0	0	0
WUSp_SIG_SF_0320	SF_0320	Animal colonizing	No	0	26	Susceptible	36	Susceptible	33	Susceptible	36	Susceptible	32	Susceptible	37	No Interpretation	28	No Interpretation	36	Susceptible	37	Susceptible	50	Susceptible	27	Susceptible	26	Susceptible	NA	NA	NA	NA	NA	NA	NA	NA		0	0	0	0	0	0	0	0	0	0	0	0
WUSp_SIG_SF_0321	SF_0321	Animal colonizing	No	1	28	Susceptible	35	Susceptible	31	Susceptible	34	Susceptible	35	Susceptible	37	No Interpretation	30	No Interpretation	34	Susceptible	37	Susceptible	45	Susceptible	29	Susceptible	27	Susceptible	NA	NA	NA	NA	NA	NA	NA	NA		0	0	0	0	0	0	0	1	0	0	0	0
WUSp_SIG_SF_0322	SF_0322	Environmental	No	1	24	Susceptible	35	Susceptible	20	Susceptible	34	Susceptible	31	Susceptible	37	No Interpretation	NA	No Interpretation	34	Susceptible	37	Susceptible	43	Susceptible	29	Susceptible	26	Susceptible	NA	NA	NA	NA	NA	NA	NA	NA		0	0	0	0	0	0	0	1	0	0	0	0
WUSp_SIG_SF_0323	SF_0323	Environmental	No	1	24	Susceptible	36	Susceptible	21	Susceptible	34	Susceptible	33	Susceptible	38	No Interpretation	NA	No Interpretation	34	Susceptible	37	Susceptible	45	Susceptible	30	Susceptible	26	Susceptible	NA	NA	NA	NA	NA	NA	NA	NA		0	0	0	0	0	0	0	1	0	0	0	0
WUSp_SIG_SF_0324	SF_0324	Environmental	No	1	24	Susceptible	37	Susceptible	22	Susceptible	35	Susceptible	33	Susceptible	38	No Interpretation	NA	No Interpretation	35	Susceptible	38	Susceptible	45	Susceptible	31	Susceptible	27	Susceptible	NA	NA	NA	NA	NA	NA	NA	NA		0	0	0	0	0	0	0	1	0	0	0	0
WUSp_SIG_SF_0325	SF_0325	Animal colonizing	not sequenced	not sequenced	23	Susceptible	36	Susceptible	19	Susceptible	34	Susceptible	33	Susceptible	37	No Interpretation	30	No Interpretation	35	Susceptible	37	Susceptible	45	Susceptible	30	Susceptible	27	Susceptible	NA	NA	NA	NA	NA	NA	NA	NA		NA	NA	NA	NA	NA	NA	NA	NA	NA	NA	NA	NA
WUSp_SIG_SF_0326	SF_0326	Animal colonizing	No	1	23	Susceptible	35	Susceptible	31	Susceptible	35	Susceptible	32	Susceptible	37	No Interpretation	31	No Interpretation	38	Susceptible	37	Susceptible	48	Susceptible	30	Susceptible	29	Susceptible	NA	NA	NA	NA	NA	NA	NA	NA		0	0	0	0	0	0	0	1	0	0	0	0
WUSp_SIG_SF_0327	SF_0327	Animal colonizing	No	0	24	Susceptible	34	Susceptible	31	Susceptible	36	Susceptible	32	Susceptible	37	No Interpretation	29	No Interpretation	37	Susceptible	36	Susceptible	48	Susceptible	29	Susceptible	28	Susceptible	NA	NA	NA	NA	NA	NA	NA	NA		0	0	0	0	0	0	0	0	0	0	0	0
WUSp_SIG_SF_0328	SF_0328	Animal colonizing	No	0	29	Susceptible	34	Susceptible	30	Susceptible	30	Susceptible	30	Susceptible	38	No Interpretation	27	No Interpretation	NA	NA	32	Susceptible	40	Susceptible	27	Susceptible	24	Susceptible	NA	NA	NA	NA	NA	NA	NA	NA	*MH w/ Blood	0	0	0	0	0	0	0	0	0	0	0	0
WUSp_SIG_SF_0329	SF_0329	Environmental	No	0	26	Susceptible	36	Susceptible	32	Susceptible	34	Susceptible	35	Susceptible	36	No Interpretation	NA	No Interpretation	34	Susceptible	38	Susceptible	47	Susceptible	30	Susceptible	26	Susceptible	NA	NA	NA	NA	NA	NA	NA	NA		0	0	0	0	0	0	0	0	0	0	0	0
WUSp_SIG_SF_0330	SF_0330	Environmental	No	1	26	Susceptible	33	Susceptible	34	Susceptible	34	Susceptible	31	Susceptible	36	No Interpretation	NA	No Interpretation	35	Susceptible	35	Susceptible	44	Susceptible	28	Susceptible	26	Susceptible	NA	NA	NA	NA	NA	NA	NA	NA		0	0	0	0	0	0	0	1	0	0	0	0
WUSp_SIG_SF_0331	SF_0331	Environmental	No	0	29	Susceptible	39	Susceptible	36	Susceptible	35	Susceptible	34	Susceptible	41	No Interpretation	NA	No Interpretation	37	Susceptible	38	Susceptible	47	Susceptible	30	Susceptible	28	Susceptible	NA	NA	NA	NA	NA	NA	NA	NA		0	0	0	0	0	0	0	0	0	0	0	0
WUSp_SIG_SF_0332	SF_0332	Environmental	No	2	25	Susceptible	35	Susceptible	34	Susceptible	33	Susceptible	34	Susceptible	36	No Interpretation	NA	No Interpretation	33	Susceptible	35	Susceptible	42	Susceptible	30	Susceptible	26	Susceptible	NA	NA	NA	NA	NA	NA	NA	NA		0	0	0	0	0	0	0	1	0	0	0	0
WUSp_SIG_SF_0333	SF_0333	Animal colonizing	No	2	24	Susceptible	18	Susceptible	20	Susceptible	35	Susceptible	35	Susceptible	38	No Interpretation	31	No Interpretation	36	Susceptible	39	Susceptible	46	Susceptible	30	Susceptible	26	Susceptible	NA	NA	NA	NA	NA	NA	NA	NA		0	0	0	0	0	0	0	1	0	0	0	0
WUSp_SIG_SF_0334	SF_0334	Animal colonizing	No	1	24	Susceptible	17	Susceptible	20	Susceptible	35	Susceptible	33	Susceptible	38	No Interpretation	30	No Interpretation	35	Susceptible	38	Susceptible	46	Susceptible	28	Susceptible	26	Susceptible	NA	NA	NA	NA	NA	NA	NA	NA		0	0	0	0	0	0	0	1	0	0	0	0
WUSp_SIG_SF_0335	SF_0335	Animal colonizing	No	1	24	Susceptible	18	Susceptible	20	Susceptible	34	Susceptible	33	Susceptible	38	No Interpretation	30	No Interpretation	36	Susceptible	39	Susceptible	45	Susceptible	27	Susceptible	25	Susceptible	NA	NA	NA	NA	NA	NA	NA	NA		0	0	0	0	0	0	0	1	0	0	0	0
WUSp_SIG_SF_0336	SF_0336	Animal colonizing	No	2	27	Susceptible	37	Susceptible	33	Susceptible	35	Susceptible	33	Susceptible	41	No Interpretation	32	No Interpretation	35	Susceptible	38	Susceptible	48	Susceptible	30	Susceptible	27	Susceptible	NA	NA	NA	NA	NA	NA	NA	NA		0	0	0	0	0	0	0	1	0	0	0	0
WUSp_SIG_SF_0337	SF_0337	Animal colonizing	No	2	24	Susceptible	18	Susceptible	19	Susceptible	35	Susceptible	34	Susceptible	39	No Interpretation	31	No Interpretation	35	Susceptible	38	Susceptible	46	Susceptible	28	Susceptible	26	Susceptible	NA	NA	NA	NA	NA	NA	NA	NA		0	0	0	0	0	0	0	1	0	0	0	0
[truncated: 9 more columns]

## Sheet: F2C
Diagnostic	Household
0	0
0	0
0	0
0	0
0	0
0	0
0	0
0	0
0	0
0	0
0	0
0	0
0	0
0	0
0	0
0	0
0	0
0	0
0	0
0	0
0	0
0	0
0	0
0	0
0	0
0	0
0	0
0	0
0	0
0	0
0	0
0	0
0	0
0	0
0	0
0	0
0	0
0	0
0	0
0	0
0	0
0	0
0	0
0	0
0	0
0	0
0	0
0	0
1	0
1	0
1	0
1	0
1	0
1	0
1	0
1	0
1	0
1	0
1	0
1	0
1	0
1	0
1	0
1	0
1	0
1	0
1	0
1	0
1	0
1	0
1	0
1	0
1	0
1	0
1	0
1	0
1	0
1	0
1	0
1	0
1	0
1	0
1	0
1	0
1	0
1	0
1	0
1	0
1	1
1	1
1	1
1	1
1	1
1	1
1	1
1	1
1	1
1	1
1	1
1	1
1	1
1	1
1	1
1	1
1	1
1	1
1	1
1	1
1	1
1	1
1	1
1	1
1	1
1	1
1	1
1	1
1	1
1	1
1	1
1	1
1	1
1	1
1	1
1	1
1	1
1	1
1	1
1	1
1	1
1	1
1	1
1	1
1	1
1	1
1	1
1	1
2	1
2	1
2	1
2	1
2	1
2	1
2	1
2	1
2	1
2	1
2	1
2	1
2	1
2	1
2	1
2	1
2	1
2	1
2	1
2	1
2	1
2	1
2	1
2	1
2	1
2	1
2	1
2	1
2	1
2	1
2	1
2	1
2	1
2	1
2	1
2	1
2	1
2	1
2	1
2	1
2	1
2	1
2	2
2	2
2	2
2	2
2	2
3	2
3	2
3	2
3	2
3	2
3	2
3	2
3	2
3	2
3	2
4	2
4	2
4	2
4	2
4	2
5	2
5	2
5	2
5	2
6	2
6	2
6	2
6	2
6	2
6	2
6	2
6	2
6	2
7	2
7	2
7	2
7	2
8	2
8	2
8	2
8	2
8	2
8	2
8	2
9	2
9	2
9	2
9	3
9	3
9	3
9	3
9	3
9	3
9	3
9	4
9	4
9	4
9	4
9	4
9	5
10	5
10	7
10	7
10	7
10	8
10	8
10	9
10	11
10
10
10
10
10
10
10
11
11

## Sheet: F2D
Cohort	ARG_ct	Isolate_ct
MRSP	0	0
MRSP	1	0
MRSP	2	4
MRSP	3	5
MRSP	4	2
MRSP	5	1
MRSP	6	1
MRSP	7	0
MRSP	8	0
MRSP	9	12
MRSP	10	17
MRSP	11	2
MSSP	0	134
MSSP	1	185
MSSP	2	92
MSSP	3	10
MSSP	4	7
MSSP	5	5
MSSP	6	8
MSSP	7	7
MSSP	8	9
MSSP	9	5
MSSP	10	0
MSSP	11	1

## Sheet: F3A
Coverage	ANI	Status
0.99977	1	Same strain
0.999644	1	Same strain
0.999671	0.999999	Same strain
0.999652	1	Same strain
0.999715	1	Same strain
0.999777	1	Same strain
0.999687	1	Same strain
0.999641	1	Same strain
0.984709	0.99999	Same strain
0.999525	1	Same strain
0.999708	0.999999	Same strain
0.999734	1	Same strain
0.999618	0.999998	Same strain
0.99944	1	Same strain
0.984391	1	Same strain
0.999631	0.999998	Same strain
0.993828	0.999618	Same lineage
0.999632	0.999993	Same strain
0.999625	0.999996	Same strain
0.999636	0.999996	Same strain
0.999648	0.999998	Same strain
0.999613	0.999995	Same strain
0.999452	0.999997	Same strain
0.999378	0.999996	Same strain
0.99935	0.999997	Same strain
0.999233	0.999988	Same lineage
0.988081	0.999999	Same strain
0.999409	0.999998	Same strain
0.986544	0.999997	Same strain
0.987144	0.999999	Same strain
0.98709	1	Same strain
0.986595	0.999998	Same strain
0.999735	0.999994	Same strain
0.999619	0.999998	Same strain
0.999658	0.999997	Same strain
0.99933	0.999997	Same strain
0.999681	0.999998	Same strain
0.999508	0.999997	Same strain
0.999268	0.999997	Same strain
0.999759	0.999998	Same strain
0.99966	0.999994	Same strain
0.999794	0.999996	Same strain
0.99586	0.999715	Same lineage
0.996329	0.999707	Same lineage
0.999535	0.999957	Same lineage
0.999478	0.99996	Same lineage
0.999775	0.999998	Same strain
0.985956	0.999998	Same strain
0.999764	0.999999	Same strain
0.999641	1	Same strain
0.999545	0.999998	Same strain
0.999511	0.999993	Same strain
0.984827	0.999997	Same strain
0.999567	1	Same strain
0.999424	0.999998	Same strain
0.999419	0.999985	Same lineage
0.99947	1	Same strain
0.99959	0.999991	Same strain
0.999262	1	Same strain
0.999586	0.999994	Same strain
0.999613	0.999996	Same strain
0.999858	0.999996	Same strain
0.998935	0.999988	Same lineage
0.999525	0.999987	Same lineage
0.999341	0.999997	Same strain
0.999324	0.999997	Same strain
0.999346	0.999997	Same strain
0.999406	0.999994	Same strain
0.999211	1	Same strain
0.999386	0.999996	Same strain
0.998684	0.999991	Same strain
0.998578	0.999993	Same strain
0.998636	0.999993	Same strain
0.999067	0.999996	Same strain
0.999022	0.999996	Same strain
0.999022	0.999996	Same strain
0.93733	0.999904	Same lineage
0.950464	0.999981	Same lineage
0.923108	0.999988	Same lineage
0.954292	0.999928	Same lineage
0.973616	0.999935	Same lineage
0.976202	0.99993	Same lineage
0.999968	1	Same strain
0.999928	1	Same strain
0.962622	0.999861	Same lineage
0.999167	1	Same strain
0.999185	1	Same strain
0.970943	0.999838	Same lineage
0.967475	0.999717	Same lineage
0.997762	0.999976	Same lineage
0.99793	0.99998	Same lineage
0.999813	1	Same strain
0.999355	0.999989	Same lineage
0.999558	1	Same strain
0.97569	0.999522	Same lineage
0.997207	0.999963	Same lineage
0.997015	0.999964	Same lineage
0.991986	0.999965	Same lineage
0.992241	0.999962	Same lineage
0.999035	0.999991	Same strain
0.998972	0.99999	Same strain
0.999225	1	Same strain
0.999409	1	Same strain
0.983442	0.999993	Same strain
0.953553	0.999996	Same lineage
0.999484	0.999992	Same strain
0.999508	1	Same strain
0.998749	0.999995	Same strain
0.998806	0.999997	Same strain
0.995701	0.999997	Same strain
0.999571	1	Same strain
0.98576	0.999994	Same strain
0.986174	0.999994	Same strain
0.999453	0.999997	Same strain
0.999592	0.999995	Same strain
0.999392	1	Same strain
0.999353	1	Same strain
0.999718	0.999996	Same strain
0.999637	0.999998	Same strain
0.999834	1	Same strain
0.999531	1	Same strain
0.98317	0.999929	Same lineage
0.97942	0.999829	Same lineage
0.99539	0.999558	Same lineage
0.983344	0.999932	Same lineage
0.997446	1	Same strain
0.999693	0.999999	Same strain
0.998364	1	Same strain
0.999421	1	Same strain
0.999253	1	Same strain
0.997959	0.999971	Same lineage
0.99947	1	Same strain
0.999307	1	Same strain
0.988288	0.999785	Same lineage
0.998705	0.999999	Same strain
0.99953	1	Same strain
0.999471	1	Same strain
0.993225	0.999963	Same lineage
0.99908	0.999999	Same strain
0.998354	1	Same strain
0.999805	1	Same strain
0.983304	1	Same strain
0.999436	0.999996	Same strain
0.999164	0.999998	Same strain
0.993085	0.999999	Same strain
0.999767	0.999992	Same strain
0.998872	1	Same strain
0.998965	0.999996	Same strain
0.983315	0.999998	Same strain
0.999416	0.999998	Same strain
0.999702	1	Same strain
0.99755	0.999998	Same strain
0.999104	0.999945	Same lineage
0.999782	0.999999	Same strain
0.984558	0.999506	Same lineage
0.999071	0.999999	Same strain

## Sheet: F3B
Cohort	Isolates	Clusters
Household	2	15
Household	3	12
Household	4	4
Household	5	3
Household	6	2
Household	7	1
Household	8	1
Household	9	1
Household	10	1
Diagnostic	2	14
Diagnostic	3	2
Diagnostic	4	0
Diagnostic	5	0
Diagnostic	6	0
Diagnostic	7	0
Diagnostic	8	0
Diagnostic	9	0
Diagnostic	10	0

[truncated: 18 more sheets: F3C, F3D, F3E, F4A, F4B, F4C, F4D, F5B, F5C, F5D, F5E, FS3C, FS2A, FS5, FS4, FS6A, FS6B, FS7A, FS7B]
